# Supplementary material for: Comprehensive analysis of forty yeast microarray datasets reveals a novel subset of genes (APha-RiB) consistently negatively associated with ribosome biogenesis
Source: BMC Bioinformatics. 2014 Sep 29;15(1):322. doi: 10.1186/1471-2105-15-322 (PMC4262117; doi:10.1186/1471-2105-15-322)
Supplement: Supplementary file 1 — Additional file 1: Table S1: A list of the 5667 genes included in this study and the contents of all of the sixteen clusters at all of the adopted δ values. (XLSX 261 KB) [file 12859_2014_6633_MOESM1_ESM.xlsx]

## Sheet: 5667 genes included
ORF	GENE
YAL001C	TFC3
YAL002W	VPS8
YAL003W	EFB1
YAL005C	SSA1
YAL007C	ERP2
YAL008W	FUN14
YAL009W	SPO7
YAL010C	MDM10
YAL011W	SWC3
YAL012W	CYS3
YAL013W	DEP1
YAL014C	SYN8
YAL015C	NTG1
YAL016C-B
YAL016W	TPD3
YAL017W	PSK1
YAL018C
YAL019W	FUN30
YAL020C	ATS1
YAL021C	CCR4
YAL022C	FUN26
YAL023C	PMT2
YAL024C	LTE1
YAL025C	MAK16
YAL026C	DRS2
YAL027W	SAW1
YAL028W	FRT2
YAL029C	MYO4
YAL030W	SNC1
YAL031C	GIP4
YAL032C	PRP45
YAL033W	POP5
YAL034C	FUN19
YAL034W-A	MTW1
YAL035W	FUN12
YAL036C	RBG1
YAL037C-A
YAL037W
YAL038W	CDC19
YAL039C	CYC3
YAL040C	CLN3
YAL041W	CDC24
YAL042W	ERV46
YAL043C	PTA1
YAL044C	GCV3
YAL044W-A
YAL046C
YAL047C	SPC72
YAL048C	GEM1
YAL049C
YAL051W	OAF1
YAL053W	FLC2
YAL054C	ACS1
YAL055W	PEX22
YAL056W	GPB2
YAL058W	CNE1
YAL059W	ECM1
YAL060W	BDH1
YAL061W	BDH2
YAL062W	GDH3
YAL063C	FLO1
YAL063C-A
YAL064C-A
YAL064W
YAL064W-B
YAL065C
YAL067C	SEO1
YAL067W-A
YAL068C
YAR002C-A	ERP1
YAR002W	NUP60
YAR003W	SWD1
YAR007C	RFA1
YAR008W	SEN34
YAR009C
YAR010C
YAR014C	BUD14
YAR015W	ADE1
YAR018C	KIN3
YAR019C	CDC15
YAR020C	PAU7
YAR023C
YAR027W	UIP3
YAR028W
YAR029W
YAR031W	PRM9
YAR033W	MST27
YAR035C-A
YAR035W	YAT1
YAR042W	SWH1
YAR050W	FLO1
YAR064W
YAR066W
YAR068W
YAR071W	PHO11
YAR073W	IMD1
YAR075W	IMD2
YBL001C	ECM15
YBL002W	HTB2
YBL003C	HTA1
YBL004W	UTP20
YBL005W	PDR3
YBL005W-A
YBL006C	LDB7
YBL007C	SLA1
YBL008W	HIR1
YBL008W-A
YBL009W	ALK2
YBL010C
YBL011W	SCT1
YBL013W	FMT1
YBL014C	RRN6
YBL015W	ACH1
YBL016W	FUS3
YBL017C	PEP1
YBL018C	POP8
YBL019W	APN2
YBL020W	RFT1
YBL021C	HAP3
YBL022C	PIM1
YBL023C	MCM2
YBL024W	NCL1
YBL025W	RRN10
YBL026W	LSM2
YBL027W	RPL19B
YBL028C
YBL029C-A
YBL029W
YBL030C	PET9
YBL031W	SHE1
YBL032W	HEK2
YBL033C	RIB1
YBL034C	STU1
YBL035C	POL12
YBL036C
YBL037W	APL3
YBL038W	MRPL16
YBL039C	URA7
YBL039W-A
YBL040C	ERD2
YBL041W	PRE7
YBL042C	FUI1
YBL043W	ECM13
YBL044W
YBL045C	COR1
YBL046W	PSY4
YBL047C	EDE1
YBL049W	MOH1
YBL050W	SEC17
YBL051C	PIN4
YBL052C	SAS3
YBL054W	TOD6
YBL055C
YBL056W	PTC3
YBL057C	PTH2
YBL058W	SHP1
YBL059C-A
YBL059W
YBL060W	YEL1
YBL061C	SKT5
YBL063W	KIP1
YBL064C	PRX1
YBL066C	SEF1
YBL067C	UBP13
YBL068W	PRS4
YBL069W	AST1
YBL071C-B
YBL071W-A	KTI11
YBL072C	RPS8A
YBL074C	AAR2
YBL075C	SSA3
YBL076C	ILS1
YBL078C	ATG8
YBL079W	NUP170
YBL080C	PET112
YBL081W
YBL082C	ALG3
YBL084C	CDC27
YBL085W	BOI1
YBL086C
YBL087C	RPL23A
YBL088C	TEL1
YBL089W	AVT5
YBL090W	MRP21
YBL091C	MAP2
YBL091C-A	SCS22
YBL092W	RPL32
YBL093C	ROX3
YBL095W
YBL097W	BRN1
YBL098W	BNA4
YBL099W	ATP1
YBL101C	ECM21
YBL101W-A
YBL101W-B
YBL101W-C
YBL102W	SFT2
YBL103C	RTG3
YBL104C
YBL105C	PKC1
YBL106C	SRO77
YBL107C
YBL108C-A
YBL111C	YRF1-1
YBL112C	YRF1-1
YBL113C	YRF1-1
YBR001C	NTH2
YBR002C	RER2
YBR003W	COQ1
YBR004C	GPI18
YBR005W	RCR1
YBR006W	UGA2
YBR007C	DSF2
YBR008C	FLR1
YBR009C	HHF1
YBR010W	HHT1
YBR011C	IPP1
YBR013C
YBR014C	GRX7
YBR015C	MNN2
YBR016W
YBR017C	KAP104
YBR018C	GAL7
YBR019C	GAL10
YBR020W	GAL1
YBR021W	FUR4
YBR022W	POA1
YBR023C	CHS3
YBR024W	SCO2
YBR025C	OLA1
YBR026C	ETR1
YBR028C
YBR029C	CDS1
YBR030W	RKM3
YBR031W	RPL4A
YBR033W	EDS1
YBR034C	HMT1
YBR035C	PDX3
YBR036C	CSG2
YBR037C	SCO1
YBR038W	CHS2
YBR039W	ATP3
YBR040W	FIG1
YBR041W	FAT1
YBR042C	CST26
YBR043C	QDR3
YBR044C	TCM62
YBR045C	GIP1
YBR046C	ZTA1
YBR047W	FMP23
YBR048W	RPS11A
YBR049C	REB1
YBR050C	REG2
YBR052C	RFS1
YBR053C
YBR054W	YRO2
YBR055C	PRP6
YBR056W
YBR056W-A
YBR057C	MUM2
YBR058C	UBP14
YBR058C-A	TSC3
YBR059C	AKL1
YBR060C	ORC2
YBR061C	TRM7
YBR062C
YBR063C
YBR065C	ECM2
YBR066C	NRG2
YBR067C	TIP1
YBR068C	BAP2
YBR069C	TAT1
YBR070C	ALG14
YBR071W
YBR072C-A
YBR072W	HSP26
YBR073W	RDH54
YBR074W
YBR076W	ECM8
YBR077C	SLM4
YBR078W	ECM33
YBR079C	RPG1
YBR080C	SEC18
YBR081C	SPT7
YBR082C	UBC4
YBR083W	TEC1
YBR084C-A	RPL19A
YBR084W	MIS1
YBR085C-A
YBR085W	AAC3
YBR086C	IST2
YBR087W	RFC5
YBR088C	POL30
YBR089C-A	NHP6B
YBR090C
YBR091C	MRS5
YBR092C	PHO3
YBR093C	PHO5
YBR094W	PBY1
YBR095C	RXT2
YBR096W
YBR097W	VPS15
YBR098W	MMS4
YBR101C	FES1
YBR102C	EXO84
YBR103W	SIF2
YBR104W	YMC2
YBR105C	VID24
YBR106W	PHO88
YBR107C	IML3
YBR108W
YBR109C	CMD1
YBR110W	ALG1
YBR111C	YSA1
YBR111W-A	SUS1
YBR112C	CYC8
YBR114W	RAD16
YBR115C	LYS2
YBR117C	TKL2
YBR118W	TEF1
YBR119W	MUD1
YBR120C	CBP6
YBR121C	GRS1
YBR122C	MRPL36
YBR123C	TFC1
YBR125C	PTC4
YBR126C	TPS1
YBR127C	VMA2
YBR128C	ATG14
YBR129C	OPY1
YBR130C	SHE3
YBR131W	CCZ1
YBR132C	AGP2
YBR133C	HSL7
YBR135W	CKS1
YBR136W	MEC1
YBR137W
YBR138C
YBR139W
YBR140C	IRA1
YBR141C
YBR142W	MAK5
YBR143C	SUP45
YBR145W	ADH5
YBR146W	MRPS9
YBR147W	RTC2
YBR148W	YSW1
YBR149W	ARA1
YBR150C	TBS1
YBR151W	APD1
YBR152W	SPP381
YBR153W	RIB7
YBR154C	RPB5
YBR155W	CNS1
YBR156C	SLI15
YBR157C	ICS2
YBR158W	AMN1
YBR159W
YBR160W	CDC28
YBR161W	CSH1
YBR162C	TOS1
YBR162W-A	YSY6
YBR163W	DEM1
YBR164C	ARL1
YBR165W	UBS1
YBR166C	TYR1
YBR167C	POP7
YBR168W	PEX32
YBR169C	SSE2
YBR170C	NPL4
YBR171W	SEC66
YBR172C	SMY2
YBR173C	UMP1
YBR175W	SWD3
YBR176W	ECM31
YBR177C	EHT1
YBR179C	FZO1
YBR180W	DTR1
YBR181C	RPS6A
YBR182C	SMP1
YBR182C-A
YBR183W	YPC1
YBR184W
YBR185C	MBA1
YBR186W	PCH2
YBR187W	GDT1
YBR188C	NTC20
YBR189W	RPS9B
YBR191W	RPL21A
YBR192W	RIM2
YBR193C	MED8
YBR194W
YBR195C	MSI1
YBR196C	PGI1
YBR196C-A
YBR196C-B
YBR197C
YBR198C	TAF5
YBR199W	KTR4
YBR200W	BEM1
YBR200W-A
YBR201W	DER1
YBR202W	MCM7
YBR203W	COS111
YBR204C
YBR205W	KTR3
YBR207W	FTH1
YBR208C	DUR1,2
YBR210W	ERV15
YBR211C	AME1
YBR212W	NGR1
YBR213W	MET8
YBR214W	SDS24
YBR215W	HPC2
YBR216C	YBP1
YBR217W	ATG12
YBR218C	PYC2
YBR219C
YBR220C
YBR221C	PDB1
YBR221W-A
YBR222C	PCS60
YBR223C	TDP1
YBR225W
YBR227C	MCX1
YBR228W	SLX1
YBR229C	ROT2
YBR230C	OM14
YBR230W-A
YBR231C	SWC5
YBR233W	PBP2
YBR233W-A	DAD3
YBR234C	ARC40
YBR235W
YBR236C	ABD1
YBR237W	PRP5
YBR238C
YBR239C
YBR240C	THI2
YBR241C
YBR242W
YBR243C	ALG7
YBR244W	GPX2
YBR245C	ISW1
YBR246W
YBR247C	ENP1
YBR248C	HIS7
YBR249C	ARO4
YBR250W	SPO23
YBR251W	MRPS5
YBR252W	DUT1
YBR253W	SRB6
YBR254C	TRS20
YBR255C-A
YBR255W	MTC4
YBR256C	RIB5
YBR257W	POP4
YBR258C	SHG1
YBR259W
YBR260C	RGD1
YBR261C
YBR262C
YBR263W	SHM1
YBR264C	YPT10
YBR265W	TSC10
YBR267W	REI1
YBR268W	MRPL37
YBR269C	FMP21
YBR270C	BIT2
YBR271W
YBR272C	HSM3
YBR273C	UBX7
YBR274W	CHK1
YBR275C	RIF1
YBR276C	PPS1
YBR278W	DPB3
YBR279W	PAF1
YBR280C	SAF1
YBR281C	DUG2
YBR282W	MRPL27
YBR283C	SSH1
YBR284W
YBR285W
YBR286W	APE3
YBR287W
YBR288C	APM3
YBR289W	SNF5
YBR290W	BSD2
YBR291C	CTP1
YBR293W	VBA2
YBR294W	SUL1
YBR295W	PCA1
YBR296C	PHO89
YBR296C-A
YBR297W	MAL33
YBR298C	MAL31
YBR298C-A
YBR299W	MAL12
YBR301W	DAN3
YBR302C	COS2
YCL001W	RER1
YCL001W-A
YCL001W-B
YCL002C
YCL004W	PGS1
YCL005W	LDB16
YCL005W-A	VMA9
YCL008C	STP22
YCL009C	ILV6
YCL010C	SGF29
YCL011C	GBP2
YCL012C
YCL014W	BUD3
YCL016C	DCC1
YCL017C	NFS1
YCL018W	LEU2
YCL021W-A
YCL024W	KCC4
YCL025C	AGP1
YCL026C-A	FRM2
YCL026C-B	HBN1
YCL027W	FUS1
YCL028W	RNQ1
YCL029C	BIK1
YCL030C	HIS4
YCL031C	RRP7
YCL032W	STE50
YCL033C
YCL034W	LSB5
YCL035C	GRX1
YCL036W	GFD2
YCL037C	SRO9
YCL038C	ATG22
YCL039W	GID7
YCL040W	GLK1
YCL042W
YCL043C	PDI1
YCL044C	MGR1
YCL045C
YCL047C
YCL048W	SPS22
YCL049C
YCL050C	APA1
YCL051W	LRE1
YCL052C	PBN1
YCL054W	SPB1
YCL055W	KAR4
YCL056C
YCL057C-A
YCL057W	PRD1
YCL058C	FYV5
YCL059C	KRR1
YCL061C	MRC1
YCL063W	VAC17
YCL064C	CHA1
YCL066W	HMLALPHA1
YCL068C	BUD5
YCL069W	VBA3
YCL073C
YCR002C	CDC10
YCR003W	MRPL32
YCR004C	YCP4
YCR005C	CIT2
YCR007C
YCR008W	SAT4
YCR009C	RVS161
YCR010C	ADY2
YCR011C	ADP1
YCR012W	PGK1
YCR014C	POL4
YCR015C
YCR016W
YCR017C	CWH43
YCR018C	SRD1
YCR019W	MAK32
YCR020C	PET18
YCR020C-A	MAK31
YCR020W-B	HTL1
YCR021C	HSP30
YCR023C
YCR024C	SLM5
YCR024C-A	PMP1
YCR024C-B
YCR026C	NPP1
YCR027C	RHB1
YCR028C	FEN2
YCR028C-A	RIM1
YCR030C	SYP1
YCR031C	RPS14A
YCR032W	BPH1
YCR033W	SNT1
YCR034W	FEN1
YCR035C	RRP43
YCR036W	RBK1
YCR037C	PHO87
YCR038C	BUD5
YCR042C	TAF2
YCR043C
YCR044C	PER1
YCR045C
YCR046C	IMG1
YCR047C	BUD23
YCR048W	ARE1
YCR051W
YCR052W	RSC6
YCR053W	THR4
YCR054C	CTR86
YCR057C	PWP2
YCR059C	YIH1
YCR060W	TAH1
YCR061W
YCR063W	BUD31
YCR065W	HCM1
YCR066W	RAD18
YCR067C	SED4
YCR068W	ATG15
YCR069W	CPR4
YCR071C	IMG2
YCR072C	RSA4
YCR073C	SSK22
YCR073W-A	SOL2
YCR075C	ERS1
YCR075W-A
YCR076C
YCR077C	PAT1
YCR079W	PTC6
YCR081W	SRB8
YCR082W	AHC2
YCR083W	TRX3
YCR084C	TUP1
YCR086W	CSM1
YCR087C-A
YCR088W	ABP1
YCR089W	FIG2
YCR090C
YCR091W	KIN82
YCR092C	MSH3
YCR093W	CDC39
YCR094W	CDC50
YCR095C	OCA4
YCR096C	HMLALPHA2
YCR097W	HMRA1
YCR098C	GIT1
YCR099C
YCR100C
YCR101C
YCR102C
YCR104W	PAU15
YCR105W	ADH7
YCR106W	RDS1
YCR107W	AAD15
YCR108C
YDL001W	RMD1
YDL002C	NHP10
YDL003W	MCD1
YDL004W	ATP16
YDL005C	MED2
YDL006W	PTC1
YDL007W	RPT2
YDL008W	APC11
YDL010W	GRX6
YDL012C
YDL013W	SLX5
YDL014W	NOP1
YDL015C	TSC13
YDL017W	CDC7
YDL018C	ERP3
YDL019C	OSH2
YDL020C	RPN4
YDL021W	GPM2
YDL022W	GPD1
YDL024C	DIA3
YDL025C	RTK1
YDL027C
YDL028C	MPS1
YDL029W	ARP2
YDL030W	PRP9
YDL031W	DBP10
YDL033C	SLM3
YDL035C	GPR1
YDL036C	PUS9
YDL037C	BSC1
YDL038C
YDL039C	PRM7
YDL040C	NAT1
YDL042C	SIR2
YDL043C	PRP11
YDL044C	MTF2
YDL045C	FAD1
YDL045W-A	MRP10
YDL046W	NPC2
YDL047W	SIT4
YDL048C	STP4
YDL049C	KNH1
YDL051W	LHP1
YDL052C	SLC1
YDL053C	PBP4
YDL054C	MCH1
YDL055C	PSA1
YDL056W	MBP1
YDL057W
YDL058W	USO1
YDL059C	RAD59
YDL060W	TSR1
YDL061C	RPS29B
YDL063C
YDL064W	UBC9
YDL065C	PEX19
YDL066W	IDP1
YDL067C	COX9
YDL069C	CBS1
YDL070W	BDF2
YDL072C	YET3
YDL073W
YDL074C	BRE1
YDL075W	RPL31A
YDL076C	RXT3
YDL077C	VAM6
YDL078C	MDH3
YDL079C	MRK1
YDL080C	THI3
YDL081C	RPP1A
YDL082W	RPL13A
YDL083C	RPS16B
YDL084W	SUB2
YDL085C-A
YDL085W	NDE2
YDL086W
YDL087C	LUC7
YDL088C	ASM4
YDL089W	NUR1
YDL090C	RAM1
YDL091C	UBX3
YDL092W	SRP14
YDL093W	PMT5
YDL095W	PMT1
YDL097C	RPN6
YDL098C	SNU23
YDL099W	BUG1
YDL100C	GET3
YDL101C	DUN1
YDL102W	POL3
YDL103C	QRI1
YDL104C	QRI7
YDL105W	NSE4
YDL106C	PHO2
YDL107W	MSS2
YDL108W	KIN28
YDL109C
YDL110C	TMA17
YDL111C	RRP42
YDL112W	TRM3
YDL113C	ATG20
YDL114W
YDL115C	IWR1
YDL116W	NUP84
YDL117W	CYK3
YDL119C
YDL120W	YFH1
YDL121C
YDL122W	UBP1
YDL123W	SNA4
YDL124W
YDL125C	HNT1
YDL126C	CDC48
YDL127W	PCL2
YDL128W	VCX1
YDL129W
YDL130W	RPP1B
YDL130W-A	STF1
YDL131W	LYS21
YDL132W	CDC53
YDL133W
YDL134C	PPH21
YDL135C	RDI1
YDL137W	ARF2
YDL138W	RGT2
YDL139C	SCM3
YDL140C	RPO21
YDL141W	BPL1
YDL142C	CRD1
YDL143W	CCT4
YDL144C
YDL145C	COP1
YDL146W	LDB17
YDL147W	RPN5
YDL148C	NOP14
YDL149W	ATG9
YDL150W	RPC53
YDL153C	SAS10
YDL154W	MSH5
YDL155W	CLB3
YDL156W
YDL157C
YDL159W	STE7
YDL159W-A
YDL160C	DHH1
YDL160C-A
YDL161W	ENT1
YDL164C	CDC9
YDL165W	CDC36
YDL166C	FAP7
YDL167C	NRP1
YDL168W	SFA1
YDL169C	UGX2
YDL170W	UGA3
YDL171C	GLT1
YDL173W
YDL174C	DLD1
YDL175C	AIR2
YDL176W
YDL177C
YDL178W	DLD2
YDL179W	PCL9
YDL180W
YDL181W	INH1
YDL182W	LYS20
YDL183C
YDL184C	RPL41A
YDL185W	TFP1
YDL186W
YDL188C	PPH22
YDL189W	RBS1
YDL190C	UFD2
YDL191W	RPL35A
YDL192W	ARF1
YDL193W	NUS1
YDL194W	SNF3
YDL195W	SEC31
YDL197C	ASF2
YDL198C	GGC1
YDL199C
YDL200C	MGT1
YDL201W	TRM8
YDL202W	MRPL11
YDL203C	ACK1
YDL204W	RTN2
YDL205C	HEM3
YDL206W
YDL207W	GLE1
YDL208W	NHP2
YDL209C	CWC2
YDL210W	UGA4
YDL211C
YDL212W	SHR3
YDL213C	NOP6
YDL214C	PRR2
YDL215C	GDH2
YDL216C	RRI1
YDL217C	TIM22
YDL218W
YDL219W	DTD1
YDL220C	CDC13
YDL222C	FMP45
YDL223C	HBT1
YDL224C	WHI4
YDL225W	SHS1
YDL226C	GCS1
YDL227C	HO
YDL229W	SSB1
YDL230W	PTP1
YDL231C	BRE4
YDL232W	OST4
YDL233W
YDL234C	GYP7
YDL235C	YPD1
YDL236W	PHO13
YDL237W
YDL238C	GUD1
YDL239C	ADY3
YDL240W	LRG1
YDL241W
YDL243C	AAD16
YDL244W	THI11
YDL245C	HXT15
YDL246C	SOR1
YDL247W	MPH2
YDL248W	COS5
YDR001C	NTH1
YDR002W	YRB1
YDR003W	RCR2
YDR003W-A
YDR004W	RAD57
YDR005C	MAF1
YDR006C	SOK1
YDR009W	GAL3
YDR011W	SNQ2
YDR012W	RPL4B
YDR013W	PSF1
YDR014W	RAD61
YDR016C	DAD1
YDR017C	KCS1
YDR018C
YDR019C	GCV1
YDR020C
YDR021W	FAL1
YDR022C	CIS1
YDR023W	SES1
YDR025W	RPS11A
YDR026C
YDR027C	VPS54
YDR028C	REG1
YDR030C	RAD28
YDR031W	MIC14
YDR032C	PST2
YDR033W	MRH1
YDR034C	LYS14
YDR034C-A
YDR034W-B
YDR035W	ARO3
YDR036C	EHD3
YDR037W	KRS1
YDR038C	ENA1
YDR041W	RSM10
YDR042C
YDR043C	NRG1
YDR044W	HEM13
YDR045C	RPC11
YDR046C	BAP3
YDR047W	HEM12
YDR049W
YDR050C	TPI1
YDR051C	DET1
YDR052C	DBF4
YDR054C	CDC34
YDR055W	PST1
YDR056C
YDR057W	YOS9
YDR058C	TGL2
YDR059C	UBC5
YDR060W	MAK21
YDR061W
YDR062W	LCB2
YDR063W
YDR064W	RPS13
YDR065W
YDR066C	RTR2
YDR067C	OCA6
YDR068W	DOS2
YDR069C	DOA4
YDR070C	FMP16
YDR071C	PAA1
YDR072C	IPT1
YDR073W	SNF11
YDR074W	TPS2
YDR075W	PPH3
YDR076W	RAD55
YDR077W	SED1
YDR078C	SHU2
YDR079C-A	TFB5
YDR079W	PET100
YDR080W	VPS41
YDR081C	PDC2
YDR082W	STN1
YDR083W	RRP8
YDR084C	TVP23
YDR085C	AFR1
YDR086C	SSS1
YDR087C	RRP1
YDR088C	SLU7
YDR089W
YDR090C
YDR091C	RLI1
YDR092W	UBC13
YDR093W	DNF2
YDR096W	GIS1
YDR097C	MSH6
YDR098C	GRX3
YDR099W	BMH2
YDR100W	TVP15
YDR101C	ARX1
YDR103W	STE5
YDR104C	SPO71
YDR105C	TMS1
YDR106W	ARP10
YDR107C	TMN2
YDR108W	GSG1
YDR109C
YDR110W	FOB1
YDR111C	ALT2
YDR113C	PDS1
YDR115W
YDR116C	MRPL1
YDR117C	TMA64
YDR118W	APC4
YDR119W	VBA4
YDR120C	TRM1
YDR121W	DPB4
YDR122W	KIN1
YDR123C	INO2
YDR124W
YDR125C	ECM18
YDR126W	SWF1
YDR127W	ARO1
YDR128W	MTC5
YDR129C	SAC6
YDR130C	FIN1
YDR131C
YDR132C
YDR135C	YCF1
YDR137W	RGP1
YDR138W	HPR1
YDR139C	RUB1
YDR140W	MTQ2
YDR141C	DOP1
YDR142C	PEX7
YDR143C	SAN1
YDR144C	MKC7
YDR145W	TAF12
YDR146C	SWI5
YDR147W	EKI1
YDR148C	KGD2
YDR150W	NUM1
YDR151C	CTH1
YDR152W	GIR2
YDR153C	ENT5
YDR155C	CPR1
YDR156W	RPA14
YDR158W	HOM2
YDR159W	SAC3
YDR160W	SSY1
YDR161W
YDR162C	NBP2
YDR163W	CWC15
YDR164C	SEC1
YDR165W	TRM82
YDR166C	SEC5
YDR167W	TAF10
YDR168W	CDC37
YDR169C	STB3
YDR169C-A
YDR170C	SEC7
YDR171W	HSP42
YDR172W	SUP35
YDR173C	ARG82
YDR174W	HMO1
YDR175C	RSM24
YDR176W	NGG1
YDR177W	UBC1
YDR178W	SDH4
YDR179C	CSN9
YDR179W-A
YDR180W	SCC2
YDR181C	SAS4
YDR182W	CDC1
YDR182W-A
YDR183W	PLP1
YDR184C	ATC1
YDR185C
YDR186C
YDR188W	CCT6
YDR189W	SLY1
YDR190C	RVB1
YDR191W	HST4
YDR192C	NUP42
YDR194C	MSS116
YDR194W-A
YDR195W	REF2
YDR196C
YDR197W	CBS2
YDR198C	RKM2
YDR200C	VPS64
YDR201W	SPC19
YDR202C	RAV2
YDR204W	COQ4
YDR205W	MSC2
YDR206W	EBS1
YDR207C	UME6
YDR208W	MSS4
YDR210W
YDR211W	GCD6
YDR212W	TCP1
YDR213W	UPC2
YDR214W	AHA1
YDR216W	ADR1
YDR217C	RAD9
YDR218C	SPR28
YDR219C	MFB1
YDR221W	GTB1
YDR222W
YDR223W	CRF1
YDR224C	HTB1
YDR225W	HTA1
YDR226W	ADK1
YDR227W	SIR4
YDR228C	PCF11
YDR229W	IVY1
YDR231C	COX20
YDR232W	HEM1
YDR233C	RTN1
YDR234W	LYS4
YDR235W	PRP42
YDR236C	FMN1
YDR237W	MRPL7
YDR238C	SEC26
YDR239C
YDR240C	SNU56
YDR242W	AMD2
YDR243C	PRP28
YDR244W	PEX5
YDR245W	MNN10
YDR246W	TRS23
YDR246W-A
YDR247W	VHS1
YDR248C
YDR249C
YDR251W	PAM1
YDR252W	BTT1
YDR253C	MET32
YDR254W	CHL4
YDR255C	RMD5
YDR256C	CTA1
YDR257C	RKM4
YDR258C	HSP78
YDR259C	YAP6
YDR260C	SWM1
YDR261C	EXG2
YDR261C-D
YDR261W-B
YDR262W
YDR263C	DIN7
YDR264C	AKR1
YDR265W	PEX10
YDR266C
YDR267C	CIA1
YDR268W	MSW1
YDR270W	CCC2
YDR272W	GLO2
YDR273W	DON1
YDR275W	BSC2
YDR276C	PMP3
YDR277C	MTH1
YDR279W	RNH202
YDR280W	RRP45
YDR281C	PHM6
YDR282C
YDR283C	GCN2
YDR284C	DPP1
YDR285W	ZIP1
YDR286C
YDR287W	INM2
YDR288W	NSE3
YDR289C	RTT103
YDR291W	HRQ1
YDR292C	SRP101
YDR293C	SSD1
YDR294C	DPL1
YDR295C	HDA2
YDR296W	MHR1
YDR297W	SUR2
YDR298C	ATP5
YDR299W	BFR2
YDR300C	PRO1
YDR301W	CFT1
YDR302W	GPI11
YDR303C	RSC3
YDR304C	CPR5
YDR305C	HNT2
YDR306C
YDR307W
YDR308C	SRB7
YDR309C	GIC2
YDR310C	SUM1
YDR311W	TFB1
YDR312W	SSF2
YDR313C	PIB1
YDR314C	RAD34
YDR315C	IPK1
YDR316W	OMS1
YDR316W-B
YDR317W	HIM1
YDR318W	MCM21
YDR319C
YDR320C	SWA2
YDR320C-A	DAD4
YDR321W	ASP1
YDR322C-A	TIM11
YDR322W	MRPL35
YDR323C	PEP7
YDR324C	UTP4
YDR325W	YCG1
YDR326C	YSP2
YDR328C	SKP1
YDR329C	PEX3
YDR330W	UBX5
YDR331W	GPI8
YDR332W	IRC3
YDR333C
YDR334W	SWR1
YDR335W	MSN5
YDR336W
YDR337W	MRPS28
YDR338C
YDR339C	FCF1
YDR341C
YDR342C	HXT6
YDR345C	HXT3
YDR346C	SVF1
YDR347W	MRP1
YDR348C
YDR349C	YPS7
YDR350C	ATP22
YDR351W	SBE2
YDR352W
YDR353W	TRR1
YDR354W	TRP4
YDR356W	SPC110
YDR357C
YDR358W	GGA1
YDR359C	EAF1
YDR361C	BCP1
YDR362C	TFC6
YDR363W	ESC2
YDR363W-A	SEM1
YDR364C	CDC40
YDR365C	ESF1
YDR366C
YDR367W
YDR368W	YPR1
YDR369C	XRS2
YDR370C
YDR371W	CTS2
YDR372C	VPS74
YDR373W	FRQ1
YDR374C
YDR375C	BCS1
YDR376W	ARH1
YDR377W	ATP17
YDR378C	LSM6
YDR379C-A
YDR379W	RGA2
YDR380W	ARO10
YDR381C-A
YDR381W	YRA1
YDR382W	RPP2B
YDR383C	NKP1
YDR384C	ATO3
YDR385W	EFT1
YDR386W	MUS81
YDR387C
YDR388W	RVS167
YDR389W	SAC7
YDR390C	UBA2
YDR391C
YDR392W	SPT3
YDR393W	SHE9
YDR394W	RPT3
YDR395W	SXM1
YDR397C	NCB2
YDR398W	UTP5
YDR399W	HPT1
YDR400W	URH1
YDR402C	DIT2
YDR403W	DIT1
YDR404C	RPB7
YDR405W	MRP20
YDR406W	PDR15
YDR407C	TRS120
YDR408C	ADE8
YDR409W	SIZ1
YDR410C	STE14
YDR411C	DFM1
YDR412W	RRP17
YDR414C	ERD1
YDR415C
YDR416W	SYF1
YDR418W	RPL12B
YDR419W	RAD30
YDR420W	HKR1
YDR421W	ARO80
YDR422C	SIP1
YDR423C	CAD1
YDR424C	CAD1
YDR425W	SNX41
YDR427W	RPN9
YDR428C	BNA7
YDR429C	TIF35
YDR430C	CYM1
YDR432W	NPL3
YDR434W	GPI17
YDR435C	PPM1
YDR436W	PPZ2
YDR437W	GPI19
YDR438W	THI74
YDR439W	LRS4
YDR440W	DOT1
YDR441C	APT2
YDR443C	SSN2
YDR444W
YDR446W	ECM11
YDR447C	RPS17B
YDR448W	ADA2
YDR449C	UTP6
YDR450W	RPS18A
YDR451C	YHP1
YDR452W	PPN1
YDR453C	TSA2
YDR454C	GUK1
YDR456W	NHX1
YDR457W	TOM1
YDR458C	HEH2
YDR459C	PFA5
YDR460W	TFB3
YDR461W	MFA1
YDR462W	MRPL28
YDR463W	STP1
YDR464W	SPP41
YDR465C	RMT2
YDR466W	PKH3
YDR468C	TLG1
YDR469W	SDC1
YDR470C	UGO1
YDR471W	RPL27B
YDR472W	TRS31
YDR473C	PRP3
YDR475C	JIP4
YDR476C
YDR477W	SNF1
YDR478W	SNM1
YDR479C	PEX29
YDR480W	DIG2
YDR481C	PHO8
YDR482C	CWC21
YDR483W	KRE2
YDR484W	VPS52
YDR485C	VPS72
YDR486C	VPS60
YDR487C	RIB3
YDR488C	PAC11
YDR489W	SLD5
YDR490C	PKH1
YDR492W	IZH1
YDR493W
YDR494W	RSM28
YDR495C	VPS3
YDR496C	PUF6
YDR497C	ITR1
YDR498C	SEC20
YDR499W	LCD1
YDR500C	RPL37B
YDR501W	PLM2
YDR502C	SAM2
YDR503C	LPP1
YDR504C	SPG3
YDR505C	PSP1
YDR506C
YDR507C	GIN4
YDR508C	GNP1
YDR510W	SMT3
YDR511W	ACN9
YDR512C	EMI1
YDR513W	GRX2
YDR514C
YDR515W	SLF1
YDR516C	EMI2
YDR517W	GRH1
YDR518W	EUG1
YDR519W	FPR2
YDR520C	URC2
YDR522C	SPS2
YDR523C	SPS1
YDR524C	AGE1
YDR524C-B
YDR524W-A
YDR525W-A	SNA2
YDR527W	RBA50
YDR528W	HLR1
YDR529C	QCR7
YDR530C	APA2
YDR531W
YDR532C
YDR533C	HSP31
YDR534C	FIT1
YDR536W	STL1
YDR538W	PAD1
YDR539W
YDR540C	IRC4
YDR541C
YEL001C	IRC22
YEL002C	WBP1
YEL003W	GIM4
YEL004W	YEA4
YEL005C	VAB2
YEL006W	YEA6
YEL007W
YEL009C	GCN4
YEL011W	GLC3
YEL012W	UBC8
YEL013W	VAC8
YEL015W	EDC3
YEL016C	NPP2
YEL017C-A	PMP2
YEL017W	GTT3
YEL018W	EAF5
YEL019C	MMS21
YEL020C
YEL020W-A	TIM9
YEL021W	URA3
YEL022W	GEA2
YEL023C
YEL024W	RIP1
YEL025C
YEL026W	SNU13
YEL027W	CUP5
YEL029C	BUD16
YEL030W	ECM10
YEL031W	SPF1
YEL032W	MCM3
YEL034W	HYP2
YEL035C	UTR5
YEL036C	ANP1
YEL037C	RAD23
YEL038W	UTR4
YEL039C	CYC7
YEL040W	UTR2
YEL041W	YEF1
YEL042W	GDA1
YEL043W
YEL044W	IES6
YEL046C	GLY1
YEL047C
YEL048C
YEL049W	PAU2
YEL050C	RML2
YEL051W	VMA8
YEL052W	AFG1
YEL053C	MAK10
YEL054C	RPL12A
YEL055C	POL5
YEL056W	HAT2
YEL057C
YEL058W	PCM1
YEL059C-A	SOM1
YEL060C	PRB1
YEL061C	CIN8
YEL062W	NPR2
YEL063C	CAN1
YEL064C	AVT2
YEL065W	SIT1
YEL066W	HPA3
YEL069C	HXT13
YEL070W	DSF1
YEL071W	DLD3
YEL072W	RMD6
YEL073C
YEL075C
YEL076C	YRF1-1
YEL076C-A	YRF1-1
YER001W	MNN1
YER002W	NOP16
YER003C	PMI40
YER004W	FMP52
YER005W	YND1
YER006W	NUG1
YER007C-A	TMA20
YER007W	PAC2
YER008C	SEC3
YER009W	NTF2
YER010C
YER011W	TIR1
YER012W	PRE1
YER013W	PRP22
YER014C-A	BUD25
YER014W	HEM14
YER015W	FAA2
YER016W	BIM1
YER017C	AFG3
YER018C	SPC25
YER019C-A	SBH2
YER019W	ISC1
YER020W	GPA2
YER021W	RPN3
YER023W	PRO3
YER024W	YAT2
YER025W	GCD11
YER026C	CHO1
YER027C	GAL83
YER028C	MIG3
YER029C	SMB1
YER030W	CHZ1
YER031C	YPT31
YER032W	FIR1
YER033C	ZRG8
YER034W
YER035W	EDC2
YER036C	ARB1
YER037W	PHM8
YER038C	KRE29
YER039C	HVG1
YER039C-A
YER040W	GLN3
YER041W	YEN1
YER042W	MXR1
YER043C	SAH1
YER044C	ERG28
YER044C-A	MEI4
YER045C	ACA1
YER046W	SPO73
YER047C	SAP1
YER048C	CAJ1
YER048W-A	ISD11
YER049W	TPA1
YER050C	RSM18
YER051W	JHD1
YER052C	HOM3
YER053C	PIC2
YER053C-A
YER054C	GIP2
YER055C	HIS1
YER056C	FCY2
YER056C-A	RPL34A
YER057C	HMF1
YER058W	PET117
YER059W	PCL6
YER060W	FCY21
YER060W-A	FCY22
YER061C	CEM1
YER062C	HOR2
YER063W	THO1
YER064C
YER065C	ICL1
YER066W
YER067W
YER068W	MOT2
YER069W	ARG5,6
YER070W	RNR1
YER071C
YER072W	VTC1
YER073W	ALD5
YER074W	RPS24A
YER074W-A	YOS1
YER075C	PTP3
YER076C
YER077C
YER078C
YER078W-A
YER079W
YER080W
YER081W	SER3
YER082C	UTP7
YER083C	GET2
YER085C
YER086W	ILV1
YER087C-B	SBH1
YER087W
YER088C	DOT6
YER089C	PTC2
YER090W	TRP2
YER091C	MET6
YER092W	IES5
YER093C	TSC11
YER093C-A
YER094C	PUP3
YER095W	RAD51
YER096W	SHC1
YER098W	UBP9
YER099C	PRS2
YER100W	UBC6
YER101C	AST2
YER102W	RPS8B
YER103W	SSA4
YER104W	RTT105
YER105C	NUP157
YER106W	MAM1
YER107C	GLE2
YER109C	FLO8
YER110C	KAP123
YER111C	SWI4
YER112W	LSM4
YER113C	TMN3
YER114C	BOI2
YER115C	SPR6
YER116C	SLX8
YER117W	RPL23B
YER118C	SHO1
YER119C	AVT6
YER120W	SCS2
YER122C	GLO3
YER123W	YCK3
YER124C	DSE1
YER125W	RSP5
YER126C	NSA2
YER127W	LCP5
YER128W
YER129W	SAK1
YER130C
YER131W	RPS26B
YER132C	PMD1
YER133W	GLC7
YER134C
YER136W	GDI1
YER137C
YER138W-A
YER139C	RTR1
YER140W
YER141W	COX15
YER142C	MAG1
YER143W	DDI1
YER144C	UBP5
YER145C	FTR1
YER146W	LSM5
YER147C	SCC4
YER148W	SPT15
YER149C	PEA2
YER150W	SPI1
YER151C	UBP3
YER152C
YER153C	PET122
YER154W	OXA1
YER155C	BEM2
YER156C
YER157W	COG3
YER158C
YER159C	BUR6
YER161C	SPT2
YER162C	RAD4
YER163C
YER164W	CHD1
YER165W	PAB1
YER166W	DNF1
YER167W	BCK2
YER168C	CCA1
YER169W	RPH1
YER170W	ADK2
YER171W	RAD3
YER172C	BRR2
YER173W	RAD24
YER174C	GRX4
YER175C	TMT1
YER175W-A
YER176W	ECM32
YER177W	BMH1
YER178W	PDA1
YER179W	DMC1
YER180C	ISC10
YER180C-A	SLO1
YER182W	FMP10
YER183C	FAU1
YER184C
YER185W	PUG1
YER186C
YER187W
YER188C-A
YFL001W	DEG1
YFL002C	SPB4
YFL003C	MSH4
YFL004W	VTC2
YFL005W	SEC4
YFL007W	BLM10
YFL008W	SMC1
YFL009W	CDC4
YFL010C	WWM1
YFL010W-A	AUA1
YFL011W	HXT10
YFL012W
YFL013C	IES1
YFL014W	HSP12
YFL016C	MDJ1
YFL017C	GNA1
YFL017W-A	SMX2
YFL018C	LPD1
YFL020C	PAU5
YFL021W	GAT1
YFL022C	FRS2
YFL023W	BUD27
YFL024C	EPL1
YFL025C	BST1
YFL026W	STE2
YFL027C	GYP8
YFL028C	CAF16
YFL029C	CAK1
YFL030W	AGX1
YFL031W	HAC1
YFL033C	RIM15
YFL034C-A	RPL22B
YFL034C-B	MOB2
YFL034W
YFL036W	RPO41
YFL037W	TUB2
YFL038C	YPT1
YFL039C	ACT1
YFL040W
YFL041W	FET5
YFL041W-A
YFL042C
YFL044C	OTU1
YFL045C	SEC53
YFL046W	FMP32
YFL047W	RGD2
YFL048C	EMP47
YFL049W	SWP82
YFL050C	ALR2
YFL051C
YFL052W
YFL053W	DAK2
YFL054C
YFL055W	AGP3
YFL056C	AAD6
YFL059W	SNZ2
YFL060C	SNO2
YFL061W	DDI2
YFL062W	COS1
YFL064C	YRF1-1
YFL065C	YRF1-1
YFL067W
YFL068W
YFR001W	LOC1
YFR002W	NIC96
YFR003C	YPI1
YFR004W	RPN11
YFR005C	SAD1
YFR006W
YFR007W	YFH7
YFR008W	FAR7
YFR009W	GCN20
YFR010W	UBP6
YFR011C
YFR012W
YFR012W-A
YFR013W	IOC3
YFR014C	CMK1
YFR015C	GSY1
YFR016C
YFR017C
YFR018C
YFR019W	FAB1
YFR021W	ATG18
YFR022W	ROG3
YFR023W	PES4
YFR024C-A	LSB3
YFR025C	HIS2
YFR026C
YFR027W	ECO1
YFR028C	CDC14
YFR029W	PTR3
YFR030W	MET10
YFR031C	SMC2
YFR031C-A	RPL2A
YFR032C
YFR032C-A	RPL29
YFR032C-B
YFR033C	QCR6
YFR034C	PHO4
YFR035C
YFR036W	CDC26
YFR037C	RSC8
YFR038W	IRC5
YFR039C
YFR040W	SAP155
YFR041C	ERJ5
YFR042W	KEG1
YFR043C	IRC6
YFR044C	DUG1
YFR045W
YFR046C	CNN1
YFR047C	BNA6
YFR048W	RMD8
YFR049W	YMR31
YFR050C	PRE4
YFR051C	RET2
YFR052W	RPN12
YFR053C	HXK1
YFR055W	IRC7
YFR057W
YGL001C	ERG26
YGL002W	ERP6
YGL003C	CDH1
YGL004C	RPN14
YGL005C	COG7
YGL006W	PMC1
YGL006W-A
YGL007C-A
YGL008C	PMA1
YGL009C	LEU1
YGL010W
YGL011C	SCL1
YGL012W	ERG4
YGL013C	PDR1
YGL014W	PUF4
YGL015C
YGL016W	KAP122
YGL017W	ATE1
YGL018C	JAC1
YGL019W	CKB1
YGL020C	GET1
YGL021W	ALK1
YGL022W	STT3
YGL023C	PIB2
YGL025C	PGD1
YGL026C	TRP5
YGL027C	CWH41
YGL028C	SCW11
YGL029W	CGR1
YGL030W	RPL30
YGL031C	RPL24A
YGL032C	AGA2
YGL033W	HOP2
YGL035C	MIG1
YGL036W
YGL037C	PNC1
YGL038C	OCH1
YGL039W
YGL040C	HEM2
YGL041C-B
YGL043W	DST1
YGL044C	RNA15
YGL045W	RIM8
YGL047W	ALG13
YGL048C	RPT6
YGL049C	TIF4632
YGL050W	TYW3
YGL051W	MST27
YGL053W	PRM8
YGL054C	ERV14
YGL055W	OLE1
YGL056C	SDS23
YGL057C
YGL058W	RAD6
YGL059W	PKP2
YGL060W	YBP2
YGL061C	DUO1
YGL062W	PYC1
YGL063W	PUS2
YGL064C	MRH4
YGL065C	ALG2
YGL066W	SGF73
YGL067W	NPY1
YGL068W	MNP1
YGL070C	RPB9
YGL071W	AFT1
YGL073W	HSF1
YGL075C	MPS2
YGL076C	RPL7A
YGL077C	HNM1
YGL078C	DBP3
YGL079W
YGL080W	FMP37
YGL081W
YGL082W
YGL083W	SCY1
YGL084C	GUP1
YGL085W
YGL086W	MAD1
YGL087C	MMS2
YGL089C	MF(ALPHA)2
YGL090W	LIF1
YGL091C	NBP35
YGL092W	NUP145
YGL093W	SPC105
YGL094C	PAN2
YGL095C	VPS45
YGL096W	TOS8
YGL097W	SRM1
YGL098W	USE1
YGL099W	LSG1
YGL100W	SEH1
YGL101W
YGL103W	RPL28
YGL104C	VPS73
YGL105W	ARC1
YGL106W	MLC1
YGL107C	RMD9
YGL108C
YGL110C	CUE3
YGL111W	NSA1
YGL112C	TAF6
YGL113W	SLD3
YGL114W
YGL115W	SNF4
YGL116W	CDC20
YGL117W
YGL119W	ABC1
YGL120C	PRP43
YGL121C	GPG1
YGL122C	NAB2
YGL123W	RPS2
YGL124C	MON1
YGL125W	MET13
YGL126W	SCS3
YGL127C	SOH1
YGL128C	CWC23
YGL129C	RSM23
YGL130W	CEG1
YGL131C	SNT2
YGL133W	ITC1
YGL134W	PCL10
YGL135W	RPL1A
YGL136C	MRM2
YGL137W	SEC27
YGL138C
YGL139W	FLC3
YGL140C
YGL141W	HUL5
YGL142C	GPI10
YGL143C	MRF1
YGL144C	ROG1
YGL145W	TIP20
YGL146C
YGL147C	RPL9A
YGL148W	ARO2
YGL150C	INO80
YGL151W	NUT1
YGL153W	PEX14
YGL154C	LYS5
YGL155W	CDC43
YGL156W	AMS1
YGL157W
YGL158W	RCK1
YGL159W
YGL160W
YGL161C	YIP5
YGL162W	SUT1
YGL163C	RAD54
YGL164C	YRB30
YGL166W	CUP2
YGL167C	PMR1
YGL168W	HUR1
YGL169W	SUA5
YGL170C	SPO74
YGL171W	ROK1
YGL172W	NUP49
YGL173C	KEM1
YGL174W	BUD13
YGL175C	SAE2
YGL176C
YGL178W	MPT5
YGL179C	TOS3
YGL180W	ATG1
YGL181W	GTS1
YGL183C	MND1
YGL184C	STR3
YGL185C
YGL186C	TPN1
YGL187C	COX4
YGL188C-A
YGL189C	RPS26A
YGL190C	CDC55
YGL191W	COX13
YGL192W	IME4
YGL194C	HOS2
YGL195W	GCN1
YGL196W	DSD1
YGL197W	MDS3
YGL198W	YIP4
YGL200C	EMP24
YGL201C	MCM6
YGL202W	ARO8
YGL203C	KEX1
YGL205W	POX1
YGL206C	CHC1
YGL207W	SPT16
YGL208W	SIP2
YGL209W	MIG2
YGL210W	YPT32
YGL211W	NCS6
YGL212W	VAM7
YGL213C	SKI8
YGL215W	CLG1
YGL216W	KIP3
YGL219C	MDM34
YGL220W	FRA2
YGL221C	NIF3
YGL222C	EDC1
YGL223C	COG1
YGL224C	SDT1
YGL225W	VRG4
YGL226C-A	OST5
YGL226W	MTC3
YGL227W	VID30
YGL228W	SHE10
YGL229C	SAP4
YGL230C
YGL231C
YGL232W	TAN1
YGL233W	SEC15
YGL234W	ADE5,7
YGL235W
YGL236C	MTO1
YGL237C	HAP2
YGL238W	CSE1
YGL240W	DOC1
YGL241W	KAP114
YGL242C
YGL243W	TAD1
YGL244W	RTF1
YGL245W	GUS1
YGL246C	RAI1
YGL247W	BRR6
YGL248W	PDE1
YGL249W	ZIP2
YGL250W	RMR1
YGL251C	HFM1
YGL252C	RTG2
YGL253W	HXK2
YGL254W	FZF1
YGL255W	ZRT1
YGL256W	ADH4
YGL257C	MNT2
YGL258W	VEL1
[truncated: 3,668 more rows]

## Sheet: C1
0		0.1		0.2		0.3		0.4		0.5		0.6		0.7		0.8		0.9		1
ORF	GENE	ORF	GENE	ORF	GENE	ORF	GENE	ORF	GENE	ORF	GENE	ORF	GENE	ORF	GENE	ORF	GENE	ORF	GENE	ORF	GENE
YAL007C	ERP2	YAL019W	FUN30	YAL019W	FUN30	YAL025C	MAK16	YAL025C	MAK16	YAL025C	MAK16	YDL148C	NOP14
YAL011W	SWC3	YAL025C	MAK16	YAL025C	MAK16	YAL036C	RBG1	YAL059W	ECM1	YAL059W	ECM1	YDR101C	ARX1
YAL019W	FUN30	YAL029C	MYO4	YAL036C	RBG1	YAL059W	ECM1	YBL004W	UTP20	YBL039C	URA7	YDR165W	TRM82
YAL025C	MAK16	YAL035W	FUN12	YAL059W	ECM1	YBL004W	UTP20	YBL028C		YBR247C	ENP1	YGL171W	ROK1
YAL029C	MYO4	YAL036C	RBG1	YBL004W	UTP20	YBL014C	RRN6	YBL039C	URA7	YCL054W	SPB1	YGR103W	NOP7
YAL033W	POP5	YAL059W	ECM1	YBL014C	RRN6	YBL028C		YBR061C	TRM7	YCR016W		YGR145W	ENP2
YAL034W-A	MTW1	YAR002W	NUP60	YBL024W	NCL1	YBL039C	URA7	YBR142W	MAK5	YCR087C-A		YGR200C	ELP2
YAL035W	FUN12	YAR014C	BUD14	YBL028C		YBL068W	PRS4	YBR154C	RPB5	YDL031W	DBP10	YHR148W	IMP3
YAL036C	RBG1	YBL004W	UTP20	YBL039C	URA7	YBR061C	TRM7	YBR247C	ENP1	YDL060W	TSR1	YHR170W	NMD3
YAL044C	GCV3	YBL014C	RRN6	YBL054W	TOD6	YBR142W	MAK5	YBR267W	REI1	YDL063C		YJL148W	RPA34
YAL059W	ECM1	YBL018C	POP8	YBL068W	PRS4	YBR143C	SUP45	YCL054W	SPB1	YDL148C	NOP14	YJR002W	MPP10
YAR002C-A	ERP1	YBL024W	NCL1	YBR034C	HMT1	YBR154C	RPB5	YCL059C	KRR1	YDL153C	SAS10	YKR081C	RPF2
YAR002W	NUP60	YBL028C		YBR061C	TRM7	YBR155W	CNS1	YCR016W		YDL201W	TRM8	YLL034C	RIX7
YAR014C	BUD14	YBL039C	URA7	YBR079C	RPG1	YBR242W		YCR087C-A		YDR060W	MAK21	YLR003C	CMS1
YAR073W	IMD1	YBL042C	FUI1	YBR084W	MIS1	YBR247C	ENP1	YDL014W	NOP1	YDR083W	RRP8	YLR196W	PWP1
YBL004W	UTP20	YBL054W	TOD6	YBR142W	MAK5	YBR267W	REI1	YDL031W	DBP10	YDR087C	RRP1	YLR222C	UTP13
YBL008W	HIR1	YBL068W	PRS4	YBR143C	SUP45	YBR271W		YDL051W	LHP1	YDR101C	ARX1	YLR276C	DBP9
YBL009W	ALK2	YBL081W		YBR154C	RPB5	YCL054W	SPB1	YDL060W	TSR1	YDR120C	TRM1	YMR131C	RRB1
YBL014C	RRN6	YBR021W	FUR4	YBR155W	CNS1	YCL059C	KRR1	YDL063C		YDR165W	TRM82	YNL061W	NOP2
YBL016W	FUS3	YBR034C	HMT1	YBR238C		YCR016W		YDL148C	NOP14	YDR324C	UTP4	YNL182C	IPI3
YBL018C	POP8	YBR061C	TRM7	YBR242W		YCR057C	PWP2	YDL150W	RPC53	YDR496C	PUF6	YOR206W	NOC2
YBL020W	RFT1	YBR079C	RPG1	YBR247C	ENP1	YCR087C-A		YDL153C	SAS10	YER006W	NUG1	YOR340C	RPA43
YBL024W	NCL1	YBR084W	MIS1	YBR267W	REI1	YDL014W	NOP1	YDL167C	NRP1	YER126C	NSA2
YBL028C		YBR092C	PHO3	YBR271W		YDL031W	DBP10	YDL201W	TRM8	YGL111W	NSA1
YBL032W	HEK2	YBR121C	GRS1	YCL036W	GFD2	YDL051W	LHP1	YDL208W	NHP2	YGL171W	ROK1
YBL036C		YBR141C		YCL054W	SPB1	YDL060W	TSR1	YDL213C	NOP6	YGR103W	NOP7
YBL039C	URA7	YBR142W	MAK5	YCL059C	KRR1	YDL063C		YDR021W	FAL1	YGR128C	UTP8
YBL042C	FUI1	YBR143C	SUP45	YCR016W		YDL112W	TRM3	YDR060W	MAK21	YGR145W	ENP2
YBL046W	PSY4	YBR154C	RPB5	YCR047C	BUD23	YDL148C	NOP14	YDR083W	RRP8	YGR200C	ELP2
YBL052C	SAS3	YBR155W	CNS1	YCR057C	PWP2	YDL150W	RPC53	YDR087C	RRP1	YGR245C	SDA1
YBL054W	TOD6	YBR158W	AMN1	YCR072C	RSA4	YDL153C	SAS10	YDR101C	ARX1	YGR283C
YBL055C		YBR238C		YCR087C-A		YDL167C	NRP1	YDR120C	TRM1	YHR148W	IMP3
YBL061C	SKT5	YBR242W		YDL014W	NOP1	YDL201W	TRM8	YDR161W		YHR170W	NMD3
YBL068W	PRS4	YBR247C	ENP1	YDL031W	DBP10	YDL208W	NHP2	YDR165W	TRM82	YHR197W	RIX1
YBL071W-A	KTI11	YBR261C		YDL036C	PUS9	YDL213C	NOP6	YDR184C	ATC1	YJL010C	NOP9
YBL076C	ILS1	YBR267W	REI1	YDL051W	LHP1	YDR021W	FAL1	YDR324C	UTP4	YJL033W	HCA4
YBL081W		YBR271W		YDL060W	TSR1	YDR060W	MAK21	YDR361C	BCP1	YJL050W	MTR4
YBL104C		YCL031C	RRP7	YDL063C		YDR083W	RRP8	YDR365C	ESF1	YJL148W	RPA34
YBL106C	SRO77	YCL036W	GFD2	YDL112W	TRM3	YDR087C	RRP1	YDR412W	RRP17	YJR002W	MPP10
YBR002C	RER2	YCL054W	SPB1	YDL148C	NOP14	YDR101C	ARX1	YDR449C	UTP6	YKL014C	URB1
YBR004C	GPI18	YCL059C	KRR1	YDL150W	RPC53	YDR110W	FOB1	YDR465C	RMT2	YKL021C	MAK11
YBR017C	KAP104	YCR016W		YDL153C	SAS10	YDR120C	TRM1	YDR496C	PUF6	YKL143W	LTV1
YBR021W	FUR4	YCR034W	FEN1	YDL166C	FAP7	YDR152W	GIR2	YER002W	NOP16	YKL172W	EBP2
YBR022W	POA1	YCR035C	RRP43	YDL167C	NRP1	YDR161W		YER006W	NUG1	YKR081C	RPF2
YBR025C	OLA1	YCR037C	PHO87	YDL201W	TRM8	YDR165W	TRM82	YER126C	NSA2	YLL034C	RIX7
YBR029C	CDS1	YCR047C	BUD23	YDL208W	NHP2	YDR184C	ATC1	YER127W	LCP5	YLR002C	NOC3
YBR030W	RKM3	YCR051W		YDL213C	NOP6	YDR190C	RVB1	YFL002C	SPB4	YLR003C	CMS1
YBR034C	HMT1	YCR057C	PWP2	YDR020C		YDR299W	BFR2	YGL029W	CGR1	YLR009W	RLP24
YBR040W	FIG1	YCR072C	RSA4	YDR021W	FAL1	YDR324C	UTP4	YGL099W	LSG1	YLR129W	DIP2
YBR042C	CST26	YCR087C-A		YDR037W	KRS1	YDR361C	BCP1	YGL111W	NSA1	YLR196W	PWP1
YBR055C	PRP6	YDL014W	NOP1	YDR045C	RPC11	YDR365C	ESF1	YGL171W	ROK1	YLR222C	UTP13
YBR058C	UBP14	YDL031W	DBP10	YDR060W	MAK21	YDR395W	SXM1	YGR081C	SLX9	YLR276C	DBP9
YBR061C	TRM7	YDL036C	PUS9	YDR083W	RRP8	YDR398W	UTP5	YGR103W	NOP7	YML093W	UTP14
YBR063C		YDL042C	SIR2	YDR087C	RRP1	YDR412W	RRP17	YGR128C	UTP8	YMR128W	ECM16
YBR066C	NRG2	YDL051W	LHP1	YDR101C	ARX1	YDR429C	TIF35	YGR145W	ENP2	YMR131C	RRB1
YBR069C	TAT1	YDL060W	TSR1	YDR110W	FOB1	YDR449C	UTP6	YGR158C	MTR3	YMR229C	RRP5
YBR074W		YDL063C		YDR120C	TRM1	YDR465C	RMT2	YGR200C	ELP2	YMR290C	HAS1
YBR079C	RPG1	YDL074C	BRE1	YDR121W	DPB4	YDR496C	PUF6	YGR245C	SDA1	YNL061W	NOP2
YBR084C-A	RPL19A	YDL082W	RPL13A	YDR152W	GIR2	YEL026W	SNU13	YGR283C		YNL110C	NOP15
YBR084W	MIS1	YDL111C	RRP42	YDR161W		YEL055C	POL5	YHR052W	CIC1	YNL132W	KRE33
YBR085W	AAC3	YDL112W	TRM3	YDR165W	TRM82	YER002W	NOP16	YHR065C	RRP3	YNL175C	NOP13
YBR087W	RFC5	YDL121C		YDR184C	ATC1	YER006W	NUG1	YHR085W	IPI1	YNL182C	IPI3
YBR091C	MRS5	YDL122W	UBP1	YDR190C	RVB1	YER036C	ARB1	YHR088W	RPF1	YNL207W	RIO2
YBR092C	PHO3	YDL148C	NOP14	YDR198C	RKM2	YER082C	UTP7	YHR089C	GAR1	YOL041C	NOP12
YBR104W	YMC2	YDL150W	RPC53	YDR211W	GCD6	YER126C	NSA2	YHR148W	IMP3	YOL077C	BRX1
YBR106W	PHO88	YDL153C	SAS10	YDR299W	BFR2	YER127W	LCP5	YHR169W	DBP8	YOL144W	NOP8
YBR118W	TEF1	YDL166C	FAP7	YDR324C	UTP4	YFL001W	DEG1	YHR170W	NMD3	YOR145C	PNO1
YBR121C	GRS1	YDL167C	NRP1	YDR339C	FCF1	YFL002C	SPB4	YHR196W	UTP9	YOR206W	NOC2
YBR130C	SHE3	YDL201W	TRM8	YDR361C	BCP1	YGL029W	CGR1	YHR197W	RIX1	YOR272W	YTM1
YBR135W	CKS1	YDL208W	NHP2	YDR365C	ESF1	YGL078C	DBP3	YIL019W	FAF1	YOR294W	RRS1
YBR141C		YDL209C	CWC2	YDR395W	SXM1	YGL099W	LSG1	YIL091C		YOR340C	RPA43
YBR142W	MAK5	YDL213C	NOP6	YDR398W	UTP5	YGL111W	NSA1	YIL096C		YPL012W	RRP12
YBR143C	SUP45	YDL241W		YDR399W	HPT1	YGL120C	PRP43	YIL127C		YPL043W	NOP4
YBR154C	RPB5	YDR020C		YDR412W	RRP17	YGL171W	ROK1	YIR012W	SQT1	YPL086C	ELP3
YBR155W	CNS1	YDR021W	FAL1	YDR429C	TIF35	YGR081C	SLX9	YIR026C	YVH1	YPL126W	NAN1
YBR158W	AMN1	YDR026C		YDR449C	UTP6	YGR103W	NOP7	YJL010C	NOP9	YPL211W	NIP7
YBR163W	DEM1	YDR037W	KRS1	YDR465C	RMT2	YGR123C	PPT1	YJL033W	HCA4	YPL217C	BMS1
YBR171W	SEC66	YDR045C	RPC11	YDR496C	PUF6	YGR128C	UTP8	YJL050W	MTR4	YPL266W	DIM1
YBR172C	SMY2	YDR060W	MAK21	YDR514C		YGR145W	ENP2	YJL109C	UTP10	YPR110C	RPC40
YBR187W	GDT1	YDR083W	RRP8	YEL026W	SNU13	YGR158C	MTR3	YJL148W	RPA34
YBR192W	RIM2	YDR087C	RRP1	YEL055C	POL5	YGR162W	TIF4631	YJR002W	MPP10
YBR195C	MSI1	YDR091C	RLI1	YER002W	NOP16	YGR173W	RBG2	YJR041C	URB2
YBR198C	TAF5	YDR101C	ARX1	YER006W	NUG1	YGR187C	HGH1	YJR063W	RPA12
YBR219C		YDR110W	FOB1	YER025W	GCD11	YGR195W	SKI6	YKL009W	MRT4
YBR233W-A	DAD3	YDR120C	TRM1	YER036C	ARB1	YGR200C	ELP2	YKL014C	URB1
YBR238C		YDR121W	DPB4	YER049W	TPA1	YGR245C	SDA1	YKL021C	MAK11
YBR242W		YDR152W	GIR2	YER082C	UTP7	YGR271C-A	EFG1	YKL078W	DHR2
YBR247C	ENP1	YDR156W	RPA14	YER110C	KAP123	YGR280C	PXR1	YKL099C	UTP11
YBR252W	DUT1	YDR161W		YER126C	NSA2	YGR283C		YKL143W	LTV1
YBR257W	POP4	YDR165W	TRM82	YER127W	LCP5	YHL011C	PRS3	YKL172W	EBP2
YBR259W		YDR172W	SUP35	YER156C		YHL013C	OTU2	YKR024C	DBP7
YBR261C		YDR184C	ATC1	YFL001W	DEG1	YHL039W		YKR060W	UTP30
YBR267W	REI1	YDR188W	CCT6	YFL002C	SPB4	YHR052W	CIC1	YKR079C	TRZ1
YBR271W		YDR190C	RVB1	YFL023W	BUD27	YHR065C	RRP3	YKR081C	RPF2
YBR283C	SSH1	YDR198C	RKM2	YFR001W	LOC1	YHR066W	SSF1	YLL008W	DRS1
YBR288C	APM3	YDR211W	GCD6	YGL029W	CGR1	YHR085W	IPI1	YLL034C	RIX7
YBR291C	CTP1	YDR212W	TCP1	YGL078C	DBP3	YHR088W	RPF1	YLR002C	NOC3
YCL001W	RER1	YDR245W	MNN10	YGL097W	SRM1	YHR089C	GAR1	YLR003C	CMS1
YCL002C		YDR257C	RKM4	YGL099W	LSG1	YHR148W	IMP3	YLR009W	RLP24
YCL005W	LDB16	YDR280W	RRP45	YGL111W	NSA1	YHR169W	DBP8	YLR068W	FYV7
YCL029C	BIK1	YDR299W	BFR2	YGL120C	PRP43	YHR170W	NMD3	YLR129W	DIP2
YCL031C	RRP7	YDR300C	PRO1	YGL169W	SUA5	YHR196W	UTP9	YLR196W	PWP1
YCL036W	GFD2	YDR321W	ASP1	YGL171W	ROK1	YHR197W	RIX1	YLR222C	UTP13
YCL045C		YDR324C	UTP4	YGL246C	RAI1	YIL008W	URM1	YLR276C	DBP9
YCL054W	SPB1	YDR339C	FCF1	YGR081C	SLX9	YIL019W	FAF1	YLR363W-A
YCL055W	KAR4	YDR341C		YGR083C	GCD2	YIL064W		YLR384C	IKI3
YCL058C	FYV5	YDR349C	YPS7	YGR090W	UTP22	YIL091C		YLR397C	AFG2
YCL059C	KRR1	YDR361C	BCP1	YGR095C	RRP46	YIL096C		YLR409C	UTP21
YCR016W		YDR365C	ESF1	YGR103W	NOP7	YIL103W	DPH1	YLR435W	TSR2
YCR028C	FEN2	YDR370C		YGR123C	PPT1	YIL104C	SHQ1	YLR449W	FPR4
YCR034W	FEN1	YDR395W	SXM1	YGR128C	UTP8	YIL110W	MNI1	YML056C	IMD4
YCR035C	RRP43	YDR398W	UTP5	YGR145W	ENP2	YIL127C		YML080W	DUS1
YCR037C	PHO87	YDR399W	HPT1	YGR158C	MTR3	YIR012W	SQT1	YML093W	UTP14
YCR047C	BUD23	YDR412W	RRP17	YGR159C	NSR1	YIR026C	YVH1	YMR049C	ERB1
YCR051W		YDR429C	TIF35	YGR162W	TIF4631	YJL010C	NOP9	YMR128W	ECM16
YCR054C	CTR86	YDR440W	DOT1	YGR173W	RBG2	YJL011C	RPC17	YMR131C	RRB1
YCR057C	PWP2	YDR449C	UTP6	YGR187C	HGH1	YJL033W	HCA4	YMR229C	RRP5
YCR060W	TAH1	YDR465C	RMT2	YGR195W	SKI6	YJL050W	MTR4	YMR239C	RNT1
YCR072C	RSA4	YDR471W	RPL27B	YGR200C	ELP2	YJL069C	UTP18	YMR290C	HAS1
YCR087C-A		YDR478W	SNM1	YGR245C	SDA1	YJL098W	SAP185	YNL002C	RLP7
YCR094W	CDC50	YDR496C	PUF6	YGR264C	MES1	YJL109C	UTP10	YNL022C
YDL014W	NOP1	YDR514C		YGR271C-A	EFG1	YJL122W	ALB1	YNL061W	NOP2
YDL030W	PRP9	YEL021W	URA3	YGR272C		YJL125C	GCD14	YNL062C	GCD10
YDL031W	DBP10	YEL026W	SNU13	YGR280C	PXR1	YJL148W	RPA34	YNL075W	IMP4
YDL036C	PUS9	YEL040W	UTR2	YGR283C		YJR002W	MPP10	YNL110C	NOP15
YDL037C	BSC1	YEL048C		YHL011C	PRS3	YJR007W	SUI2	YNL123W	NMA111
YDL039C	PRM7	YEL055C	POL5	YHL013C	OTU2	YJR041C	URB2	YNL132W	KRE33
YDL042C	SIR2	YER002W	NOP16	YHL039W		YJR063W	RPA12	YNL151C	RPC31
YDL043C	PRP11	YER006W	NUG1	YHR052W	CIC1	YJR070C	LIA1	YNL175C	NOP13
YDL051W	LHP1	YER025W	GCD11	YHR065C	RRP3	YJR072C	NPA3	YNL182C	IPI3
YDL060W	TSR1	YER036C	ARB1	YHR066W	SSF1	YKL009W	MRT4	YNL207W	RIO2
YDL063C		YER049W	TPA1	YHR069C	RRP4	YKL014C	URB1	YNL248C	RPA49
YDL064W	UBC9	YER056C	FCY2	YHR072W-A	NOP10	YKL021C	MAK11	YNL313C
YDL073W		YER082C	UTP7	YHR081W	LRP1	YKL078W	DHR2	YNR054C	ESF2
YDL074C	BRE1	YER099C	PRS2	YHR085W	IPI1	YKL082C	RRP14	YOL022C
YDL082W	RPL13A	YER110C	KAP123	YHR088W	RPF1	YKL099C	UTP11	YOL041C	NOP12
YDL084W	SUB2	YER118C	SHO1	YHR089C	GAR1	YKL143W	LTV1	YOL077C	BRX1
YDL102W	POL3	YER126C	NSA2	YHR120W	MSH1	YKL144C	RPC25	YOL080C	REX4
YDL111C	RRP42	YER127W	LCP5	YHR143W-A	RPC10	YKL172W	EBP2	YOL144W	NOP8
YDL112W	TRM3	YER137C		YHR148W	IMP3	YKL191W	DPH2	YOR001W	RRP6
YDL121C		YER156C		YHR169W	DBP8	YKR024C	DBP7	YOR004W	UTP23
YDL122W	UBP1	YFL001W	DEG1	YHR170W	NMD3	YKR060W	UTP30	YOR056C	NOB1
YDL129W		YFL002C	SPB4	YHR196W	UTP9	YKR079C	TRZ1	YOR091W	TMA46
YDL148C	NOP14	YFL023W	BUD27	YHR197W	RIX1	YKR081C	RPF2	YOR095C	RKI1
YDL150W	RPC53	YFL034C-A	RPL22B	YIL008W	URM1	YKR092C	SRP40	YOR145C	PNO1
YDL153C	SAS10	YFR001W	LOC1	YIL019W	FAF1	YLL008W	DRS1	YOR206W	NOC2
YDL166C	FAP7	YFR002W	NIC96	YIL064W		YLL011W	SOF1	YOR207C	RET1
YDL167C	NRP1	YFR009W	GCN20	YIL091C		YLL034C	RIX7	YOR243C	PUS7
YDL170W	UGA3	YGL029W	CGR1	YIL096C		YLR002C	NOC3	YOR272W	YTM1
YDL184C	RPL41A	YGL078C	DBP3	YIL103W	DPH1	YLR003C	CMS1	YOR294W	RRS1
YDL192W	ARF1	YGL092W	NUP145	YIL104C	SHQ1	YLR009W	RLP24	YOR310C	NOP58
YDL201W	TRM8	YGL097W	SRM1	YIL110W	MNI1	YLR017W	MEU1	YOR340C	RPA43
YDL203C	ACK1	YGL099W	LSG1	YIL127C		YLR051C	FCF2	YOR341W	RPA190
YDL205C	HEM3	YGL111W	NSA1	YIR012W	SQT1	YLR068W	FYV7	YPL012W	RRP12
YDL208W	NHP2	YGL120C	PRP43	YIR026C	YVH1	YLR129W	DIP2	YPL043W	NOP4
YDL209C	CWC2	YGL169W	SUA5	YJL010C	NOP9	YLR175W	CBF5	YPL086C	ELP3
YDL213C	NOP6	YGL171W	ROK1	YJL011C	RPC17	YLR186W	EMG1	YPL093W	NOG1
YDL227C	HO	YGL211W	NCS6	YJL033W	HCA4	YLR196W	PWP1	YPL126W	NAN1
YDL240W	LRG1	YGL246C	RAI1	YJL050W	MTR4	YLR197W	NOP56	YPL211W	NIP7
YDL241W		YGR001C		YJL069C	UTP18	YLR222C	UTP13	YPL217C	BMS1
YDR017C	KCS1	YGR003W	CUL3	YJL098W	SAP185	YLR243W		YPL266W	DIM1
YDR020C		YGR030C	POP6	YJL109C	UTP10	YLR276C	DBP9	YPR110C	RPC40
YDR021W	FAL1	YGR081C	SLX9	YJL122W	ALB1	YLR336C	SGD1	YPR112C	MRD1
YDR023W	SES1	YGR083C	GCD2	YJL125C	GCD14	YLR363W-A		YPR144C	NOC4
YDR026C		YGR090W	UTP22	YJL148W	RPA34	YLR384C	IKI3
YDR037W	KRS1	YGR093W		YJL198W	PHO90	YLR397C	AFG2
YDR044W	HEM13	YGR095C	RRP46	YJL208C	NUC1	YLR401C	DUS3
YDR045C	RPC11	YGR096W	TPC1	YJR002W	MPP10	YLR409C	UTP21
YDR049W		YGR103W	NOP7	YJR003C		YLR435W	TSR2
YDR060W	MAK21	YGR123C	PPT1	YJR007W	SUI2	YLR449W	FPR4
YDR075W	PPH3	YGR128C	UTP8	YJR041C	URB2	YML056C	IMD4
YDR083W	RRP8	YGR145W	ENP2	YJR063W	RPA12	YML080W	DUS1
YDR087C	RRP1	YGR158C	MTR3	YJR070C	LIA1	YML093W	UTP14
YDR091C	RLI1	YGR159C	NSR1	YJR072C	NPA3	YML096W
YDR101C	ARX1	YGR162W	TIF4631	YJR129C		YML108W
YDR110W	FOB1	YGR169C-A		YKL009W	MRT4	YMR014W	BUD22
YDR119W	VBA4	YGR173W	RBG2	YKL014C	URB1	YMR049C	ERB1
YDR120C	TRM1	YGR187C	HGH1	YKL021C	MAK11	YMR093W	UTP15
YDR121W	DPB4	YGR195W	SKI6	YKL078W	DHR2	YMR128W	ECM16
YDR140W	MTQ2	YGR200C	ELP2	YKL082C	RRP14	YMR131C	RRB1
YDR144C	MKC7	YGR245C	SDA1	YKL099C	UTP11	YMR146C	TIF34
YDR145W	TAF12	YGR251W		YKL143W	LTV1	YMR229C	RRP5
YDR152W	GIR2	YGR264C	MES1	YKL144C	RPC25	YMR239C	RNT1
YDR156W	RPA14	YGR271C-A	EFG1	YKL172W	EBP2	YMR259C
YDR161W		YGR272C		YKL181W	PRS1	YMR290C	HAS1
YDR165W	TRM82	YGR280C	PXR1	YKL191W	DPH2	YMR309C	NIP1
YDR167W	TAF10	YGR283C		YKL216W	URA1	YMR310C
YDR170C	SEC7	YHL011C	PRS3	YKR024C	DBP7	YNL001W	DOM34
YDR172W	SUP35	YHL013C	OTU2	YKR025W	RPC37	YNL002C	RLP7
YDR184C	ATC1	YHL039W		YKR026C	GCN3	YNL022C
YDR188W	CCT6	YHR003C		YKR056W	TRM2	YNL061W	NOP2
YDR190C	RVB1	YHR032W		YKR060W	UTP30	YNL062C	GCD10
YDR198C	RKM2	YHR040W	BCD1	YKR079C	TRZ1	YNL075W	IMP4
YDR206W	EBS1	YHR048W	YHK8	YKR081C	RPF2	YNL110C	NOP15
YDR207C	UME6	YHR052W	CIC1	YKR082W	NUP133	YNL113W	RPC19
YDR210W		YHR062C	RPP1	YKR092C	SRP40	YNL119W	NCS2
YDR211W	GCD6	YHR065C	RRP3	YLL008W	DRS1	YNL123W	NMA111
YDR212W	TCP1	YHR066W	SSF1	YLL011W	SOF1	YNL132W	KRE33
YDR217C	RAD9	YHR069C	RRP4	YLL034C	RIX7	YNL151C	RPC31
YDR234W	LYS4	YHR070W	TRM5	YLL035W	GRC3	YNL175C	NOP13
YDR239C		YHR072W-A	NOP10	YLR002C	NOC3	YNL182C	IPI3
YDR240C	SNU56	YHR081W	LRP1	YLR003C	CMS1	YNL207W	RIO2
YDR243C	PRP28	YHR085W	IPI1	YLR009W	RLP24	YNL248C	RPA49
YDR245W	MNN10	YHR088W	RPF1	YLR017W	MEU1	YNL292W	PUS4
YDR257C	RKM4	YHR089C	GAR1	YLR022C	SDO1	YNL308C	KRI1
YDR266C		YHR120W	MSH1	YLR051C	FCF2	YNL313C
YDR280W	RRP45	YHR128W	FUR1	YLR063W		YNR003C	RPC34
YDR281C	PHM6	YHR143W-A	RPC10	YLR068W	FYV7	YNR012W	URK1
YDR299W	BFR2	YHR144C	DCD1	YLR074C	BUD20	YNR038W	DBP6
YDR300C	PRO1	YHR148W	IMP3	YLR129W	DIP2	YNR053C	NOG2
YDR301W	CFT1	YHR149C	SKG6	YLR143W		YNR054C	ESF2
YDR310C	SUM1	YHR169W	DBP8	YLR146C	SPE4	YOL022C
YDR312W	SSF2	YHR170W	NMD3	YLR175W	CBF5	YOL041C	NOP12
YDR321W	ASP1	YHR196W	UTP9	YLR186W	EMG1	YOL077C	BRX1
YDR324C	UTP4	YHR197W	RIX1	YLR196W	PWP1	YOL080C	REX4
YDR326C	YSP2	YIL008W	URM1	YLR197W	NOP56	YOL093W	TRM10
YDR339C	FCF1	YIL019W	FAF1	YLR221C	RSA3	YOL124C	TRM11
YDR341C		YIL064W		YLR222C	UTP13	YOL144W	NOP8
YDR349C	YPS7	YIL079C	AIR1	YLR243W		YOR001W	RRP6
YDR351W	SBE2	YIL091C		YLR276C	DBP9	YOR004W	UTP23
YDR361C	BCP1	YIL096C		YLR336C	SGD1	YOR021C
YDR364C	CDC40	YIL103W	DPH1	YLR363W-A		YOR056C	NOB1
YDR365C	ESF1	YIL104C	SHQ1	YLR384C	IKI3	YOR091W	TMA46
YDR370C		YIL110W	MNI1	YLR397C	AFG2	YOR095C	RKI1
YDR381W	YRA1	YIL127C		YLR401C	DUS3	YOR116C	RPO31
YDR395W	SXM1	YIL128W	MET18	YLR409C	UTP21	YOR145C	PNO1
YDR398W	UTP5	YIL142W	CCT2	YLR419W		YOR206W	NOC2
YDR399W	HPT1	YIR012W	SQT1	YLR435W	TSR2	YOR207C	RET1
YDR404C	RPB7	YIR026C	YVH1	YLR449W	FPR4	YOR243C	PUS7
YDR412W	RRP17	YJL010C	NOP9	YML022W	APT1	YOR252W	TMA16
YDR419W	RAD30	YJL011C	RPC17	YML056C	IMD4	YOR272W	YTM1
YDR428C	BNA7	YJL025W	RRN7	YML080W	DUS1	YOR294W	RRS1
YDR429C	TIF35	YJL033W	HCA4	YML093W	UTP14	YOR310C	NOP58
YDR440W	DOT1	YJL039C	NUP192	YML096W		YOR340C	RPA43
YDR441C	APT2	YJL050W	MTR4	YML108W		YOR341W	RPA190
YDR448W	ADA2	YJL061W	NUP82	YMR014W	BUD22	YOR361C	PRT1
YDR449C	UTP6	YJL069C	UTP18	YMR049C	ERB1	YPL012W	RRP12
YDR461W	MFA1	YJL076W	NET1	YMR093W	UTP15	YPL043W	NOP4
YDR464W	SPP41	YJL087C	TRL1	YMR128W	ECM16	YPL086C	ELP3
YDR465C	RMT2	YJL098W	SAP185	YMR131C	RRB1	YPL093W	NOG1
YDR469W	SDC1	YJL109C	UTP10	YMR146C	TIF34	YPL108W
YDR471W	RPL27B	YJL122W	ALB1	YMR185W		YPL126W	NAN1
YDR478W	SNM1	YJL125C	GCD14	YMR217W	GUA1	YPL183C	RTT10
YDR483W	KRE2	YJL148W	RPA34	YMR229C	RRP5	YPL207W	TYW1
YDR496C	PUF6	YJL191W	RPS14B	YMR239C	RNT1	YPL211W	NIP7
YDR499W	LCD1	YJL193W		YMR259C		YPL217C	BMS1
YDR501W	PLM2	YJL198W	PHO90	YMR269W	TMA23	YPL226W	NEW1
YDR514C		YJL208C	NUC1	YMR290C	HAS1	YPL239W	YAR1
YDR523C	SPS1	YJR002W	MPP10	YMR309C	NIP1	YPL266W	DIM1
YDR527W	RBA50	YJR003C		YMR310C		YPR010C	RPA135
YEL002C	WBP1	YJR007W	SUI2	YNL001W	DOM34	YPR048W	TAH18
YEL015W	EDC3	YJR032W	CPR7	YNL002C	RLP7	YPR110C	RPC40
YEL018W	EAF5	YJR041C	URB2	YNL022C		YPR112C	MRD1
YEL021W	URA3	YJR055W	HIT1	YNL023C	FAP1	YPR137W	RRP9
YEL022W	GEA2	YJR063W	RPA12	YNL061W	NOP2	YPR144C	NOC4
YEL026W	SNU13	YJR064W	CCT5	YNL062C	GCD10	YPR163C	TIF3
YEL029C	BUD16	YJR070C	LIA1	YNL075W	IMP4	YPR187W	RPO26
YEL036C	ANP1	YJR072C	NPA3	YNL110C	NOP15
YEL040W	UTR2	YJR075W	HOC1	YNL112W	DBP2
YEL042W	GDA1	YJR097W	JJJ3	YNL113W	RPC19
YEL043W		YJR129C		YNL119W	NCS2
YEL046C	GLY1	YJR132W	NMD5	YNL123W	NMA111
YEL048C		YKL004W	AUR1	YNL132W	KRE33
YEL055C	POL5	YKL009W	MRT4	YNL141W	AAH1
YER002W	NOP16	YKL014C	URB1	YNL151C	RPC31
YER006W	NUG1	YKL018W	SWD2	YNL175C	NOP13
YER007C-A	TMA20	YKL021C	MAK11	YNL182C	IPI3
YER025W	GCD11	YKL027W		YNL207W	RIO2
YER034W		YKL072W	STB6	YNL227C	JJJ1
YER036C	ARB1	YKL078W	DHR2	YNL232W	CSL4
YER043C	SAH1	YKL082C	RRP14	YNL244C	SUI1
YER049W	TPA1	YKL099C	UTP11	YNL248C	RPA49
YER052C	HOM3	YKL110C	KTI12	YNL255C	GIS2
YER055C	HIS1	YKL114C	APN1	YNL282W	POP3
YER056C	FCY2	YKL125W	RRN3	YNL292W	PUS4
YER056C-A	RPL34A	YKL143W	LTV1	YNL299W	TRF5
YER068W	MOT2	YKL144C	RPC25	YNL308C	KRI1
YER073W	ALD5	YKL156W	RPS27A	YNL313C
YER075C	PTP3	YKL166C	TPK3	YNR003C	RPC34
YER082C	UTP7	YKL172W	EBP2	YNR012W	URK1
YER086W	ILV1	YKL173W	SNU114	YNR024W	MPP6
YER089C	PTC2	YKL181W	PRS1	YNR038W	DBP6
YER099C	PRS2	YKL191W	DPH2	YNR053C	NOG2
YER107C	GLE2	YKL205W	LOS1	YNR054C	ESF2
YER110C	KAP123	YKL216W	URA1	YOL010W	RCL1
YER113C	TMN3	YKR024C	DBP7	YOL021C	DIS3
YER114C	BOI2	YKR025W	RPC37	YOL022C
YER118C	SHO1	YKR026C	GCN3	YOL041C	NOP12
YER126C	NSA2	YKR056W	TRM2	YOL077C	BRX1
YER127W	LCP5	YKR060W	UTP30	YOL080C	REX4
YER131W	RPS26B	YKR063C	LAS1	YOL093W	TRM10
YER137C		YKR079C	TRZ1	YOL124C	TRM11
YER140W		YKR081C	RPF2	YOL125W	TRM13
YER145C	FTR1	YKR082W	NUP133	YOL144W	NOP8
YER146W	LSM5	YKR092C	SRP40	YOR001W	RRP6
YER148W	SPT15	YKR099W	BAS1	YOR004W	UTP23
YER149C	PEA2	YLL008W	DRS1	YOR021C
YER156C		YLL011W	SOF1	YOR046C	DBP5
YER171W	RAD3	YLL034C	RIX7	YOR048C	RAT1
YER172C	BRR2	YLL035W	GRC3	YOR056C	NOB1
YER176W	ECM32	YLR002C	NOC3	YOR078W	BUD21
YER180C	ISC10	YLR003C	CMS1	YOR091W	TMA46
YER180C-A	SLO1	YLR009W	RLP24	YOR095C	RKI1
YER184C		YLR017W	MEU1	YOR116C	RPO31
YER187W		YLR022C	SDO1	YOR145C	PNO1
YFL001W	DEG1	YLR051C	FCF2	YOR206W	NOC2
YFL002C	SPB4	YLR063W		YOR207C	RET1
YFL023W	BUD27	YLR068W	FYV7	YOR210W	RPB10
YFL028C	CAF16	YLR073C		YOR224C	RPB8
YFL034C-A	RPL22B	YLR074C	BUD20	YOR243C	PUS7
YFL047W	RGD2	YLR106C	MDN1	YOR252W	TMA16
YFL051C		YLR129W	DIP2	YOR272W	YTM1
YFR001W	LOC1	YLR143W		YOR287C
YFR002W	NIC96	YLR146C	SPE4	YOR294W	RRS1
YFR005C	SAD1	YLR175W	CBF5	YOR310C	NOP58
YFR009W	GCN20	YLR186W	EMG1	YOR340C	RPA43
YFR032C		YLR196W	PWP1	YOR341W	RPA190
YFR038W	IRC5	YLR197W	NOP56	YOR361C	PRT1
YGL014W	PUF4	YLR215C	CDC123	YPL012W	RRP12
YGL020C	GET1	YLR221C	RSA3	YPL030W	TRM44
YGL029W	CGR1	YLR222C	UTP13	YPL043W	NOP4
YGL043W	DST1	YLR243W		YPL086C	ELP3
YGL044C	RNA15	YLR244C	MAP1	YPL093W	NOG1
YGL050W	TYW3	YLR249W	YEF3	YPL108W
YGL058W	RAD6	YLR276C	DBP9	YPL126W	NAN1
YGL063W	PUS2	YLR285W	NNT1	YPL183C	RTT10
YGL075C	MPS2	YLR287C		YPL207W	TYW1
YGL077C	HNM1	YLR291C	GCD7	YPL211W	NIP7
YGL078C	DBP3	YLR316C	TAD3	YPL217C	BMS1
YGL089C	MF(ALPHA)2	YLR336C	SGD1	YPL226W	NEW1
YGL092W	NUP145	YLR363W-A		YPL239W	YAR1
YGL097W	SRM1	YLR384C	IKI3	YPL263C	KEL3
YGL099W	LSG1	YLR397C	AFG2	YPL266W	DIM1
YGL100W	SEH1	YLR401C	DUS3	YPR010C	RPA135
YGL105W	ARC1	YLR409C	UTP21	YPR033C	HTS1
YGL111W	NSA1	YLR419W		YPR048W	TAH18
YGL113W	SLD3	YLR435W	TSR2	YPR110C	RPC40
YGL120C	PRP43	YLR449W	FPR4	YPR112C	MRD1
YGL147C	RPL9A	YML014W	TRM9	YPR137W	RRP9
YGL148W	ARO2	YML022W	APT1	YPR143W	RRP15
YGL155W	CDC43	YML056C	IMD4	YPR144C	NOC4
YGL162W	SUT1	YML060W	OGG1	YPR163C	TIF3
YGL169W	SUA5	YML080W	DUS1	YPR187W	RPO26
YGL171W	ROK1	YML082W		YPR190C	RPC82
YGL175C	SAE2	YML093W	UTP14
YGL176C		YML096W
YGL201C	MCM6	YML105C	SEC65
YGL209W	MIG2	YML108W
YGL211W	NCS6	YML113W	DAT1
YGL220W	FRA2	YML125C	PGA3
YGL236C	MTO1	YMR014W	BUD22
YGL246C	RAI1	YMR049C	ERB1
YGL255W	ZRT1	YMR093W	UTP15
YGL258W	VEL1	YMR128W	ECM16
YGR001C		YMR131C	RRB1
YGR003W	CUL3	YMR138W	CIN4
YGR004W	PEX31	YMR146C	TIF34
YGR007W	MUQ1	YMR177W	MMT1
YGR020C	VMA7	YMR185W
YGR030C	POP6	YMR209C
YGR035W-A		YMR211W	DML1
YGR036C	CAX4	YMR217W	GUA1
YGR040W	KSS1	YMR229C	RRP5
YGR054W		YMR239C	RNT1
YGR068C	ART5	YMR243C	ZRC1
YGR078C	PAC10	YMR259C
YGR079W		YMR268C	PRP24
YGR081C	SLX9	YMR269W	TMA23
YGR083C	GCD2	YMR283C	RIT1
YGR090W	UTP22	YMR288W	HSH155
YGR091W	PRP31	YMR290C	HAS1
YGR093W		YMR308C	PSE1
YGR095C	RRP46	YMR309C	NIP1
YGR096W	TPC1	YMR310C
YGR103W	NOP7	YMR312W	ELP6
YGR105W	VMA21	YNL001W	DOM34
YGR108W	CLB1	YNL002C	RLP7
YGR123C	PPT1	YNL022C
YGR128C	UTP8	YNL023C	FAP1
YGR140W	CBF2	YNL061W	NOP2
YGR145W	ENP2	YNL062C	GCD10
YGR148C	RPL24B	YNL064C	YDJ1
YGR152C	RSR1	YNL075W	IMP4
YGR158C	MTR3	YNL095C
YGR159C	NSR1	YNL096C	RPS7B
YGR162W	TIF4631	YNL097C-A
YGR169C	PUS6	YNL110C	NOP15
YGR169C-A		YNL112W	DBP2
YGR173W	RBG2	YNL113W	RPC19
YGR175C	ERG1	YNL119W	NCS2
YGR177C	ATF2	YNL123W	NMA111
YGR179C	OKP1	YNL132W	KRE33
YGR185C	TYS1	YNL141W	AAH1
YGR187C	HGH1	YNL151C	RPC31
YGR195W	SKI6	YNL153C	GIM3
YGR198W	YPP1	YNL162W-A
YGR200C	ELP2	YNL163C	RIA1
YGR208W	SER2	YNL175C	NOP13
YGR210C		YNL182C	IPI3
YGR211W	ZPR1	YNL207W	RIO2
YGR217W	CCH1	YNL227C	JJJ1
YGR245C	SDA1	YNL232W	CSL4
YGR251W		YNL244C	SUI1
YGR264C	MES1	YNL248C	RPA49
YGR267C	FOL2	YNL255C	GIS2
YGR271C-A	EFG1	YNL256W	FOL1
YGR272C		YNL282W	POP3
YGR280C	PXR1	YNL292W	PUS4
YGR283C		YNL299W	TRF5
YGR285C	ZUO1	YNL308C	KRI1
YHL011C	PRS3	YNL313C
YHL013C	OTU2	YNR003C	RPC34
YHL039W		YNR012W	URK1
YHR003C		YNR015W	SMM1
YHR005C	GPA1	YNR024W	MPP6
YHR013C	ARD1	YNR029C
YHR020W		YNR038W	DBP6
YHR032W		YNR046W	TRM112
YHR036W	BRL1	YNR053C	NOG2
YHR040W	BCD1	YNR054C	ESF2
YHR046C	INM1	YOL010W	RCL1
YHR048W	YHK8	YOL021C	DIS3
YHR049W	FSH1	YOL022C
YHR052W	CIC1	YOL041C	NOP12
YHR058C	MED6	YOL061W	PRS5
YHR062C	RPP1	YOL077C	BRX1
YHR064C	SSZ1	YOL080C	REX4
YHR065C	RRP3	YOL092W
YHR066W	SSF1	YOL093W	TRM10
YHR069C	RRP4	YOL094C	RFC4
YHR070W	TRM5	YOL115W	PAP2
YHR072W-A	NOP10	YOL124C	TRM11
YHR077C	NMD2	YOL125W	TRM13
YHR081W	LRP1	YOL130W	ALR1
YHR084W	STE12	YOL139C	CDC33
YHR085W	IPI1	YOL142W	RRP40
YHR088W	RPF1	YOL144W	NOP8
YHR089C	GAR1	YOR001W	RRP6
YHR099W	TRA1	YOR004W	UTP23
YHR100C		YOR006C
YHR108W	GGA2	YOR021C
YHR118C	ORC6	YOR046C	DBP5
YHR120W	MSH1	YOR047C	STD1
YHR123W	EPT1	YOR048C	RAT1
YHR127W		YOR056C	NOB1
YHR128W	FUR1	YOR078W	BUD21
YHR133C	NSG1	YOR091W	TMA46
YHR134W	WSS1	YOR095C	RKI1
YHR142W	CHS7	YOR101W	RAS1
YHR143W-A	RPC10	YOR108W	LEU9
YHR144C	DCD1	YOR116C	RPO31
YHR148W	IMP3	YOR119C	RIO1
YHR149C	SKG6	YOR143C	THI80
YHR169W	DBP8	YOR145C	PNO1
YHR170W	NMD3	YOR159C	SME1
YHR179W	OYE2	YOR168W	GLN4
YHR187W	IKI1	YOR206W	NOC2
YHR196W	UTP9	YOR207C	RET1
YHR197W	RIX1	YOR210W	RPB10
YHR206W	SKN7	YOR224C	RPB8
YHR208W	BAT1	YOR243C	PUS7
YIL008W	URM1	YOR252W	TMA16
YIL009W	FAA3	YOR272W	YTM1
YIL011W	TIR3	YOR276W	CAF20
YIL014W	MNT3	YOR283W
YIL019W	FAF1	YOR287C
YIL020C	HIS6	YOR294W	RRS1
YIL021W	RPB3	YOR295W	UAF30
YIL053W	RHR2	YOR310C	NOP58
YIL064W		YOR315W	SFG1
YIL079C	AIR1	YOR335C	ALA1
YIL090W	ICE2	YOR340C	RPA43
YIL091C		YOR341W	RPA190
YIL096C		YOR342C
YIL103W	DPH1	YOR346W	REV1
YIL104C	SHQ1	YOR359W	VTS1
YIL110W	MNI1	YOR361C	PRT1
YIL118W	RHO3	YPL012W	RRP12
YIL126W	STH1	YPL030W	TRM44
YIL127C		YPL043W	NOP4
YIL128W	MET18	YPL050C	MNN9
YIL133C	RPL16A	YPL086C	ELP3
YIL142W	CCT2	YPL093W	NOG1
YIL150C	MCM10	YPL101W	ELP4
YIL158W		YPL108W
YIL159W	BNR1	YPL126W	NAN1
YIR008C	PRI1	YPL146C	NOP53
YIR010W	DSN1	YPL160W	CDC60
YIR012W	SQT1	YPL183C	RTT10
YIR026C	YVH1	YPL193W	RSA1
YJL008C	CCT8	YPL207W	TYW1
YJL010C	NOP9	YPL211W	NIP7
YJL011C	RPC17	YPL212C	PUS1
YJL014W	CCT3	YPL217C	BMS1
YJL025W	RRN7	YPL226W	NEW1
YJL029C	VPS53	YPL235W	RVB2
YJL033W	HCA4	YPL237W	SUI3
YJL039C	NUP192	YPL239W	YAR1
YJL050W	MTR4	YPL263C	KEL3
YJL056C	ZAP1	YPL266W	DIM1
YJL061W	NUP82	YPR010C	RPA135
YJL069C	UTP18	YPR016C	TIF6
YJL076W	NET1	YPR033C	HTS1
YJL080C	SCP160	YPR048W	TAH18
YJL087C	TRL1	YPR060C	ARO7
YJL098W	SAP185	YPR110C	RPC40
YJL109C	UTP10	YPR112C	MRD1
YJL111W	CCT7	YPR137W	RRP9
YJL117W	PHO86	YPR143W	RRP15
YJL118W		YPR144C	NOC4
YJL122W	ALB1	YPR145W	ASN1
YJL124C	LSM1	YPR163C	TIF3
YJL125C	GCD14	YPR169W	JIP5
YJL133W	MRS3	YPR186C	PZF1
YJL136C	RPS21B	YPR187W	RPO26
YJL145W	SFH5	YPR190C	RPC82
YJL148W	RPA34
YJL162C	JJJ2
YJL168C	SET2
YJL179W	PFD1
YJL183W	MNN11
YJL190C	RPS22A
YJL191W	RPS14B
YJL193W
YJL194W	CDC6
YJL197W	UBP12
YJL198W	PHO90
YJL200C	ACO2
YJL207C	LAA1
YJL208C	NUC1
YJL209W	CBP1
YJR002W	MPP10
YJR003C
YJR007W	SUI2
YJR014W	TMA22
YJR024C	MDE1
YJR032W	CPR7
YJR041C	URB2
YJR042W	NUP85
YJR043C	POL32
YJR053W	BFA1
YJR055W	HIT1
YJR056C
YJR063W	RPA12
YJR064W	CCT5
YJR067C	YAE1
YJR068W	RFC2
YJR069C	HAM1
YJR070C	LIA1
YJR072C	NPA3
YJR075W	HOC1
YJR076C	CDC11
YJR097W	JJJ3
YJR098C
YJR105W	ADO1
YJR111C
YJR124C
YJR129C
YJR132W	NMD5
YJR133W	XPT1
YJR135W-A	TIM8
YJR140C	HIR3
YJR141W
YJR144W	MGM101
YJR147W	HMS2
YKL004W	AUR1
YKL009W	MRT4
YKL014C	URB1
YKL018W	SWD2
YKL021C	MAK11
YKL024C	URA6
YKL027W
YKL029C	MAE1
YKL033W	TTI1
YKL048C	ELM1
YKL072W	STB6
YKL073W	LHS1
YKL074C	MUD2
YKL078W	DHR2
YKL082C	RRP14
YKL084W	HOT13
YKL099C	UTP11
YKL110C	KTI12
YKL112W	ABF1
YKL113C	RAD27
YKL114C	APN1
YKL116C	PRR1
YKL120W	OAC1
YKL125W	RRN3
YKL127W	PGM1
YKL143W	LTV1
YKL144C	RPC25
YKL149C	DBR1
YKL156W	RPS27A
YKL166C	TPK3
YKL172W	EBP2
YKL173W	SNU114
YKL176C	LST4
YKL178C	STE3
YKL181W	PRS1
YKL183W	LOT5
YKL186C	MTR2
YKL191W	DPH2
YKL205W	LOS1
YKL216W	URA1
YKR024C	DBP7
YKR025W	RPC37
YKR026C	GCN3
YKR036C	CAF4
YKR041W
YKR042W	UTH1
YKR043C
YKR044W	UIP5
YKR045C
YKR056W	TRM2
YKR060W	UTP30
YKR063C	LAS1
YKR079C	TRZ1
YKR080W	MTD1
YKR081C	RPF2
YKR082W	NUP133
YKR084C	HBS1
YKR092C	SRP40
YKR094C	RPL40B
YKR099W	BAS1
YLL004W	ORC3
YLL008W	DRS1
YLL011W	SOF1
YLL012W	YEH1
YLL034C	RIX7
YLL035W	GRC3
YLL036C	PRP19
YLR002C	NOC3
YLR003C	CMS1
YLR009W	RLP24
YLR014C	PPR1
YLR017W	MEU1
YLR018C	POM34
YLR019W	PSR2
YLR020C	YEH2
YLR022C	SDO1
YLR033W	RSC58
YLR040C
YLR051C	FCF2
YLR052W	IES3
YLR057W
YLR058C	SHM2
YLR060W	FRS1
YLR061W	RPL22A
YLR063W
YLR065C
YLR068W	FYV7
YLR073C
YLR074C	BUD20
YLR083C	EMP70
YLR084C	RAX2
YLR096W	KIN2
YLR105C	SEN2
YLR106C	MDN1
YLR127C	APC2
YLR129W	DIP2
YLR130C	ZRT2
YLR143W
YLR146C	SPE4
YLR147C	SMD3
YLR172C	DPH5
YLR175W	CBF5
YLR186W	EMG1
YLR195C	NMT1
YLR196W	PWP1
YLR197W	NOP56
YLR200W	YKE2
YLR208W	SEC13
YLR210W	CLB4
YLR215C	CDC123
YLR221C	RSA3
YLR222C	UTP13
YLR223C	IFH1
YLR237W	THI7
YLR243W
YLR244C	MAP1
YLR249W	YEF3
YLR264W	RPS28B
YLR272C	YCS4
YLR276C	DBP9
YLR285W	NNT1
YLR287C
YLR291C	GCD7
YLR292C	SEC72
YLR316C	TAD3
YLR320W	MMS22
YLR336C	SGD1
YLR341W	SPO77
YLR347C	KAP95
YLR363W-A
YLR364W	GRX8
YLR372W	SUR4
YLR380W	CSR1
YLR384C	IKI3
YLR397C	AFG2
YLR398C	SKI2
YLR401C	DUS3
YLR405W	DUS4
YLR406C	RPL31B
YLR407W
YLR409C	UTP21
YLR410W	VIP1
YLR412W	BER1
YLR413W
YLR419W
YLR430W	SEN1
YLR432W	IMD3
YLR435W	TSR2
YLR441C	RPS1A
YLR443W	ECM7
YLR449W	FPR4
YLR451W	LEU3
YML005W	TRM12
YML006C	GIS4
YML008C	ERG6
YML014W	TRM9
YML015C	TAF11
YML022W	APT1
YML038C	YMD8
YML043C	RRN11
YML046W	PRP39
YML047C	PRM6
YML052W	SUR7
YML056C	IMD4
YML060W	OGG1
YML064C	TEM1
YML071C	COG8
YML074C	FPR3
YML077W	BET5
YML080W	DUS1
YML081W
YML082W
YML093W	UTP14
YML094W	GIM5
YML096W
YML097C	VPS9
YML098W	TAF13
YML099C	ARG81
YML103C	NUP188
YML105C	SEC65
YML106W	URA5
YML108W
YML111W	BUL2
YML113W	DAT1
YML125C	PGA3
YMR001C	CDC5
YMR001C-A
YMR012W	CLU1
YMR014W	BUD22
YMR016C	SOK2
YMR030W-A
YMR032W	HOF1
YMR038C	CCS1
YMR042W	ARG80
YMR044W	IOC4
YMR049C	ERB1
YMR055C	BUB2
YMR059W	SEN15
YMR069W	NAT4
YMR074C
YMR080C	NAM7
YMR091C	NPL6
YMR093W	UTP15
YMR108W	ILV2
YMR125W	STO1
YMR128W	ECM16
YMR129W	POM152
YMR130W
YMR131C	RRB1
YMR138W	CIN4
YMR146C	TIF34
YMR153W	NUP53
YMR163C	INP2
YMR168C	CEP3
YMR172W	HOT1
YMR177W	MMT1
YMR185W
YMR187C
YMR194W	RPL36A
YMR198W	CIK1
YMR207C	HFA1
YMR208W	ERG12
YMR209C
YMR211W	DML1
YMR212C	EFR3
YMR217W	GUA1
YMR218C	TRS130
YMR223W	UBP8
YMR227C	TAF7
YMR229C	RRP5
YMR230W-A
YMR233W	TRI1
YMR234W	RNH1
YMR235C	RNA1
YMR239C	RNT1
YMR243C	ZRC1
YMR247C	RKR1
YMR259C
YMR263W	SAP30
YMR266W	RSN1
YMR268C	PRP24
YMR269W	TMA23
YMR277W	FCP1
YMR283C	RIT1
YMR288W	HSH155
YMR290C	HAS1
YMR300C	ADE4
YMR301C	ATM1
YMR308C	PSE1
YMR309C	NIP1
YMR310C
YMR312W	ELP6
YMR315W-A
YMR321C	SAM4
YNL001W	DOM34
YNL002C	RLP7
YNL004W	HRB1
YNL022C
YNL023C	FAP1
YNL024C
YNL035C
YNL050C
YNL061W	NOP2
YNL062C	GCD10
YNL064C	YDJ1
YNL065W	AQR1
YNL075W	IMP4
YNL085W	MKT1
YNL095C
YNL096C	RPS7B
YNL097C-A
YNL110C	NOP15
YNL112W	DBP2
YNL113W	RPC19
YNL119W	NCS2
YNL123W	NMA111
YNL124W	NAF1
YNL126W	SPC98
YNL132W	KRE33
YNL141W	AAH1
YNL151C	RPC31
YNL153C	GIM3
YNL162W-A
YNL163C	RIA1
YNL164C	IBD2
YNL169C	PSD1
YNL175C	NOP13
YNL181W
YNL182C	IPI3
YNL186W	UBP10
YNL188W	KAR1
YNL189W	SRP1
YNL201C	PSY2
YNL207W	RIO2
YNL221C	POP1
YNL227C	JJJ1
YNL232W	CSL4
YNL244C	SUI1
YNL245C	CWC25
YNL247W
YNL248C	RPA49
YNL255C	GIS2
YNL256W	FOL1
YNL268W	LYP1
YNL282W	POP3
YNL290W	RFC3
YNL292W	PUS4
YNL298W	CLA4
YNL299W	TRF5
YNL308C	KRI1
YNL313C
YNR003C	RPC34
YNR011C	PRP2
YNR012W	URK1
YNR015W	SMM1
YNR021W
YNR024W	MPP6
YNR027W	BUD17
YNR029C
YNR038W	DBP6
YNR043W	MVD1
YNR044W	AGA1
YNR046W	TRM112
YNR053C	NOG2
YNR054C	ESF2
YNR056C	BIO5
YNR063W
YNR067C	DSE4
YNR075C-A
YOL010W	RCL1
YOL014W
YOL021C	DIS3
YOL022C
YOL041C	NOP12
YOL052C	SPE2
YOL054W	PSH1
YOL061W	PRS5
YOL076W	MDM20
YOL077C	BRX1
YOL080C	REX4
YOL092W
YOL093W	TRM10
YOL094C	RFC4
YOL095C	HMI1
YOL097W-A
YOL098C
YOL102C	TPT1
YOL115W	PAP2
YOL124C	TRM11
YOL125W	TRM13
YOL128C	YGK3
YOL130W	ALR1
YOL137W	BSC6
YOL139C	CDC33
YOL141W	PPM2
YOL142W	RRP40
YOL144W	NOP8
YOR001W	RRP6
YOR004W	UTP23
YOR006C
YOR008C-A
YOR012W
YOR021C
YOR038C	HIR2
YOR043W	WHI2
YOR046C	DBP5
YOR047C	STD1
YOR048C	RAT1
YOR051C
YOR056C	NOB1
YOR061W	CKA2
YOR068C	VAM10
YOR078W	BUD21
YOR091W	TMA46
YOR094W	ARF3
YOR095C	RKI1
YOR098C	NUP1
YOR101W	RAS1
YOR106W	VAM3
YOR108W	LEU9
YOR116C	RPO31
YOR119C	RIO1
YOR129C	AFI1
YOR143C	THI80
YOR145C	PNO1
YOR151C	RPB2
YOR154W	SLP1
YOR159C	SME1
YOR165W	SEY1
YOR168W	GLN4
YOR183W	FYV12
YOR188W	MSB1
YOR204W	DED1
YOR205C
YOR206W	NOC2
YOR207C	RET1
YOR209C	NPT1
YOR210W	RPB10
YOR212W	STE4
YOR213C	SAS5
YOR216C	RUD3
YOR217W	RFC1
YOR224C	RPB8
YOR232W	MGE1
YOR234C	RPL33B
YOR236W	DFR1
YOR241W	MET7
YOR242C	SSP2
YOR243C	PUS7
YOR251C
YOR252W	TMA16
YOR254C	SEC63
YOR260W	GCD1
YOR269W	PAC1
YOR271C	FSF1
YOR272W	YTM1
YOR274W	MOD5
YOR276W	CAF20
YOR279C	RFM1
YOR281C	PLP2
YOR283W
YOR287C
YOR294W	RRS1
YOR295W	UAF30
YOR297C	TIM18
YOR304C-A
YOR307C	SLY41
YOR308C	SNU66
YOR310C	NOP58
YOR315W	SFG1
YOR326W	MYO2
YOR335C	ALA1
YOR337W	TEA1
YOR339C	UBC11
YOR340C	RPA43
YOR341W	RPA190
YOR342C
YOR346W	REV1
YOR355W	GDS1
YOR359W	VTS1
YOR361C	PRT1
YOR370C	MRS6
YOR381W-A
YPL012W	RRP12
YPL030W	TRM44
YPL036W	PMA2
YPL037C	EGD1
YPL043W	NOP4
YPL050C	MNN9
YPL052W	OAZ1
YPL063W	TIM50
YPL068C
YPL082C	MOT1
YPL086C	ELP3
YPL093W	NOG1
YPL094C	SEC62
YPL101W	ELP4
YPL108W
YPL122C	TFB2
YPL126W	NAN1
YPL128C	TBF1
YPL129W	TAF14
YPL144W	POC4
YPL146C	NOP53
YPL157W	TGS1
YPL160W	CDC60
YPL175W	SPT14
YPL178W	CBC2
YPL183C	RTT10
YPL193W	RSA1
YPL207W	TYW1
YPL210C	SRP72
YPL211W	NIP7
YPL212C	PUS1
YPL217C	BMS1
YPL226W	NEW1
YPL227C	ALG5
YPL235W	RVB2
YPL237W	SUI3
YPL239W	YAR1
YPL245W
YPL249C-A	RPL36B
YPL253C	VIK1
YPL254W	HFI1
YPL263C	KEL3
YPL266W	DIM1
YPL273W	SAM4
YPL279C
YPR009W	SUT2
YPR010C	RPA135
YPR016C	TIF6
YPR031W	NTO1
YPR033C	HTS1
YPR041W	TIF5
YPR048W	TAH18
YPR051W	MAK3
YPR052C	NHP6A
YPR054W	SMK1
YPR058W	YMC1
YPR060C	ARO7
YPR062W	FCY1
YPR069C	SPE3
YPR110C	RPC40
YPR112C	MRD1
YPR118W	MRI1
YPR119W	CLB2
YPR137W	RRP9
YPR139C	VPS66
YPR143W	RRP15
YPR144C	NOC4
YPR145W	ASN1
YPR152C	URN1
YPR153W
YPR161C	SGV1
YPR162C	ORC4
YPR163C	TIF3
YPR169W	JIP5
YPR186C	PZF1
YPR187W	RPO26
YPR190C	RPC82

## Sheet: C2
0		0.1		0.2		0.3		0.4		0.5		0.6		0.7		0.8		0.9		1
ORF	GENE	ORF	GENE	ORF	GENE	ORF	GENE	ORF	GENE	ORF	GENE	ORF	GENE	ORF	GENE	ORF	GENE	ORF	GENE	ORF	GENE
YAL002W	VPS8	YAL002W	VPS8	YBL078C	ATG8
YAL005C	SSA1	YAL008W	FUN14	YBR006W	UGA2
YAL008W	FUN14	YAL028W	FRT2	YBR046C	ZTA1
YAL016C-B		YAL034C	FUN19	YBR085C-A
YAL017W	PSK1	YAL049C		YBR111C	YSA1
YAL027W	SAW1	YAL051W	OAF1	YBR169C	SSE2
YAL028W	FRT2	YAL061W	BDH2	YBR183W	YPC1
YAL030W	SNC1	YAR027W	UIP3	YBR230C	OM14
YAL032C	PRP45	YBL015W	ACH1	YBR302C	COS2
YAL034C	FUN19	YBL017C	PEP1	YDL025C	RTK1
YAL041W	CDC24	YBL029C-A		YDR003W-A
YAL048C	GEM1	YBL030C	PET9	YDR018C
YAL049C		YBL039W-A		YDR069C	DOA4
YAL051W	OAF1	YBL049W	MOH1	YDR171W	HSP42
YAL055W	PEX22	YBL064C	PRX1	YDR276C	PMP3
YAL056W	GPB2	YBL078C	ATG8	YDR306C
YAL060W	BDH1	YBL086C		YDR350C	ATP22
YAL061W	BDH2	YBL099W	ATP1	YDR475C	JIP4
YAL062W	GDH3	YBL101C	ECM21	YDR513W	GRX2
YAL068C		YBR006W	UGA2	YEL024W	RIP1
YAR020C	PAU7	YBR018C	GAL7	YER054C	GIP2
YAR023C		YBR039W	ATP3	YGL134W	PCL10
YAR027W	UIP3	YBR045C	GIP1	YGR019W	UGA1
YAR033W	MST27	YBR046C	ZTA1	YHR106W	TRR2
YAR042W	SWH1	YBR056W		YHR113W	APE4
YBL003C	HTA1	YBR085C-A		YIL077C
YBL005W	PDR3	YBR111C	YSA1	YIL087C	AIM19
YBL015W	ACH1	YBR117C	TKL2	YIR016W
YBL017C	PEP1	YBR126C	TPS1	YKL026C	GPX1
YBL019W	APN2	YBR149W	ARA1	YKL100C
YBL025W	RRN10	YBR169C	SSE2	YLL026W	HSP104
YBL029C-A		YBR177C	EHT1	YLR251W	SYM1
YBL030C	PET9	YBR179C	FZO1	YLR312C
YBL039W-A		YBR183W	YPC1	YML054C	CYB2
YBL041W	PRE7	YBR199W	KTR4	YML128C	MSC1
YBL045C	COR1	YBR214W	SDS24	YMR020W	FMS1
YBL047C	EDE1	YBR230C	OM14	YMR110C	HFD1
YBL049W	MOH1	YBR241C		YMR135C	GID8
YBL058W	SHP1	YBR255W	MTC4	YMR170C	ALD2
YBL064C	PRX1	YBR269C	FMP21	YNL200C
YBL066C	SEF1	YBR280C	SAF1	YOL048C	RRT8
YBL075C	SSA3	YBR285W		YOR228C	MCP1
YBL078C	ATG8	YBR286W	APE3	YOR289W
YBL086C		YBR297W	MAL33	YPL004C	LSP1
YBL095W		YBR299W	MAL12	YPL006W	NCR1
YBL098W	BNA4	YBR302C	COS2	YPL206C	PGC1
YBL099W	ATP1	YCL008C	STP22	YPR149W	NCE102
YBL101C	ECM21	YCL012C
YBL102W	SFT2	YCL035C	GRX1
YBL103C	RTG3	YCL038C	ATG22
YBL105C	PKC1	YCL039W	GID7
YBR001C	NTH2	YCL040W	GLK1
YBR006W	UGA2	YCR004C	YCP4
YBR014C	GRX7	YCR007C
YBR018C	GAL7	YCR011C	ADP1
YBR020W	GAL1	YCR030C	SYP1
YBR033W	EDS1	YCR061W
YBR035C	PDX3	YCR079W	PTC6
YBR036C	CSG2	YCR096C	HMLALPHA2
YBR039W	ATP3	YCR097W	HMRA1
YBR045C	GIP1	YDL025C	RTK1
YBR046C	ZTA1	YDL046W	NPC2
YBR047W	FMP23	YDL072C	YET3
YBR050C	REG2	YDL085W	NDE2
YBR052C	RFS1	YDL110C	TMA17
YBR053C		YDL113C	ATG20
YBR056W		YDL123W	SNA4
YBR057C	MUM2	YDL130W-A	STF1
YBR059C	AKL1	YDL149W	ATG9
YBR065C	ECM2	YDL174C	DLD1
YBR072W	HSP26	YDL180W
YBR076W	ECM8	YDL194W	SNF3
YBR077C	SLM4	YDL199C
YBR085C-A		YDL204W	RTN2
YBR089C-A	NHP6B	YDL206W
YBR093C	PHO5	YDL218W
YBR095C	RXT2	YDL237W
YBR097W	VPS15	YDL238C	GUD1
YBR101C	FES1	YDR001C	NTH1
YBR105C	VID24	YDR003W	RCR2
YBR108W		YDR003W-A
YBR109C	CMD1	YDR018C
YBR111C	YSA1	YDR022C	CIS1
YBR117C	TKL2	YDR069C	DOA4
YBR125C	PTC4	YDR070C	FMP16
YBR126C	TPS1	YDR074W	TPS2
YBR128C	ATG14	YDR088C	SLU7
YBR132C	AGP2	YDR099W	BMH2
YBR137W		YDR171W	HSP42
YBR147W	RTC2	YDR196C
YBR149W	ARA1	YDR202C	RAV2
YBR151W	APD1	YDR204W	COQ4
YBR157C	ICS2	YDR223W	CRF1
YBR168W	PEX32	YDR242W	AMD2
YBR169C	SSE2	YDR246W	TRS23
YBR170C	NPL4	YDR247W	VHS1
YBR177C	EHT1	YDR262W
YBR179C	FZO1	YDR265W	PEX10
YBR182C	SMP1	YDR272W	GLO2
YBR183W	YPC1	YDR276C	PMP3
YBR186W	PCH2	YDR306C
YBR193C	MED8	YDR313C	PIB1
YBR196C	PGI1	YDR319C
YBR199W	KTR4	YDR329C	PEX3
YBR203W	COS111	YDR330W	UBX5
YBR204C		YDR350C	ATP22
YBR207W	FTH1	YDR369C	XRS2
YBR214W	SDS24	YDR391C
YBR222C	PCS60	YDR436W	PPZ2
YBR225W		YDR475C	JIP4
YBR228W	SLX1	YDR504C	SPG3
YBR229C	ROT2	YDR513W	GRX2
YBR230C	OM14	YDR525W-A	SNA2
YBR230W-A		YDR530C	APA2
YBR237W	PRP5	YEL005C	VAB2
YBR240C	THI2	YEL012W	UBC8
YBR241C		YEL020C
YBR255W	MTC4	YEL024W	RIP1
YBR256C	RIB5	YEL039C	CYC7
YBR269C	FMP21	YEL052W	AFG1
YBR270C	BIT2	YEL060C	PRB1
YBR273C	UBX7	YER033C	ZRG8
YBR280C	SAF1	YER035W	EDC2
YBR285W		YER037W	PHM8
YBR286W	APE3	YER039C	HVG1
YBR294W	SUL1	YER041W	YEN1
YBR295W	PCA1	YER053C-A
YBR297W	MAL33	YER054C	GIP2
YBR298C	MAL31	YER066W
YBR299W	MAL12	YER079W
YBR301W	DAN3	YER096W	SHC1
YBR302C	COS2	YER101C	AST2
YCL004W	PGS1	YER103W	SSA4
YCL008C	STP22	YER139C	RTR1
YCL012C		YER150W	SPI1
YCL017C	NFS1	YER162C	RAD4
YCL026C-B	HBN1	YFL014W	HSP12
YCL028W	RNQ1	YFL030W	AGX1
YCL033C		YFL033C	RIM15
YCL034W	LSB5	YFL042C
YCL035C	GRX1	YFL054C
YCL038C	ATG22	YGL006W	PMC1
YCL039W	GID7	YGL007C-A
YCL040W	GLK1	YGL045W	RIM8
YCL049C		YGL051W	MST27
YCL051W	LRE1	YGL053W	PRM8
YCL052C	PBN1	YGL062W	PYC1
YCL057W	PRD1	YGL134W	PCL10
YCR004C	YCP4	YGL146C
YCR005C	CIT2	YGL154C	LYS5
YCR007C		YGL156W	AMS1
YCR008W	SAT4	YGL187C	COX4
YCR009C	RVS161	YGL196W	DSD1
YCR011C	ADP1	YGL208W	SIP2
YCR019W	MAK32	YGL248W	PDE1
YCR020C	PET18	YGL258W-A
YCR021C	HSP30	YGR008C	STF2
YCR030C	SYP1	YGR019W	UGA1
YCR032W	BPH1	YGR043C	NQM1
YCR036W	RBK1	YGR086C	PIL1
YCR038C	BUD5	YGR100W	MDR1
YCR045C		YGR110W
YCR061W		YGR127W
YCR068W	ATG15	YGR130C
YCR069W	CPR4	YGR147C	NAT2
YCR073W-A	SOL2	YGR174W-A
YCR075W-A		YGR209C	TRX2
YCR076C		YGR248W	SOL4
YCR079W	PTC6	YGR250C
YCR082W	AHC2	YGR258C	RAD2
YCR083W	TRX3	YGR268C	HUA1
YCR088W	ABP1	YGR288W	MAL13
YCR091W	KIN82	YHL021C
YCR096C	HMLALPHA2	YHL032C	GUT1
YCR097W	HMRA1	YHL044W
YCR099C		YHR001W-A	QCR10
YCR104W	PAU15	YHR008C	SOD2
YDL004W	ATP16	YHR028C	DAP2
YDL005C	MED2	YHR051W	COX6
YDL013W	SLX5	YHR075C	PPE1
YDL017W	CDC7	YHR087W	RTC3
YDL019C	OSH2	YHR106W	TRR2
YDL021W	GPM2	YHR113W	APE4
YDL024C	DIA3	YHR132W-A
YDL025C	RTK1	YHR138C
YDL027C		YHR161C	YAP1801
YDL045C	FAD1	YHR176W	FMO1
YDL046W	NPC2	YHR194W	MDM31
YDL049C	KNH1	YHR195W	NVJ1
YDL057W		YHR198C
YDL065C	PEX19	YHR199C
YDL067C	COX9	YIL036W	CST6
YDL072C	YET3	YIL042C	PKP1
YDL076C	RXT3	YIL045W	PIG2
YDL078C	MDH3	YIL055C
YDL079C	MRK1	YIL077C
YDL085W	NDE2	YIL087C	AIM19
YDL086W		YIL088C	AVT7
YDL087C	LUC7	YIL111W	COX5B
YDL091C	UBX3	YIL113W	SDP1
YDL106C	PHO2	YIL125W	KGD1
YDL110C	TMA17	YIL136W	OM45
YDL113C	ATG20	YIL146C	ECM37
YDL115C	IWR1	YIR016W
YDL123W	SNA4	YIR038C	GTT1
YDL124W		YJL045W
YDL125C	HNT1	YJL048C	UBX6
YDL126C	CDC48	YJL089W	SIP4
YDL128W	VCX1	YJL103C	GSM1
YDL130W-A	STF1	YJL132W
YDL132W	CDC53	YJL141C	YAK1
YDL133W		YJL151C	SNA3
YDL134C	PPH21	YJL155C	FBP26
YDL135C	RDI1	YJL185C
YDL137W	ARF2	YJL216C
YDL139C	SCM3	YJR033C	RAV1
YDL146W	LDB17	YJR044C	VPS55
YDL149W	ATG9	YJR049C	UTR1
YDL154W	MSH5	YJR050W	ISY1
YDL169C	UGX2	YJR061W
YDL174C	DLD1	YJR096W
YDL176W		YJR099W	YUH1
YDL180W		YJR103W	URA8
YDL181W	INH1	YJR104C	SOD1
YDL188C	PPH22	YJR115W
YDL190C	UFD2	YJR121W	ATP2
YDL194W	SNF3	YJR127C	RSF2
YDL199C		YJR149W
YDL200C	MGT1	YKL002W	DID4
YDL204W	RTN2	YKL020C	SPT23
YDL206W		YKL023W
YDL214C	PRR2	YKL026C	GPX1
YDL215C	GDH2	YKL034W	TUL1
YDL216C	RRI1	YKL038W	RGT1
YDL218W		YKL064W	MNR2
YDL222C	FMP45	YKL065C	YET1
YDL223C	HBT1	YKL093W	MBR1
YDL234C	GYP7	YKL100C
YDL237W		YKL107W
YDL238C	GUD1	YKL129C	MYO3
YDL239C	ADY3	YKL133C
YDL243C	AAD16	YKL142W	MRP8
YDL244W	THI11	YKL150W	MCR1
YDL245C	HXT15	YKL151C
YDL247W	MPH2	YKL157W	APE2
YDL248W	COS5	YKL188C	PXA2
YDR001C	NTH1	YKL217W	JEN1
YDR003W	RCR2	YKR009C	FOX2
YDR003W-A		YKR049C	FMP46
YDR004W	RAD57	YKR066C	CCP1
YDR005C	MAF1	YKR067W	GPT2
YDR006C	SOK1	YKR098C	UBP11
YDR009W	GAL3	YLL015W	BPT1
YDR011W	SNQ2	YLL023C
YDR018C		YLL026W	HSP104
YDR022C	CIS1	YLL039C	UBI4
YDR030C	RAD28	YLL056C
YDR031W	MIC14	YLR001C
YDR036C	EHD3	YLR031W
YDR038C	ENA1	YLR070C	XYL2
YDR051C	DET1	YLR072W
YDR054C	CDC34	YLR080W	EMP46
YDR059C	UBC5	YLR093C	NYV1
YDR063W		YLR108C
YDR067C	OCA6	YLR149C
YDR069C	DOA4	YLR177W
YDR070C	FMP16	YLR178C	TFS1
YDR072C	IPT1	YLR240W	VPS34
YDR074W	TPS2	YLR251W	SYM1
YDR077W	SED1	YLR271W
YDR082W	STN1	YLR290C
YDR085C	AFR1	YLR312C
YDR088C	SLU7	YLR327C	TMA10
YDR092W	UBC13	YLR352W
YDR096W	GIS1	YML004C	GLO1
YDR099W	BMH2	YML054C	CYB2
YDR100W	TVP15	YML100W	TSL1
YDR105C	TMS1	YML128C	MSC1
YDR122W	KIN1	YML131W
YDR129C	SAC6	YMR020W	FMS1
YDR130C	FIN1	YMR029C	FAR8
YDR131C		YMR040W	YET2
YDR132C		YMR041C	ARA2
YDR142C	PEX7	YMR053C	STB2
YDR148C	KGD2	YMR090W
YDR160W	SSY1	YMR110C	HFD1
YDR166C	SEC5	YMR114C
YDR169C	STB3	YMR135C	GID8
YDR171W	HSP42	YMR139W	RIM11
YDR178W	SDH4	YMR140W	SIP5
YDR185C		YMR145C	NDE1
YDR186C		YMR156C	TPP1
YDR196C		YMR158C-A
YDR197W	CBS2	YMR160W
YDR202C	RAV2	YMR169C	ALD3
YDR204W	COQ4	YMR170C	ALD2
YDR208W	MSS4	YMR173W	DDR48
YDR214W	AHA1	YMR181C
YDR216W	ADR1	YMR191W	SPG5
YDR223W	CRF1	YMR194C-B
YDR229W	IVY1	YMR201C	RAD14
YDR242W	AMD2	YMR252C
YDR244W	PEX5	YMR256C	COX7
YDR246W	TRS23	YMR280C	CAT8
YDR247W	VHS1	YMR291W
YDR248C		YMR297W	PRC1
YDR255C	RMD5	YMR302C	YME2
YDR258C	HSP78	YMR306W	FKS3
YDR259C	YAP6	YMR311C	GLC8
YDR262W		YMR322C	HSP32
YDR265W	PEX10	YNL007C	SIS1
YDR270W	CCC2	YNL011C
YDR272W	GLO2	YNL045W
YDR273W	DON1	YNL052W	COX5A
YDR276C	PMP3	YNL074C	MLF3
YDR277C	MTH1	YNL092W
YDR282C		YNL093W	YPT53
YDR284C	DPP1	YNL125C	ESBP6
YDR286C		YNL159C	ASI2
YDR287W	INM2	YNL160W	YGP1
YDR291W	HRQ1	YNL173C	MDG1
YDR293C	SSD1	YNL194C
YDR294C	DPL1	YNL195C
YDR305C	HNT2	YNL200C
YDR306C		YNL237W	YTP1
YDR307W		YNL305C
YDR313C	PIB1	YNR034W-A
YDR316W-B		YOL025W	LAG2
YDR319C		YOL048C	RRT8
YDR322C-A	TIM11	YOL052C-A	DDR2
YDR328C	SKP1	YOL065C	INP54
YDR329C	PEX3	YOL081W	IRA2
YDR330W	UBX5	YOL083W
YDR334W	SWR1	YOL089C	HAL9
YDR335W	MSN5	YOL110W	SHR5
YDR342C	HXT6	YOL122C	SMF1
YDR350C	ATP22	YOL155C	HPF1
YDR358W	GGA1	YOR019W
YDR363W-A	SEM1	YOR022C
YDR369C	XRS2	YOR040W	GLO4
YDR371W	CTS2	YOR042W	CUE5
YDR374C		YOR054C	VHS3
YDR380W	ARO10	YOR090C	PTC5
YDR387C		YOR120W	GCY1
YDR388W	RVS167	YOR142W	LSC1
YDR391C		YOR155C	ISN1
YDR392W	SPT3	YOR161C	PNS1
YDR393W	SHE9	YOR162C	YRR1
YDR405W	MRP20	YOR163W	DDP1
YDR411C	DFM1	YOR173W	DCS2
YDR421W	ARO80	YOR178C	GAC1
YDR423C	CAD1	YOR185C	GSP2
YDR435C	PPM1	YOR215C
YDR436W	PPZ2	YOR220W
YDR438W	THI74	YOR221C	MCT1
YDR453C	TSA2	YOR227W	HER1
YDR456W	NHX1	YOR228C	MCP1
YDR458C	HEH2	YOR230W	WTM1
YDR466W	PKH3	YOR285W
YDR470C	UGO1	YOR289W
YDR475C	JIP4	YOR317W	FAA1
YDR479C	PEX29	YOR328W	PDR10
YDR481C	PHO8	YOR347C	PYK2
YDR485C	VPS72	YOR351C	MEK1
YDR486C	VPS60	YOR358W	HAP5
YDR490C	PKH1	YOR363C	PIP2
YDR494W	RSM28	YOR374W	ALD4
YDR504C	SPG3	YOR377W	ATF1
YDR505C	PSP1	YPL003W	ULA1
YDR513W	GRX2	YPL004C	LSP1
YDR516C	EMI2	YPL006W	NCR1
YDR517W	GRH1	YPL017C	IRC15
YDR525W-A	SNA2	YPL087W	YDC1
YDR529C	QCR7	YPL100W	ATG21
YDR530C	APA2	YPL119C	DBP1
YDR533C	HSP31	YPL119C-A
YDR534C	FIT1	YPL123C	RNY1
YEL005C	VAB2	YPL147W	PXA1
YEL011W	GLC3	YPL154C	PEP4
YEL012W	UBC8	YPL159C	PET20
YEL020C		YPL186C	UIP4
YEL024W	RIP1	YPL206C	PGC1
YEL025C		YPL214C	THI6
YEL034W	HYP2	YPL222W	FMP40
YEL035C	UTR5	YPL270W	MDL2
YEL039C	CYC7	YPR030W	CSR2
YEL041W	YEF1	YPR049C	ATG11
YEL044W	IES6	YPR081C	GRS2
YEL047C		YPR093C	ASR1
YEL052W	AFG1	YPR098C
YEL056W	HAT2	YPR109W
YEL059C-A	SOM1	YPR127W
YEL060C	PRB1	YPR149W	NCE102
YEL070W	DSF1	YPR154W	PIN3
YER017C	AFG3
YER020W	GPA2
YER024W	YAT2
YER026C	CHO1
YER033C	ZRG8
YER035W	EDC2
YER037W	PHM8
YER039C	HVG1
YER039C-A
YER040W	GLN3
YER041W	YEN1
YER044C	ERG28
YER046W	SPO73
YER051W	JHD1
YER053C-A
YER054C	GIP2
YER060W	FCY21
YER062C	HOR2
YER066W
YER076C
YER078W-A
YER079W
YER087W
YER088C	DOT6
YER096W	SHC1
YER098W	UBP9
YER101C	AST2
YER103W	SSA4
YER115C	SPR6
YER116C	SLX8
YER119C	AVT6
YER125W	RSP5
YER130C
YER134C
YER136W	GDI1
YER139C	RTR1
YER141W	COX15
YER142C	MAG1
YER144C	UBP5
YER147C	SCC4
YER150W	SPI1
YER158C
YER162C	RAD4
YER175C	TMT1
YER179W	DMC1
YER182W	FMP10
YFL007W	BLM10
YFL013C	IES1
YFL014W	HSP12
YFL016C	MDJ1
YFL018C	LPD1
YFL020C	PAU5
YFL030W	AGX1
YFL033C	RIM15
YFL036W	RPO41
YFL039C	ACT1
YFL041W	FET5
YFL041W-A
YFL042C
YFL044C	OTU1
YFL054C
YFL055W	AGP3
YFL056C	AAD6
YFL060C	SNO2
YFL061W	DDI2
YFL062W	COS1
YFR011C
YFR014C	CMK1
YFR017C
YFR019W	FAB1
YFR022W	ROG3
YFR024C-A	LSB3
YFR033C	QCR6
YFR040W	SAP155
YFR044C	DUG1
YFR047C	BNA6
YFR049W	YMR31
YFR053C	HXK1
YGL003C	CDH1
YGL004C	RPN14
YGL006W	PMC1
YGL007C-A
YGL035C	MIG1
YGL037C	PNC1
YGL045W	RIM8
YGL051W	MST27
YGL053W	PRM8
YGL059W	PKP2
YGL062W	PYC1
YGL073W	HSF1
YGL080W	FMP37
YGL081W
YGL082W
YGL087C	MMS2
YGL090W	LIF1
YGL091C	NBP35
YGL098W	USE1
YGL104C	VPS73
YGL114W
YGL121C	GPG1
YGL124C	MON1
YGL125W	MET13
YGL128C	CWC23
YGL134W	PCL10
YGL141W	HUL5
YGL146C
YGL150C	INO80
YGL153W	PEX14
YGL154C	LYS5
YGL156W	AMS1
YGL158W	RCK1
YGL160W
YGL166W	CUP2
YGL178W	MPT5
YGL185C
YGL187C	COX4
YGL191W	COX13
YGL196W	DSD1
YGL197W	MDS3
YGL208W	SIP2
YGL228W	SHE10
YGL229C	SAP4
YGL233W	SEC15
YGL237C	HAP2
YGL240W	DOC1
YGL248W	PDE1
YGL250W	RMR1
YGL258W-A
YGR008C	STF2
YGR009C	SEC9
YGR010W	NMA2
YGR019W	UGA1
YGR023W	MTL1
YGR026W
YGR042W
YGR043C	NQM1
YGR044C	RME1
YGR046W	TAM41
YGR053C
YGR059W	SPR3
YGR062C	COX18
YGR067C
YGR070W	ROM1
YGR077C	PEX8
YGR080W	TWF1
YGR086C	PIL1
YGR088W	CTT1
YGR100W	MDR1
YGR102C
YGR109W-B
YGR110W
YGR111W
YGR112W	SHY1
YGR127W
YGR129W	SYF2
YGR130C
YGR132C	PHB1
YGR133W	PEX4
YGR142W	BTN2
YGR143W	SKN1
YGR147C	NAT2
YGR149W
YGR154C	GTO1
YGR157W	CHO2
YGR161C	RTS3
YGR163W	GTR2
YGR174C	CBP4
YGR174W-A
YGR180C	RNR4
YGR183C	QCR9
YGR184C	UBR1
YGR193C	PDX1
YGR197C	SNG1
YGR201C
YGR204C-A
YGR209C	TRX2
YGR222W	PET54
YGR230W	BNS1
YGR232W	NAS6
YGR234W	YHB1
YGR235C
YGR237C
YGR243W	FMP43
YGR246C	BRF1
YGR248W	SOL4
YGR249W	MGA1
YGR250C
YGR253C	PUP2
YGR254W	ENO1
YGR258C	RAD2
YGR261C	APL6
YGR263C	SAY1
YGR266W
YGR268C	HUA1
YGR281W	YOR1
YGR287C
YGR288W	MAL13
YGR289C	MAL11
YGR295C	COS6
YHL002W	HSE1
YHL010C
YHL016C	DUR3
YHL020C	OPI1
YHL021C
YHL024W	RIM4
YHL027W	RIM101
YHL031C	GOS1
YHL032C	GUT1
YHL035C	VMR1
YHL036W	MUP3
YHL042W
YHL044W
YHL047C	ARN2
YHL048C-A
YHL048W	COS8
YHR001W	OSH7
YHR001W-A	QCR10
YHR002W	LEU5
YHR004C	NEM1
YHR006W	STP2
YHR008C	SOD2
YHR009C
YHR016C	YSC84
YHR018C	ARG4
YHR022C
YHR028C	DAP2
YHR033W
YHR037W	PUT2
YHR043C	DOG1
YHR044C	DOG1
YHR050W	SMF2
YHR050W-A
YHR051W	COX6
YHR057C	CPR2
YHR067W	HTD2
YHR071W	PCL5
YHR075C	PPE1
YHR078W
YHR080C
YHR083W	SAM35
YHR087W	RTC3
YHR096C	HXT5
YHR097C
YHR102W	KIC1
YHR104W	GRE3
YHR105W	YPT35
YHR106W	TRR2
YHR111W	UBA4
YHR112C
YHR113W	APE4
YHR131C
YHR132W-A
YHR137W	ARO9
YHR138C
YHR139C	SPS100
YHR140W
YHR150W	PEX28
YHR156C	LIN1
YHR160C	PEX18
YHR161C	YAP1801
YHR164C	DNA2
YHR171W	ATG7
YHR176W	FMO1
YHR178W	STB5
YHR190W	ERG9
YHR194W	MDM31
YHR195W	NVJ1
YHR198C
YHR199C
YHR199C-A
YHR202W
YHR209W	CRG1
YHR210C
YIL006W	YIA6
YIL007C	NAS2
YIL031W	ULP2
YIL033C	BCY1
YIL036W	CST6
YIL037C	PRM2
YIL042C	PKP1
YIL045W	PIG2
YIL046W	MET30
YIL048W	NEO1
YIL049W	DFG10
YIL050W	PCL7
YIL055C
YIL066C	RNR3
YIL067C
YIL071C	PCI8
YIL073C	SPO22
YIL077C
YIL082W-A
YIL087C	AIM19
YIL088C	AVT7
YIL089W
YIL097W	FYV10
YIL099W	SGA1
YIL101C	XBP1
YIL108W
YIL111W	COX5B
YIL112W	HOS4
YIL113W	SDP1
YIL119C	RPI1
YIL120W	QDR1
YIL124W	AYR1
YIL125W	KGD1
YIL129C	TAO3
YIL135C	VHS2
YIL136W	OM45
YIL146C	ECM37
YIL152W
YIL153W	RRD1
YIL154C	IMP2
YIL155C	GUT2
YIL160C	POT1
YIL162W	SUC2
YIL165C	NIT1
YIL169C	HPF1
YIL172C	FSP2
YIR003W
YIR007W
YIR014W
YIR016W
YIR018W	YAP5
YIR025W	MND2
YIR029W	DAL2
YIR032C	DAL3
YIR035C
YIR036C	IRC24
YIR037W	HYR1
YIR038C	GTT1
YIR039C	YPS6
YIR042C
YJL001W	PRE3
YJL003W	COX16
YJL005W	CYR1
YJL016W
YJL020C	BBC1
YJL023C	PET130
YJL037W	IRC18
YJL038C	LOH1
YJL042W	MHP1
YJL045W
YJL046W
YJL048C	UBX6
YJL052W	TDH1
YJL053W	PEP8
YJL057C	IKS1
YJL066C	MPM1
YJL068C
YJL070C
YJL077W-B
YJL082W	IML2
YJL083W	TAX4
YJL084C	ALY2
YJL085W	EXO70
YJL088W	ARG3
YJL089W	SIP4
YJL093C	TOK1
YJL094C	KHA1
YJL100W	LSB6
YJL103C	GSM1
YJL131C
YJL132W
YJL133C-A
YJL137C	GLG2
YJL139C	YUR1
YJL141C	YAK1
YJL144W
YJL147C
YJL149W
YJL151C	SNA3
YJL153C	INO1
YJL154C	VPS35
YJL155C	FBP26
YJL159W	HSP150
YJL161W	FMP33
YJL164C	TPK1
YJL165C	HAL5
YJL171C
YJL185C
YJL205C	NCE101
YJL206C
YJL210W	PEX2
YJL213W
YJL214W	HXT8
YJL216C
YJL217W	REE1
YJL219W	HXT11
YJR008W
YJR010W	MET3
YJR019C	TES1
YJR021C	REC107
YJR025C	BNA1
YJR033C	RAV1
YJR035W	RAD26
YJR036C	HUL4
YJR039W
YJR044C	VPS55
YJR045C	SSC1
YJR046W	TAH11
YJR047C	ANB1
YJR048W	CYC1
YJR049C	UTR1
YJR050W	ISY1
YJR058C	APS2
YJR061W
YJR073C	OPI3
YJR077C	MIR1
YJR078W	BNA2
YJR085C
YJR096W
YJR099W	YUH1
YJR102C	VPS25
YJR103W	URA8
YJR104C	SOD1
YJR106W	ECM27
YJR107W
YJR108W	ABM1
YJR110W	YMR1
YJR115W
YJR119C	JHD2
YJR121W	ATP2
YJR122W	IBA57
YJR127C	RSF2
YJR130C	STR2
YJR142W
YJR148W	BAT2
YJR149W
YJR151C	DAN4
YJR152W	DAL5
YJR155W	AAD10
YKL002W	DID4
YKL005C	BYE1
YKL007W	CAP1
YKL012W	PRP40
YKL013C	ARC19
YKL020C	SPT23
YKL023W
YKL026C	GPX1
YKL034W	TUL1
YKL035W	UGP1
YKL038W	RGT1
YKL039W	PTM1
YKL041W	VPS24
YKL049C	CSE4
YKL050C
YKL051W	SFK1
YKL058W	TOA2
YKL061W
YKL062W	MSN4
YKL064W	MNR2
YKL065C	YET1
YKL067W	YNK1
YKL070W
YKL071W
YKL090W	CUE2
YKL091C
YKL093W	MBR1
YKL094W	YJU3
YKL098W	MTC2
YKL100C
YKL103C	LAP4
YKL105C
YKL107W
YKL109W	HAP4
YKL117W	SBA1
YKL121W	DGR2
YKL124W	SSH4
YKL129C	MYO3
YKL133C
YKL138C-A	HSK3
YKL142W	MRP8
YKL146W	AVT3
YKL148C	SDH1
YKL150W	MCR1
YKL151C
YKL155C	RSM22
YKL157W	APE2
YKL161C
YKL162C
YKL163W	PIR3
YKL168C	KKQ8
YKL171W
YKL188C	PXA2
YKL189W	HYM1
YKL193C	SDS22
YKL197C	PEX1
YKL198C	PTK1
YKL201C	MNN4
YKL209C	STE6
YKL210W	UBA1
YKL213C	DOA1
YKL217W	JEN1
YKL218C	SRY1
YKL219W	COS9
YKL221W	MCH2
YKR002W	PAP1
YKR003W	OSH6
YKR004C	ECM9
YKR009C	FOX2
YKR011C
YKR014C	YPT52
YKR016W
YKR018C
YKR041W
YKR046C	PET10
YKR049C	FMP46
YKR050W	TRK2
YKR051W
YKR058W	GLG1
YKR065C	PAM17
YKR066C	CCP1
YKR067W	GPT2
YKR068C	BET3
YKR069W	MET1
YKR071C	DRE2
YKR075C
YKR076W	ECM4
YKR078W
YKR087C	OMA1
YKR089C	TGL4
YKR097W	PCK1
YKR098C	UBP11
YLL015W	BPT1
YLL019C	KNS1
YLL023C
YLL024C	SSA2
YLL026W	HSP104
YLL029W	FRA1
YLL039C	UBI4
YLL049W	LDB18
YLL050C	COF1
YLL055W	YCT1
YLL056C
YLL058W
YLL061W	MMP1
YLR001C
YLR023C	IZH3
YLR028C	ADE16
YLR031W
YLR038C	COX12
YLR047C	FRE8
YLR064W
YLR070C	XYL2
YLR072W
YLR077W	FMP25
YLR080W	EMP46
YLR089C	ALT1
YLR090W	XDJ1
YLR093C	NYV1
YLR097C	HRT3
YLR102C	APC9
YLR108C
YLR109W	AHP1
YLR125W
YLR133W	CKI1
YLR136C	TIS11
YLR144C	ACF2
YLR149C
YLR152C
YLR156W
YLR157W-C
YLR164W
YLR165C	PUS5
YLR173W
YLR174W	IDP2
YLR176C	RFX1
YLR177W
YLR178C	TFS1
YLR189C	ATG26
YLR191W	PEX13
YLR193C	UPS1
YLR201C	COQ9
YLR211C
YLR216C	CPR6
YLR218C
YLR219W	MSC3
YLR224W
YLR225C
YLR228C	ECM22
YLR239C	LIP2
YLR240W	VPS34
YLR241W
YLR247C	IRC20
YLR248W	RCK2
YLR251W	SYM1
YLR258W	GSY2
YLR266C	PDR8
YLR267W	BOP2
YLR270W	DCS1
YLR271W
YLR273C	PIG1
YLR278C
YLR283W
YLR284C	ECI1
YLR290C
YLR295C	ATP14
YLR312C
YLR324W	PEX30
YLR327C	TMA10
YLR328W	NMA1
YLR330W	CHS5
YLR345W
YLR346C
YLR348C	DIC1
YLR350W	ORM2
YLR352W
YLR356W
YLR361C-A
YLR362W	STE11
YLR369W	SSQ1
YLR371W	ROM2
YLR375W	STP3
YLR377C	FBP1
YLR392C
YLR395C	COX8
YLR422W
YLR425W	TUS1
YLR431C	ATG23
YLR446W
YLR454W	FMP27
YML002W
YML003W
YML004C	GLO1
YML007C-A
YML013W	UBX2
YML028W	TSA1
YML029W	USA1
YML030W
YML042W	CAT2
YML049C	RSE1
YML050W
YML054C	CYB2
YML058W-A	HUG1
YML068W	ITT1
YML070W	DAK1
YML075C	HMG1
YML081C-A	ATP18
YML083C
YML087C
YML091C	RPM2
YML095C	RAD10
YML100W	TSL1
YML118W	NGL3
YML120C	NDI1
YML121W	GTR1
YML128C	MSC1
YML129C	COX14
YML131W
YMR008C	PLB1
YMR009W	ADI1
YMR017W	SPO20
YMR020W	FMS1
YMR021C	MAC1
YMR025W	CSI1
YMR027W
YMR029C	FAR8
YMR031C
YMR034C
YMR035W	IMP2
YMR036C	MIH1
YMR037C	MSN2
YMR040W	YET2
YMR041C	ARA2
YMR053C	STB2
YMR056C	AAC1
YMR064W	AEP1
YMR071C	TVP18
YMR072W	ABF2
YMR081C	ISF1
YMR085W
YMR086W
YMR087W
YMR090W
YMR098C	ATP25
YMR107W	SPG4
YMR110C	HFD1
YMR111C
YMR114C
YMR119W	ASI1
YMR135C	GID8
YMR136W	GAT2
YMR139W	RIM11
YMR140W	SIP5
YMR145C	NDE1
YMR148W
YMR155W
YMR156C	TPP1
YMR158C-A
YMR160W
YMR165C	PAH1
YMR169C	ALD3
YMR170C	ALD2
YMR173W	DDR48
YMR174C	PAI3
YMR181C
YMR182W-A
YMR191W	SPG5
YMR193W	MRPL24
YMR194C-B
YMR196W
YMR197C	VTI1
YMR200W	ROT1
YMR201C	RAD14
YMR206W
YMR210W
YMR232W	FUS2
YMR237W	BCH1
YMR244C-A
YMR250W	GAD1
YMR251W	GTO3
YMR251W-A	HOR7
YMR252C
YMR253C
YMR256C	COX7
YMR258C
YMR261C	TPS3
YMR271C	URA10
YMR278W	PGM3
YMR280C	CAT8
YMR284W	YKU70
YMR289W	ABZ2
YMR291W
YMR297W	PRC1
YMR302C	YME2
YMR304W	UBP15
YMR306W	FKS3
YMR311C	GLC8
YMR313C	TGL3
YMR315W
YMR322C	HSP32
YMR323W	ERR1
YNL003C	PET8
YNL006W	LST8
YNL007C	SIS1
YNL009W	IDP3
YNL011C
YNL012W	SPO1
YNL014W	HEF3
YNL015W	PBI2
YNL025C	SSN8
YNL027W	CRZ1
YNL042W	BOP3
YNL045W
YNL052W	COX5A
YNL055C	POR1
YNL063W	MTQ1
YNL074C	MLF3
YNL077W	APJ1
YNL092W
YNL093W	YPT53
YNL094W	APP1
YNL100W
YNL103W	MET4
YNL104C	LEU4
YNL107W	YAF9
YNL115C
YNL125C	ESBP6
YNL127W	FAR11
YNL128W	TEP1
YNL134C
YNL136W	EAF7
YNL138W	SRV2
YNL146W
YNL155W
YNL156C	NSG2
YNL157W
YNL159C	ASI2
YNL160W	YGP1
YNL173C	MDG1
YNL180C	RHO5
YNL190W
YNL192W	CHS1
YNL194C
YNL195C
YNL196C	SLZ1
YNL200C
YNL202W	SPS19
YNL208W
YNL215W	IES2
YNL223W	ATG4
YNL229C	URE2
YNL231C	PDR16
YNL234W
YNL237W	YTP1
YNL239W	LAP3
YNL253W	TEX1
YNL257C	SIP3
YNL265C	IST1
YNL269W	BSC4
YNL270C	ALP1
YNL274C	GOR1
YNL277W-A
YNL286W	CUS2
YNL294C	RIM21
YNL295W
YNL297C	MON2
YNL305C
YNL325C	FIG4
YNL331C	AAD14
YNR001C	CIT1
YNR002C	ATO2
YNR007C	ATG3
YNR014W
YNR019W	ARE2
YNR032W	PPG1
YNR034W	SOL1
YNR034W-A
YNR047W	FPK1
YNR049C	MSO1
YNR059W	MNT4
YNR060W	FRE4
YNR064C
YNR065C
YNR068C
YNR071C
YOL025W	LAG2
YOL026C	MIM1
YOL036W
YOL038W	PRE6
YOL043C	NTG2
YOL044W	PEX15
YOL047C
YOL048C	RRT8
YOL052C-A	DDR2
YOL055C	THI20
YOL060C	MAM3
YOL062C	APM4
YOL063C	CRT10
YOL065C	INP54
YOL077W-A	ATP19
YOL081W	IRA2
YOL082W	ATG19
YOL083W
YOL084W	PHM7
YOL086C	ADH1
YOL087C
YOL089C	HAL9
YOL096C	COQ3
YOL100W	PKH2
YOL107W
YOL109W	ZEO1
YOL110W	SHR5
YOL114C
YOL116W	MSN1
YOL117W	RRI2
YOL119C	MCH4
YOL122C	SMF1
YOL126C	MDH2
YOL129W	VPS68
YOL131W
YOL133W	HRT1
YOL151W	GRE2
YOL155C	HPF1
YOL159C
YOL162W
YOL163W
YOL164W	BDS1
YOR005C	DNL4
YOR011W	AUS1
YOR019W
YOR020W-A
YOR022C
YOR023C	AHC1
YOR027W	STI1
YOR028C	CIN5
YOR032C	HMS1
YOR032W-A
YOR034C	AKR2
YOR035C	SHE4
YOR040W	GLO4
YOR042W	CUE5
YOR049C	RSB1
YOR052C
YOR054C	VHS3
YOR057W	SGT1
YOR059C
YOR062C
YOR076C	SKI7
YOR086C	TCB1
YOR090C	PTC5
YOR097C
YOR100C	CRC1
YOR107W	RGS2
YOR113W	AZF1
YOR118W	RTC5
YOR120W	GCY1
YOR136W	IDH2
YOR137C	SIA1
YOR141C	ARP8
YOR142W	LSC1
YOR148C	SPP2
YOR152C
YOR155C	ISN1
YOR161C	PNS1
YOR162C	YRR1
YOR163W	DDP1
YOR171C	LCB4
YOR173W	DCS2
YOR175C	ALE1
YOR176W	HEM15
YOR177C	MPC54
YOR178C	GAC1
YOR181W	LAS17
YOR185C	GSP2
YOR186W
YOR191W	ULS1
YOR192C	THI72
YOR208W	PTP2
YOR211C	MGM1
YOR215C
YOR220W
YOR221C	MCT1
YOR223W
YOR227W	HER1
YOR228C	MCP1
YOR230W	WTM1
YOR244W	ESA1
YOR245C	DGA1
YOR256C	TRE2
YOR267C	HRK1
YOR273C	TPO4
YOR280C	FSH3
YOR285W
YOR288C	MPD1
YOR289W
YOR292C
YOR316C	COT1
YOR317W	FAA1
YOR324C	FRT1
YOR328W	PDR10
YOR329C	SCD5
YOR336W	KRE5
YOR338W
YOR347C	PYK2
YOR348C	PUT4
YOR349W	CIN1
YOR350C	MNE1
YOR351C	MEK1
YOR358W	HAP5
YOR362C	PRE10
YOR363C	PIP2
YOR367W	SCP1
YOR374W	ALD4
YOR377W	ATF1
YOR380W	RDR1
YOR381W	FRE3
YOR383C	FIT3
YOR386W	PHR1
YOR388C	FDH1
YOR394W	PAU21
YPL002C	SNF8
YPL003W	ULA1
YPL004C	LSP1
YPL006W	NCR1
YPL017C	IRC15
YPL038W-A
YPL054W	LEE1
YPL055C	LGE1
YPL064C	CWC27
YPL071C
YPL087W	YDC1
YPL092W	SSU1
YPL095C	EEB1
YPL100W	ATG21
YPL104W	MSD1
YPL106C	SSE1
YPL107W
YPL113C
YPL117C	IDI1
YPL119C	DBP1
YPL119C-A
YPL123C	RNY1
YPL133C	RDS2
YPL134C	ODC1
YPL135W	ISU1
YPL137C	GIP3
YPL138C	SPP1
YPL140C	MKK2
YPL147W	PXA1
YPL152W	RRD2
YPL154C	PEP4
YPL156C	PRM4
YPL159C	PET20
YPL166W	ATG29
YPL167C	REV3
YPL180W	TCO89
YPL181W	CTI6
YPL186C	UIP4
YPL189C-A	COA2
YPL196W	OXR1
YPL200W	CSM4
YPL201C	YIG1
YPL203W	TPK2
YPL204W	HRR25
YPL206C	PGC1
YPL214C	THI6
YPL219W	PCL8
YPL222W	FMP40
YPL225W
YPL229W
YPL230W	USV1
YPL236C
YPL247C
YPL249C	GYP5
YPL250C	ICY2
YPL258C	THI21
YPL259C	APM1
YPL262W	FUM1
YPL264C
YPL270W	MDL2
YPL271W	ATP15
YPL277C
YPL278C
YPR005C	HAL1
YPR006C	ICL2
YPR007C	REC8
YPR008W	HAA1
YPR015C
YPR020W	ATP20
YPR022C
YPR024W	YME1
YPR026W	ATH1
YPR030W	CSR2
YPR036W	VMA13
YPR036W-A
YPR040W	TIP41
YPR045C
YPR049C	ATG11
YPR061C	JID1
YPR065W	ROX1
YPR078C
YPR079W	MRL1
YPR081C	GRS2
YPR083W	MDM36
YPR084W
YPR085C	ASA1
YPR089W
YPR091C
YPR093C	ASR1
YPR095C	SYT1
YPR098C
YPR109W
YPR111W	DBF20
YPR115W
YPR117W
YPR124W	CTR1
YPR127W
YPR133C	SPN1
YPR147C
YPR149W	NCE102
YPR151C	SUE1
YPR154W	PIN3
YPR155C	NCA2
YPR160W	GPH1
YPR180W	AOS1
YPR184W	GDB1
YPR185W	ATG13
YPR191W	QCR2
YPR192W	AQY1
YPR200C	ARR2
YPR201W	ARR3

## Sheet: C3
0		0.1		0.2		0.3		0.4		0.5		0.6		0.7		0.8		0.9		1
ORF	GENE	ORF	GENE	ORF	GENE	ORF	GENE	ORF	GENE	ORF	GENE	ORF	GENE	ORF	GENE	ORF	GENE	ORF	GENE	ORF	GENE
YAL009W	SPO7	YAL023C	PMT2	YBL035C	POL12
YAL020C	ATS1	YAR007C	RFA1	YCL024W	KCC4
YAL023C	PMT2	YAR008W	SEN34	YDR507C	GIN4
YAL024C	LTE1	YBL010C		YER070W	RNR1
YAL026C	DRS2	YBL034C	STU1	YGR109C	CLB6
YAL037C-A		YBL035C	POL12	YJR030C
YAL037W		YBL111C	YRF1-1	YKL045W	PRI2
YAL063C	FLO1	YBL112C	YRF1-1	YLR103C	CDC45
YAR007C	RFA1	YBR015C	MNN2	YMR179W	SPT21
YAR008W	SEN34	YBR070C	ALG14	YNL082W	PMS1
YAR068W		YBR073W	RDH54	YNL102W	POL1
YBL010C		YCL024W	KCC4	YNL300W
YBL031W	SHE1	YCL061C	MRC1	YOL017W	ESC8
YBL034C	STU1	YDL003W	MCD1	YOR074C	CDC21
YBL035C	POL12	YDL093W	PMT5	YPL153C	RAD53
YBL057C	PTH2	YDL156W		YPL267W	ACM1
YBL063W	KIP1	YDL164C	CDC9	YPR120C	CLB5
YBL111C	YRF1-1	YDL211C
YBL112C	YRF1-1	YDR097C	MSH6
YBL113C	YRF1-1	YDR400W	URH1
YBR007C	DSF2	YDR507C	GIN4
YBR010W	HHT1	YEL076C-A	YRF1-1
YBR015C	MNN2	YER001W	MNN1
YBR068C	BAP2	YER070W	RNR1
YBR070C	ALG14	YER093C	TSC11
YBR071W		YFR018C
YBR073W	RDH54	YFR027W	ECO1
YBR078W	ECM33	YGR087C	PDC6
YBR088C	POL30	YGR109C	CLB6
YBR090C		YGR172C	YIP1
YBR098W	MMS4	YGR221C	TOS2
YBR112C	CYC8	YHR153C	SPO16
YBR133C	HSL7	YHR172W	SPC97
YBR156C	SLI15	YHR188C	GPI16
YBR160W	CDC28	YIL026C	IRR1
YBR161W	CSH1	YIL140W	AXL2
YBR180W	DTR1	YJL019W	MPS3
YBR184W		YJL097W	PHS1
YBR205W	KTR3	YJL181W
YBR208C	DUR1,2	YJR030C
YBR223C	TDP1	YJR118C	ILM1
YBR233W	PBP2	YKL042W	SPC42
YBR235W		YKL045W	PRI2
YBR243C	ALG7	YKL089W	MIF2
YBR244W	GPX2	YKR090W	PXL1
YBR275C	RIF1	YLR032W	RAD5
YBR276C	PPS1	YLR103C	CDC45
YBR278W	DPB3	YLR162W
YBR296C	PHO89	YLR188W	MDL1
YCL009C	ILV6	YLR212C	TUB4
YCL010C	SGF29	YLR312C-B	SPH1
YCL014W	BUD3	YLR313C	SPH1
YCL021W-A		YLR383W	SMC6
YCL024W	KCC4	YLR386W	VAC14
YCL027W	FUS1	YML021C	UNG1
YCL030C	HIS4	YML061C	PIF1
YCL061C	MRC1	YML102W	CAC2
YCL068C	BUD5	YMR076C	PDS5
YCR024C-B		YMR144W
YCR026C	NPP1	YMR179W	SPT21
YCR033W	SNT1	YMR279C
YCR044C	PER1	YNL082W	PMS1
YCR065W	HCM1	YNL102W	POL1
YCR089W	FIG2	YNL233W	BNI4
YDL003W	MCD1	YNL262W	POL2
YDL006W	PTC1	YNL273W	TOF1
YDL008W	APC11	YNL278W	CAF120
YDL012C		YNL300W
YDL033C	SLM3	YNL310C	ZIM17
YDL077C	VAM6	YNL312W	RFA2
YDL093W	PMT5	YNR041C	COQ2
YDL095W	PMT1	YOL017W	ESC8
YDL101C	DUN1	YOR033C	EXO1
YDL103C	QRI1	YOR074C	CDC21
YDL104C	QRI7	YOR284W	HUA2
YDL105W	NSE4	YOR368W	RAD17
YDL127W	PCL2	YPL153C	RAD53
YDL144C		YPL241C	CIN2
YDL156W		YPL256C	CLN2
YDL159W	STE7	YPL267W	ACM1
YDL164C	CDC9	YPR018W	RLF2
YDL176W		YPR120C	CLB5
YDL195W	SEC31	YPR135W	CTF4
YDL198C	GGC1	YPR175W	DPB2
YDL211C
YDL219W	DTD1
YDL224C	WHI4
YDR013W	PSF1
YDR014W	RAD61
YDR034C-A
YDR046C	BAP3
YDR062W	LCB2
YDR076W	RAD55
YDR078C	SHU2
YDR097C	MSH6
YDR106W	ARP10
YDR127W	ARO1
YDR141C	DOP1
YDR150W	NUM1
YDR205W	MSC2
YDR213W	UPC2
YDR238C	SEC26
YDR246W-A
YDR252W	BTT1
YDR261C	EXG2
YDR261C-D
YDR263C	DIN7
YDR264C	AKR1
YDR279W	RNH202
YDR297W	SUR2
YDR309C	GIC2
YDR348C
YDR352W
YDR353W	TRR1
YDR356W	SPC110
YDR397C	NCB2
YDR400W	URH1
YDR414C	ERD1
YDR415C
YDR422C	SIP1
YDR444W
YDR457W	TOM1
YDR476C
YDR480W	DIG2
YDR488C	PAC11
YDR489W	SLD5
YDR492W	IZH1
YDR498C	SEC20
YDR507C	GIN4
YDR518W	EUG1
YDR524C-B
YDR528W	HLR1
YEL002C	WBP1
YEL017W	GTT3
YEL030W	ECM10
YEL064C	AVT2
YEL065W	SIT1
YEL076C	YRF1-1
YEL076C-A	YRF1-1
YER001W	MNN1
YER004W	FMP52
YER008C	SEC3
YER013W	PRP22
YER018C	SPC25
YER019W	ISC1
YER023W	PRO3
YER031C	YPT31
YER032W	FIR1
YER047C	SAP1
YER070W	RNR1
YER072W	VTC1
YER087C-B	SBH1
YER093C	TSC11
YER095W	RAD51
YER104W	RTT105
YER109C	FLO8
YER111C	SWI4
YER124C	DSE1
YER138W-A
YER152C
YER153C	PET122
YER154W	OXA1
YER155C	BEM2
YER164W	CHD1
YER166W	DNF1
YER170W	ADK2
YER174C	GRX4
YER185W	PUG1
YER188C-A
YFL008W	SMC1
YFL009W	CDC4
YFL010W-A	AUA1
YFL021W	GAT1
YFL025C	BST1
YFL059W	SNZ2
YFL064C	YRF1-1
YFL065C	YRF1-1
YFL068W
YFR018C
YFR021W	ATG18
YFR024C-A	LSB3
YFR025C	HIS2
YFR027W	ECO1
YFR029W	PTR3
YFR031C	SMC2
YFR034C	PHO4
YFR035C
YFR036W	CDC26
YFR046C	CNN1
YGL001C	ERG26
YGL012W	ERG4
YGL021W	ALK1
YGL023C	PIB2
YGL025C	PGD1
YGL027C	CWH41
YGL028C	SCW11
YGL039W
YGL061C	DUO1
YGL065C	ALG2
YGL066W	SGF73
YGL071W	AFT1
YGL079W
YGL101W
YGL106W	MLC1
YGL126W	SCS3
YGL137W	SEC27
YGL163C	RAD54
YGL167C	PMR1
YGL168W	HUR1
YGL200C	EMP24
YGL212W	VAM7
YGL216W	KIP3
YGL221C	NIF3
YGL254W	FZF1
YGL257C	MNT2
YGL263W	COS12
YGR012W
YGR014W	MSB2
YGR015C
YGR016W
YGR031W
YGR038W	ORM1
YGR041W	BUD9
YGR047C	TFC4
YGR065C	VHT1
YGR075C	PRP38
YGR087C	PDC6
YGR098C	ESP1
YGR099W	TEL2
YGR109C	CLB6
YGR121C	MEP1
YGR134W	CAF130
YGR141W	VPS62
YGR144W	THI4
YGR153W
YGR156W	PTI1
YGR172C	YIP1
YGR188C	BUB1
YGR218W	CRM1
YGR221C	TOS2
YGR227W	DIE2
YGR238C	KEL2
YGR241C	YAP1802
YGR252W	GCN5
YGR260W	TNA1
YGR270W	YTA7
YGR279C	SCW4
YHL026C
YHR007C	ERG11
YHR024C	MAS2
YHR026W	PPA1
YHR054C	RSC30
YHR109W	CTM1
YHR132C	ECM14
YHR153C	SPO16
YHR154W	RTT107
YHR168W	MTG2
YHR172W	SPC97
YHR175W	CTR2
YHR175W-A
YHR188C	GPI16
YHR192W
YHR204W	MNL1
YHR213W
YHR214C-E
YIL002C	INP51
YIL009C-A	EST3
YIL014C-A
YIL026C	IRR1
YIL039W	TED1
YIL043C	CBR1
YIL046W-A
YIL048W	NEO1
YIL121W	QDR2
YIL123W	SIM1
YIL131C	FKH1
YIL132C	CSM2
YIL134W	FLX1
YIL140W	AXL2
YIL156W	UBP7
YIL173W	VTH1
YIR011C	STS1
YIR013C	GAT4
YIR019C	MUC1
YIR022W	SEC11
YIR023W	DAL81
YJL002C	OST1
YJL019W	MPS3
YJL026W	RNR2
YJL047C-A
YJL051W	IRC8
YJL062W	LAS21
YJL073W	JEM1
YJL074C	SMC3
YJL077C	ICS3
YJL091C	GWT1
YJL097W	PHS1
YJL115W	ASF1
YJL121C	RPE1
YJL134W	LCB3
YJL157C	FAR1
YJL173C	RFA3
YJL181W
YJL184W	GON7
YJL187C	SWE1
YJL201W	ECM25
YJL204C	RCY1
YJR004C	SAG1
YJR006W	POL31
YJR015W
YJR017C	ESS1
YJR030C
YJR031C	GEA1
YJR040W	GEF1
YJR060W	CBF1
YJR090C	GRR1
YJR094C	IME1
YJR116W
YJR118C	ILM1
YJR120W
YJR131W	MNS1
YJR143C	PMT4
YKL019W	RAM2
YKL032C	IXR1
YKL042W	SPC42
YKL045W	PRI2
YKL046C	DCW1
YKL052C	ASK1
YKL089W	MIF2
YKL101W	HSL1
YKL106C-A
YKL108W	SLD2
YKL134C	Oct-01
YKL164C	PIR1
YKL165C	MCD4
YKL174C	TPO5
YKL185W	ASH1
YKL207W
YKL222C
YKR001C	VPS1
YKR007W	MEH1
YKR010C	TOF2
YKR017C
YKR030W	GMH1
YKR037C	SPC34
YKR039W	GAP1
YKR053C	YSR3
YKR077W	MSA2
YKR088C	TVP38
YKR090W	PXL1
YKR102W	FLO10
YKR103W	NFT1
YLL002W	RTT109
YLL021W	SPA2
YLL022C	HIF1
YLL031C	GPI13
YLL051C	FRE6
YLL052C	AQY2
YLL066W-B
YLR024C	UBR2
YLR027C	AAT2
YLR032W	RAD5
YLR042C
YLR049C
YLR050C
YLR055C	SPT8
YLR081W	GAL2
YLR091W
YLR095C	IOC2
YLR099C	ICT1
YLR103C	CDC45
YLR113W	HOG1
YLR121C	YPS3
YLR132C
YLR135W	SLX4
YLR154C	RNH203
YLR154C-H
YLR162W
YLR181C	VTA1
YLR183C	TOS4
YLR188W	MDL1
YLR212C	TUB4
YLR234W	TOP3
YLR256W	HAP1
YLR264C-A
YLR285C-A
YLR286C	CTS1
YLR308W	CDA2
YLR309C	IMH1
YLR312C-B	SPH1
YLR313C	SPH1
YLR315W	NKP2
YLR323C	CWC24
YLR342W-A
YLR343W	GAS2
YLR381W	CTF3
YLR382C	NAM2
YLR383W	SMC6
YLR385C	SWC7
YLR386W	VAC14
YLR393W	ATP10
YLR394W	CST9
YLR404W	FLD1
YLR415C
YLR426W
YLR452C	SST2
YLR457C	NBP1
YLR459W	GAB1
YLR462W
YLR466C-B
YML020W
YML021C	UNG1
YML027W	YOX1
YML051W	GAL80
YML053C
YML058W-A	HUG1
YML061C	PIF1
YML069W	POB3
YML088W	UFO1
YML100W-A
YML102W	CAC2
YML109W	ZDS2
YML123C	PHO84
YMR006C	PLB2
YMR015C	ERG5
YMR048W	CSM3
YMR062C	ECM40
YMR070W	MOT3
YMR073C	IRC21
YMR076C	PDS5
YMR078C	CTF18
YMR088C	VBA1
YMR105W-A
YMR106C	YKU80
YMR134W
YMR144W
YMR154C	RIM13
YMR171C	EAR1
YMR175W-A
YMR179W	SPT21
YMR190C	SGS1
YMR199W	CLN1
YMR204C	INP1
YMR214W	SCJ1
YMR215W	GAS3
YMR222C	FSH2
YMR246W	FAA4
YMR265C
YMR279C
YMR298W	LIP1
YMR305C	SCW10
YNL033W
YNL039W	BDP1
YNL040W
YNL046W
YNL053W	MSG5
YNL072W	RNH201
YNL082W	PMS1
YNL083W	SAL1
YNL088W	TOP2
YNL090W	RHO2
YNL091W	NST1
YNL101W	AVT4
YNL102W	POL1
YNL106C	INP52
YNL116W	DMA2
YNL118C	DCP2
YNL130C	CPT1
YNL142W	MEP2
YNL158W	PGA1
YNL165W
YNL166C	BNI5
YNL168C	FMP41
YNL169C	PSD1
YNL206C	RTT106
YNL218W	MGS1
YNL219C	ALG9
YNL225C	CNM67
YNL233W	BNI4
YNL240C	NAR1
YNL262W	POL2
YNL263C	YIF1
YNL264C	PDR17
YNL273W	TOF1
YNL275W	BOR1
YNL277W-A
YNL278W	CAF120
YNL279W	PRM1
YNL280C	ERG24
YNL283C	WSC2
YNL288W	CAF40
YNL289W	PCL1
YNL291C	MID1
YNL300W
YNL304W	YPT11
YNL309W	STB1
YNL310C	ZIM17
YNL312W	RFA2
YNL321W	VNX1
YNL327W	EGT2
YNL328C	MDJ2
YNR009W	NRM1
YNR041C	COQ2
YNR067C	DSE4
YNR072W	HXT13
YNR074C	AIF1
YOL003C	PFA4
YOL007C	CSI2
YOL012C	HTZ1
YOL013W-B
YOL017W	ESC8
YOL019W
YOL024W
YOL034W	SMC5
YOL051W	GAL11
YOL067C	RTG1
YOL070C	NBA1
YOL073C
YOL078W	AVO1
YOL090W	MSH2
YOL111C	MDY2
YOL146W	PSF3
YOL147C	PEX11
YOL148C	SPT20
YOL152W	FRE7
YOR008C	SLG1
YOR009W	TIR4
YOR010C	TIR2
YOR011W-A
YOR016C	ERP4
YOR017W	PET127
YOR033C	EXO1
YOR070C	GYP1
YOR074C	CDC21
YOR083W	WHI5
YOR084W	LPX1
YOR085W	OST3
YOR092W	ECM3
YOR110W	TFC7
YOR114W
YOR144C	ELG1
YOR149C	SMP3
YOR156C	NFI1
YOR192C	THI72
YOR192C-C
YOR195W	SLK19
YOR226C	ISU2
YOR239W	ABP140
YOR247W	SRL1
YOR268C
YOR284W	HUA2
YOR290C	SNF2
YOR296W
YOR301W	RAX1
YOR302W
YOR316C-A
YOR321W	PMT3
YOR368W	RAD17
YOR378W
YOR394C-A
YPL007C	TFC8
YPL014W
YPL015C	HST2
YPL018W	CTF19
YPL019C	VTC3
YPL023C	MET12
YPL056C
YPL061W	ALD6
YPL066W
YPL067C
YPL085W	SEC16
YPL091W	GLR1
YPL096C-A	ERI1
YPL103C	FMP30
YPL124W	SPC29
YPL127C	HHO1
YPL151C	PRP46
YPL152W-A
YPL153C	RAD53
YPL158C
YPL163C	SVS1
YPL189W	GUP2
YPL194W	DDC1
YPL208W	RKM1
YPL209C	IPL1
YPL221W	FLC1
YPL241C	CIN2
YPL256C	CLN2
YPL267W	ACM1
YPR013C
YPR018W	RLF2
YPR023C	EAF3
YPR029C	APL4
YPR063C
YPR066W	UBA3
YPR082C	DIB1
YPR106W	ISR1
YPR113W	PIS1
YPR114W
YPR120C	CLB5
YPR135W	CTF4
YPR138C	MEP3
YPR141C	KAR3
YPR159W	KRE6
YPR174C
YPR175W	DPB2
YPR176C	BET2
YPR181C	SEC23
YPR182W	SMX3
YPR183W	DPM1

## Sheet: C4
0		0.1		0.2		0.3		0.4		0.5		0.6		0.7		0.8		0.9		1
ORF	GENE	ORF	GENE	ORF	GENE	ORF	GENE	ORF	GENE	ORF	GENE	ORF	GENE	ORF	GENE	ORF	GENE	ORF	GENE	ORF	GENE
YAL003W	EFB1	YAL012W	CYS3	YBR031W	RPL4A	YBR048W	RPS11A
YAL012W	CYS3	YAR015W	ADE1	YBR048W	RPS11A	YHR019C	DED81
YAL021C	CCR4	YBL072C	RPS8A	YCR031C	RPS14A
YAL022C	FUN26	YBL087C	RPL23A	YFR031C-A	RPL2A
YAL040C	CLN3	YBL092W	RPL32	YGL103W	RPL28
YAL042W	ERV46	YBR031W	RPL4A	YGL195W	GCN1
YAL044C	GCV3	YBR048W	RPS11A	YHR019C	DED81
YAR003W	SWD1	YBR115C	LYS2	YHR025W	THR1
YAR015W	ADE1	YBR181C	RPS6A	YHR141C	RPL42A
YAR018C	KIN3	YBR191W	RPL21A	YIL018W	RPL2B
YAR035C-A		YCR031C	RPS14A	YJL189W	RPL39
YAR075W	IMD2	YDL040C	NAT1	YMR143W	RPS16A
YBL002W	HTB2	YDL061C	RPS29B	YNL301C	RPL18A
YBL013W	FMT1	YDL081C	RPP1A	YPR102C	RPL11A
YBL016W	FUS3	YDL083C	RPS16B
YBL023C	MCM2	YDL130W	RPP1B
YBL027W	RPL19B	YDL189W	RBS1
YBL072C	RPS8A	YDL191W	RPL35A
YBL079W	NUP170	YDL229W	SSB1
YBL087C	RPL23A	YDL235C	YPD1
YBL092W	RPL32	YDR025W	RPS11A
YBR023C	CHS3	YDR382W	RPP2B
YBR029C	CDS1	YDR385W	EFT1
YBR031W	RPL4A	YDR447C	RPS17B
YBR038W	CHS2	YDR450W	RPS18A
YBR048W	RPS11A	YEL051W	VMA8
YBR060C	ORC2	YER009W	NTF2
YBR080C	SEC18	YER102W	RPS8B
YBR083W	TEC1	YER117W	RPL23B
YBR115C	LYS2	YFR028C	CDC14
YBR127C	VMA2	YFR031C-A	RPL2A
YBR153W	RIB7	YFR032C-A	RPL29
YBR159W		YGL030W	RPL30
YBR162C	TOS1	YGL031C	RPL24A
YBR164C	ARL1	YGL076C	RPL7A
YBR181C	RPS6A	YGL103W	RPL28
YBR189W	RPS9B	YGL123W	RPS2
YBR191W	RPL21A	YGL189C	RPS26A
YBR196C-B		YGL195W	GCN1
YBR202W	MCM7	YGL202W	ARO8
YBR210W	ERV15	YGL234W	ADE5,7
YBR218C	PYC2	YGL245W	GUS1
YBR220C		YGR027C	RPS25A
YBR236C	ABD1	YGR085C	RPL11A
YBR246W		YGR094W	VAS1
YBR248C	HIS7	YHL001W	RPL14A
YBR249C	ARO4	YHL015W	RPS20
YBR254C	TRS20	YHR019C	DED81
YBR263W	SHM1	YHR025W	THR1
YBR265W	TSC10	YHR039C-A	VMA10
YBR281C	DUG2	YHR141C	RPL42A
YCL005W-A	VMA9	YHR193C	EGD2
YCL018W	LEU2	YHR203C	RPS4A
YCL037C	SRO9	YIL018W	RPL2B
YCL042W		YIL106W	MOB1
YCL064C	CHA1	YIL114C	POR2
YCR002C	CDC10	YJL110C	GZF3
YCR017C	CWH43	YJL189W	RPL39
YCR024C-A	PMP1	YJR094W-A	RPL43B
YCR028C-A	RIM1	YJR123W	RPS5
YCR031C	RPS14A	YKL006W	RPL14A
YCR043C		YKL128C	PMU1
YCR053W	THR4	YKL180W	RPL17A
YCR059C	YIH1	YLL045C	RPL8B
YCR073C	SSK22	YLR037C	DAN2
YCR084C	TUP1	YLR150W	STM1
YCR092C	MSH3	YLR167W	RPS31
YDL001W	RMD1	YLR180W	SAM1
YDL012C		YLR185W	RPL37A
YDL040C	NAT1	YLR192C	HCR1
YDL047W	SIT4	YLR287C-A	RPS30A
YDL055C	PSA1	YLR325C	RPL38
YDL061C	RPS29B	YLR340W	RPP0
YDL066W	IDP1	YLR344W	RPL26A
YDL075W	RPL31A	YLR359W	ADE13
YDL081C	RPP1A	YLR420W	URA4
YDL083C	RPS16B	YML024W	RPS17A
YDL088C	ASM4	YML026C	RPS18A
YDL092W	SRP14	YML063W	RPS1B
YDL116W	NUP84	YML073C	RPL6A
YDL130W	RPP1B	YMR079W	SEC14
YDL131W	LYS21	YMR116C	ASC1
YDL143W	CCT4	YMR143W	RPS16A
YDL145C	COP1	YNL067W	RPL9B
YDL155W	CLB3	YNL069C	RPL16B
YDL157C		YNL301C	RPL18A
YDL170W	UGA3	YNL302C	RPS19A
YDL171C	GLT1	YNR050C	LYS9
YDL178W	DLD2	YOL005C	RPB11
YDL182W	LYS20	YOL039W	RPP2A
YDL185W	TFP1	YOL040C	RPS15
YDL186W		YOL120C	RPL18A
YDL189W	RBS1	YOL127W	RPL25
YDL191W	RPL35A	YOR140W	SFL1
YDL207W	GLE1	YOR167C	RPS28A
YDL212W	SHR3	YOR184W	SER1
YDL229W	SSB1	YOR312C	RPL20A
YDL231C	BRE4	YOR369C	RPS12
YDL235C	YPD1	YPL131W	RPL5
YDL236W	PHO13	YPL143W	RPL33A
YDR012W	RPL4B	YPL246C	RBD2
YDR019C	GCV1	YPR043W	RPL43A
YDR025W	RPS11A	YPR072W	NOT5
YDR035W	ARO3	YPR102C	RPL11A
YDR064W	RPS13	YPR132W	RPS23B
YDR078C	SHU2
YDR081C	PDC2
YDR086C	SSS1
YDR090C
YDR093W	DNF2
YDR098C	GRX3
YDR108W	GSG1
YDR113C	PDS1
YDR126W	SWF1
YDR138W	HPR1
YDR147W	EKI1
YDR195W	REF2
YDR226W	ADK1
YDR233C	RTN1
YDR234W	LYS4
YDR292C	SRP101
YDR303C	RSC3
YDR333C
YDR336W
YDR354W	TRP4
YDR372C	VPS74
YDR382W	RPP2B
YDR385W	EFT1
YDR390C	UBA2
YDR407C	TRS120
YDR408C	ADE8
YDR409W	SIZ1
YDR418W	RPL12B
YDR432W	NPL3
YDR447C	RPS17B
YDR450W	RPS18A
YDR451C	YHP1
YDR454C	GUK1
YDR472W	TRS31
YDR487C	RIB3
YDR500C	RPL37B
YDR502C	SAM2
YDR508C	GNP1
YDR531W
YDR538W	PAD1
YEL001C	IRC22
YEL003W	GIM4
YEL006W	YEA6
YEL017C-A	PMP2
YEL027W	CUP5
YEL031W	SPF1
YEL032W	MCM3
YEL051W	VMA8
YEL054C	RPL12A
YEL063C	CAN1
YEL071W	DLD3
YER003C	PMI40
YER005W	YND1
YER009W	NTF2
YER019C-A	SBH2
YER028C	MIG3
YER064C
YER069W	ARG5,6
YER074W	RPS24A
YER086W	ILV1
YER090W	TRP2
YER091C	MET6
YER100W	UBC6
YER102W	RPS8B
YER105C	NUP157
YER117W	RPL23B
YER120W	SCS2
YER122C	GLO3
YER123W	YCK3
YER154W	OXA1
YER157W	COG3
YER165W	PAB1
YER186C
YFL004W	VTC2
YFL017C	GNA1
YFL017W-A	SMX2
YFL022C	FRS2
YFL037W	TUB2
YFL040W
YFL045C	SEC53
YFL067W
YFR012W-A
YFR028C	CDC14
YFR031C-A	RPL2A
YFR032C-A	RPL29
YFR051C	RET2
YGL009C	LEU1
YGL016W	KAP122
YGL022W	STT3
YGL026C	TRP5
YGL030W	RPL30
YGL031C	RPL24A
YGL038C	OCH1
YGL054C	ERV14
YGL067W	NPY1
YGL076C	RPL7A
YGL103W	RPL28
YGL112C	TAF6
YGL116W	CDC20
YGL123W	RPS2
YGL135W	RPL1A
YGL140C
YGL186C	TPN1
YGL189C	RPS26A
YGL195W	GCN1
YGL202W	ARO8
YGL223C	COG1
YGL224C	SDT1
YGL225W	VRG4
YGL226C-A	OST5
YGL231C
YGL234W	ADE5,7
YGL238W	CSE1
YGL241W	KAP114
YGL245W	GUS1
YGL253W	HXK2
YGL256W	ADH4
YGR002C	SWC4
YGR006W	PRP18
YGR017W
YGR024C	THG1
YGR027C	RPS25A
YGR034W	RPL26B
YGR035C
YGR049W	SCM4
YGR061C	ADE6
YGR063C	SPT4
YGR078C	PAC10
YGR085C	RPL11A
YGR089W	NNF2
YGR092W	DBF2
YGR094W	VAS1
YGR106C	VOA1
YGR113W	DAM1
YGR117C
YGR118W	RPS23A
YGR124W	ASN2
YGR155W	CYS4
YGR189C	CRH1
YGR191W	HIP1
YGR204W	ADE3
YGR214W	RPS0A
YGR233C	PHO81
YGR240C	PFK1
YGR275W	RTT102
YGR278W	CWC22
YGR286C	BIO2
YHL001W	RPL14A
YHL007C	STE20
YHL009W-A
YHL015W	RPS20
YHL026C
YHL033C	RPL8A
YHR010W	RPL27A
YHR019C	DED81
YHR020W
YHR021C	RPS27B
YHR022C-A
YHR025W	THR1
YHR039C-A	VMA10
YHR041C	SRB2
YHR042W	NCP1
YHR045W
YHR047C	AAP1
YHR061C	GIC1
YHR063C	PAN5
YHR068W	DYS1
YHR072W	ERG7
YHR086W-A
YHR094C	HXT1
YHR098C	SFB3
YHR115C	DMA1
YHR121W	LSM12
YHR122W
YHR141C	RPL42A
YHR143W	DSE2
YHR162W
YHR165C	PRP8
YHR177W
YHR185C	PFS1
YHR193C	EGD2
YHR203C	RPS4A
YHR205W	SCH9
YHR214C-D
YHR216W	IMD2
YIL002W-A
YIL016W	SNL1
YIL018W	RPL2B
YIL038C	NOT3
YIL044C	AGE2
YIL047C	SYG1
YIL052C	RPL34B
YIL069C	RPS24B
YIL078W	THS1
YIL083C
YIL085C	KTR7
YIL094C	LYS12
YIL106W	MOB1
YIL114C	POR2
YIL116W	HIS5
YIL145C	PAN6
YIL148W	RPL40A
YIL164C	NIT1
YIR015W	RPR2
YIR021W	MRS1
YIR021W-A
YIR034C	LYS1
YJL012C	VTC4
YJL041W	NSP1
YJL052C-A
YJL054W	TIM54
YJL058C	BIT61
YJL078C	PRY3
YJL110C	GZF3
YJL127C	SPT10
YJL130C	URA2
YJL138C	TIF1
YJL158C	CIS3
YJL177W	RPL17B
YJL178C	ATG27
YJL189W	RPL39
YJL192C	SOP4
YJL207C	LAA1
YJL212C	OPT1
YJR010C-A	SPC1
YJR016C	ILV3
YJR054W
YJR092W	BUD4
YJR094W-A	RPL43B
YJR109C	CPA2
YJR123W	RPS5
YJR139C	HOM6
YKL001C	MET14
YKL006W	RPL14A
YKL017C	HCS1
YKL033W-A
YKL047W
YKL054C	DEF1
YKL056C	TMA19
YKL057C	NUP120
YKL077W
YKL080W	VMA5
YKL081W	TEF4
YKL088W
YKL122C	SRP21
YKL128C	PMU1
YKL180W	RPL17A
YKL182W	FAS1
YKL184W	SPE1
YKL211C	TRP3
YKL212W	SAC1
YKR013W	PRY2
YKR028W	SAP190
YKR038C	KAE1
YKR042W	UTH1
YKR048C	NAP1
YKR054C	DYN1
YKR057W	RPS21A
YKR072C	SIS2
YLL007C
YLL014W
YLL018C	DPS1
YLL025W	PAU17
YLL038C	ENT4
YLL045C	RPL8B
YLL048C	YBT1
YLL054C
YLR008C	PAM18
YLR029C	RPL15A
YLR037C	DAN2
YLR048W	RPS0B
YLR056W	ERG3
YLR059C	REX2
YLR066W	SPC3
YLR071C	RGR1
YLR075W	RPL10
YLR078C	BOS1
YLR085C	ARP6
YLR116W	MSL5
YLR139C	SLS1
YLR141W	RRN5
YLR150W	STM1
YLR153C	ACS2
YLR167W	RPS31
YLR179C
YLR180W	SAM1
YLR185W	RPL37A
YLR187W	SKG3
YLR192C	HCR1
YLR229C	CDC42
YLR242C	ARV1
YLR262C-A	TMA7
YLR268W	SEC22
YLR274W	MCM5
YLR275W	SMD2
YLR277C	YSH1
YLR287C-A	RPS30A
YLR293C	GSP1
YLR301W
YLR305C	STT4
YLR314C	CDC3
YLR318W	EST2
YLR319C	BUD6
YLR325C	RPL38
YLR333C	RPS25B
YLR340W	RPP0
YLR342W	FKS1
YLR344W	RPL26A
YLR353W	BUD8
YLR355C	ILV5
YLR359W	ADE13
YLR363C	NMD4
YLR367W	RPS22B
YLR378C	SEC61
YLR388W	RPS29A
YLR389C	STE23
YLR396C	VPS33
YLR418C	CDC73
YLR420W	URA4
YLR429W	CRN1
YLR440C	SEC39
YLR447C	VMA6
YLR448W	RPL6B
YLR452C	SST2
YML010W	SPT5
YML018C
YML019W	OST6
YML023C	NSE5
YML024W	RPS17A
YML026C	RPS18A
YML031W	NDC1
YML036W	CGI121
YML055W	SPC2
YML059C	NTE1
YML063W	RPS1B
YML073C	RPL6A
YML085C	TUB1
YML114C	TAF8
YML115C	VAN1
YML116W	ATR1
YML124C	TUB3
YML126C	ERG13
YML127W	RSC9
YMR013C	SEC59
YMR019W	STB4
YMR033W	ARP9
YMR043W	MCM1
YMR047C	NUP116
YMR058W	FET3
YMR061W	RNA14
YMR063W	RIM9
YMR079W	SEC14
YMR083W	ADH3
YMR112C	MED11
YMR116C	ASC1
YMR117C	SPC24
YMR120C	ADE17
YMR123W	PKR1
YMR127C	SAS2
YMR142C	RPL13B
YMR143W	RPS16A
YMR149W	SWP1
YMR183C	SSO2
YMR189W	GCV2
YMR203W	TOM40
YMR205C	PFK2
YMR216C	SKY1
YMR221C
YMR230W	RPS10B
YMR231W	PEP5
YMR240C	CUS1
YMR241W	YHM2
YMR242C	RPL20A
YMR242W-A
YMR260C	TIF11
YMR270C	RRN9
YMR272C	SCS7
YMR285C	NGL2
YMR292W	GOT1
YMR296C	LCB1
YMR307W	GAS1
YMR318C	ADH6
YNL010W
YNL016W	PUB1
YNL021W	HDA1
YNL031C	HHT2
YNL038W	GPI15
YNL041C	COG6
YNL044W	YIP3
YNL048W	ALG11
YNL049C	SFB2
YNL056W	OCA2
YNL058C
YNL066W	SUN4
YNL067W	RPL9B
YNL068C	FKH2
YNL069C	RPL16B
YNL087W	TCB2
YNL111C	CYB5
YNL129W	NRK1
YNL139C	THO2
YNL149C	PGA2
YNL152W	INN1
YNL178W	RPS3
YNL187W	SWT21
YNL197C	WHI3
YNL209W	SSB2
YNL216W	RAP1
YNL220W	ADE12
YNL230C	ELA1
YNL236W	SIN4
YNL246W	VPS75
YNL258C	DSL1
YNL261W	ORC5
YNL287W	SEC21
YNL301C	RPL18A
YNL302C	RPS19A
YNL307C	MCK1
YNL311C
YNR013C	PHO91
YNR017W	TIM23
YNR018W
YNR028W	CPR8
YNR043W	MVD1
YNR050C	LYS9
YNR057C	BIO4
YNR058W	BIO3
YNR061C
YNR062C
YOL005C	RPB11
YOL006C	TOP1
YOL020W	TAT2
YOL030W	GAS5
YOL039W	RPP2A
YOL040C	RPS15
YOL042W	NGL1
YOL049W	GSH2
YOL064C	MET22
YOL069W	NUF2
YOL097C	WRS1
YOL103W	ITR2
YOL120C	RPL18A
YOL121C	RPS19A
YOL127W	RPL25
YOL140W	ARG8
YOL145C	CTR9
YOR008C-A
YOR025W	HST3
YOR026W	BUB3
YOR039W	CKB2
YOR063W	RPL3
YOR066W	MSA1
YOR067C	ALG8
YOR075W	UFE1
YOR079C	ATX2
YOR080W	DIA2
YOR085W	OST3
YOR096W	RPS7A
YOR112W	CEX1
YOR115C	TRS33
YOR127W	RGA1
YOR128C	ADE2
YOR140W	SFL1
YOR164C
YOR166C	SWT1
YOR167C	RPS28A
YOR184W	SER1
YOR196C	LIP5
YOR197W	MCA1
YOR202W	HIS3
YOR222W	ODC2
YOR231W	MKK1
YOR237W	HES1
YOR238W
YOR246C
YOR253W	NAT5
YOR262W
YOR278W	HEM4
YOR293C-A
YOR293W	RPS10A
YOR304W	ISW2
YOR305W
YOR311C	DGK1
YOR312C	RPL20A
YOR319W	HSH49
YOR320C	GNT1
YOR322C	LDB19
YOR323C	PRO2
YOR369C	RPS12
YOR373W	NUD1
YOR375C	GDH1
YOR387C
YPL001W	HAT1
YPL010W	RET3
YPL016W	SWI1
YPL032C	SVL3
YPL041C
YPL049C	DIG1
YPL069C	BTS1
YPL074W	YTA6
YPL076W	GPI2
YPL079W	RPL21B
YPL081W	RPS9A
YPL083C	SEN54
YPL111W	CAR1
YPL125W	KAP120
YPL131W	RPL5
YPL143W	RPL33A
YPL144W	POC4
YPL145C	KES1
YPL161C	BEM4
YPL162C
YPL169C	MEX67
YPL179W	PPQ1
YPL187W	MF(ALPHA)1
YPL190C	NAB3
YPL213W	LEA1
YPL228W	CET1
YPL243W	SRP68
YPL244C	HUT1
YPL246C	RBD2
YPL249C-A	RPL36B
YPL252C	YAH1
YPL255W	BBP1
YPL269W	KAR9
YPR004C
YPR017C	DSS4
YPR019W	MCM4
YPR034W	ARP7
YPR035W	GLN1
YPR043W	RPL43A
YPR046W	MCM16
YPR052C	NHP6A
YPR056W	TFB4
YPR070W	MED1
YPR071W
YPR072W	NOT5
YPR073C	LTP1
YPR074C	TKL1
YPR086W	SUA7
YPR088C	SRP54
YPR102C	RPL11A
YPR105C	COG4
YPR113W	PIS1
YPR125W	YLH47
YPR131C	NAT3
YPR132W	RPS23B
YPR133W-A	TOM5
YPR164W	MMS1
YPR171W	BSP1

## Sheet: C5
0		0.1		0.2		0.3		0.4		0.5		0.6		0.7		0.8		0.9		1
ORF	GENE	ORF	GENE	ORF	GENE	ORF	GENE	ORF	GENE	ORF	GENE	ORF	GENE	ORF	GENE	ORF	GENE	ORF	GENE	ORF	GENE
YAL015C	NTG1	YBL038W	MRPL16	YGL179C	TOS3
YAL018C		YBL080C	PET112	YKL137W	CMC1
YAL027W	SAW1	YBR122C	MRPL36
YAL039C	CYC3	YBR146W	MRPS9
YAL046C		YBR272C	HSM3
YAL053W	FLC2	YBR282W	MRPL27
YAL054C	ACS1	YBR284W
YAL063C-A		YCL047C
YAL064W-B		YDL053C	PBP4
YBL033C	RIB1	YDL107W	MSS2
YBL038W	MRPL16	YDL119C
YBL043W	ECM13	YDR041W	RSM10
YBL050W	SEC17	YDR079W	PET100
YBL056W	PTC3	YDR115W
YBL059C-A		YDR116C	MRPL1
YBL059W		YDR268W	MSW1
YBL060W	YEL1	YDR296W	MHR1
YBL080C	PET112	YDR322W	MRPL35
YBL090W	MRP21	YDR375C	BCS1
YBL091C-A	SCS22	YDR430C	CYM1
YBL101W-C		YDR462W	MRPL28
YBL107C		YEL050C	RML2
YBR003W	COQ1	YER058W	PET117
YBR005W	RCR1	YGL068W	MNP1
YBR011C	IPP1	YGL143C	MRF1
YBR013C		YGL179C	TOS3
YBR026C	ETR1	YGR021W
YBR037C	SCO1	YHR038W	RRF1
YBR054W	YRO2	YHR116W	COX23
YBR056W-A		YHR147C	MRPL6
YBR067C	TIP1	YIL070C	MAM33
YBR081C	SPT7	YIL093C	RSM25
YBR082C	UBC4	YIL098C	FMC1
YBR110W	ALG1	YIR024C
YBR111W-A	SUS1	YJL063C	MRPL8
YBR114W	RAD16	YJL096W	MRPL49
YBR120C	CBP6	YJR034W	PET191
YBR122C	MRPL36	YJR052W	RAD7
YBR146W	MRPS9	YKL003C	MRP17
YBR148W	YSW1	YKL053C-A	MDM35
YBR150C	TBS1	YKL087C	CYT2
YBR165W	UBS1	YKL137W	CMC1
YBR182C-A		YKL138C	MRPL31
YBR185C	MBA1	YKL141W	SDH3
YBR201W	DER1	YKL194C	MST1
YBR211C	AME1	YKL215C
YBR216C	YBP1	YKR006C	MRPL13
YBR217W	ATG12	YKR061W	KTR2
YBR231C	SWC5	YKR091W	SRL3
YBR251W	MRPS5	YLL001W	DNM1
YBR255C-A		YLR069C	MEF1
YBR262C		YLR199C	PBA1
YBR272C	HSM3	YLR204W	QRI5
YBR282W	MRPL27	YLR289W	GUF1
YBR284W		YMR024W	MRPL3
YBR287W		YMR122W-A
YBR290W	BSD2	YMR150C	IMP1
YCL025C	AGP1	YMR158W	MRPS8
YCL043C	PDI1	YMR293C	HER2
YCL044C	MGR1	YNL026W	SAM50
YCL047C		YNL122C
YCL048W	SPS22	YNL185C	MRPL19
YCL073C		YNL284C	MRPL10
YCR003W	MRPL32	YNL306W	MRPS18
YCR010C	ADY2	YNL315C	ATP11
YCR024C	SLM5	YNR037C	RSM19
YCR046C	IMG1	YOL013C	HRD1
YCR067C	SED4	YOL023W	IFM1
YCR071C	IMG2	YOL113W	SKM1
YCR083W	TRX3	YOR037W	CYC2
YCR098C	GIT1	YOR111W
YCR101C		YOR134W	BAG7
YDL020C	RPN4	YOR354C	MSC6
YDL035C	GPR1	YPL088W
YDL045W-A	MRP10	YPL118W	MRP51
YDL053C	PBP4	YPL183W-A	RTC6
YDL054C	MCH1	YPR002W	PDH1
YDL100C	GET3	YPR047W	MSF1
YDL106C	PHO2	YPR100W	MRPL51
YDL107W	MSS2
YDL114W
YDL119C
YDL120W	YFH1
YDL168W	SFA1
YDL173W
YDL183C
YDL193W	NUS1
YDL202W	MRPL11
YDL233W
YDL246C	SOR1
YDR032C	PST2
YDR034W-B
YDR041W	RSM10
YDR043C	NRG1
YDR050C	TPI1
YDR055W	PST1
YDR057W	YOS9
YDR061W
YDR068W	DOS2
YDR079W	PET100
YDR115W
YDR116C	MRPL1
YDR151C	CTH1
YDR163W	CWC15
YDR182W-A
YDR219C	MFB1
YDR231C	COX20
YDR237W	MRPL7
YDR249C
YDR268W	MSW1
YDR285W	ZIP1
YDR289C	RTT103
YDR295C	HDA2
YDR296W	MHR1
YDR298C	ATP5
YDR304C	CPR5
YDR316W	OMS1
YDR322W	MRPL35
YDR337W	MRPS28
YDR338C
YDR347W	MRP1
YDR362C	TFC6
YDR368W	YPR1
YDR373W	FRQ1
YDR375C	BCS1
YDR376W	ARH1
YDR377W	ATP17
YDR381C-A
YDR386W	MUS81
YDR403W	DIT1
YDR430C	CYM1
YDR446W	ECM11
YDR459C	PFA5
YDR462W	MRPL28
YDR484W	VPS52
YDR493W
YDR503C	LPP1
YDR506C
YDR511W	ACN9
YDR512C	EMI1
YDR515W	SLF1
YDR540C	IRC4
YDR541C
YEL009C	GCN4
YEL050C	RML2
YEL057C
YEL069C	HXT13
YEL072W	RMD6
YER014W	HEM14
YER015W	FAA2
YER042W	MXR1
YER045C	ACA1
YER048C	CAJ1
YER050C	RSM18
YER058W	PET117
YER067W
YER080W
YER093C-A
YER159C	BUR6
YER163C
YER169W	RPH1
YFL031W	HAC1
YFL034W
YFL048C	EMP47
YFL049W	SWP82
YFL052W
YFR006W
YFR007W	YFH7
YFR008W	FAR7
YFR023W	PES4
YFR042W	KEG1
YGL010W
YGL013C	PDR1
YGL017W	ATE1
YGL049C	TIF4632
YGL068W	MNP1
YGL096W	TOS8
YGL107C	RMD9
YGL115W	SNF4
YGL117W
YGL127C	SOH1
YGL129C	RSM23
YGL131C	SNT2
YGL136C	MRM2
YGL143C	MRF1
YGL157W
YGL170C	SPO74
YGL179C	TOS3
YGL192W	IME4
YGL205W	POX1
YGL219C	MDM34
YGL226W	MTC3
YGL227W	VID30
YGL230C
YGL242C
YGL249W	ZIP2
YGL251C	HFM1
YGL259W	YPS5
YGR021W
YGR028W	MSP1
YGR032W	GSC2
YGR037C	ACB1
YGR052W	FMP48
YGR066C
YGR076C	MRPL25
YGR084C	MRP13
YGR101W	PCP1
YGR135W	PRE9
YGR138C	TPO2
YGR146C
YGR165W	MRPS35
YGR171C	MSM1
YGR196C	FYV8
YGR205W
YGR207C
YGR212W	SLI1
YGR215W	RSM27
YGR220C	MRPL9
YGR225W	AMA1
YGR231C	PHB2
YGR236C	SPG1
YGR255C	COQ6
YGR256W	GND2
YGR257C	MTM1
YGR276C	RNH70
YGR277C
YGR282C	BGL2
YHL004W	MRP4
YHL006C	SHU1
YHL008C
YHL014C	YLF2
YHL034C	SBP1
YHL040C	ARN1
YHR011W	DIA4
YHR029C	YHI9
YHR030C	SLT2
YHR038W	RRF1
YHR053C	CUP1-1
YHR059W	FYV4
YHR076W	PTC7
YHR086W	NAM8
YHR091C	MSR1
YHR101C	BIG1
YHR114W	BZZ1
YHR116W	COX23
YHR136C	SPL2
YHR147C	MRPL6
YHR157W	REC104
YHR175W	CTR2
YIL010W	DOT5
YIL023C	YKE4
YIL024C
YIL029C
YIL041W	GVP36
YIL056W	VHR1
YIL057C
YIL060W
YIL070C	MAM33
YIL072W	HOP1
YIL076W	SEC28
YIL093C	RSM25
YIL095W	PRK1
YIL098C	FMC1
YIL107C	PFK26
YIL109C	SEC24
YIL117C	PRM5
YIL122W	POG1
YIL157C	COA1
YIR002C	MPH1
YIR009W	MSL1
YIR024C
YIR028W	DAL4
YJL004C	SYS1
YJL030W	MAD2
YJL034W	KAR2
YJL062W-A
YJL063C	MRPL8
YJL096W	MRPL49
YJL099W	CHS6
YJL102W	MEF2
YJL105W	SET4
YJL106W	IME2
YJL107C
YJL108C	PRM10
YJL112W	MDV1
YJL126W	NIT2
YJL128C	PBS2
YJL129C	TRK1
YJL166W	QCR8
YJL167W	ERG20
YJL174W	KRE9
YJL180C	ATP12
YJR005C-A
YJR034W	PET191
YJR052W	RAD7
YJR059W	PTK2
YJR080C
YJR089W	BIR1
YJR095W	SFC1
YJR100C
YJR101W	RSM26
YJR113C	RSM7
YJR114W
YKL003C	MRP17
YKL011C	CCE1
YKL016C	ATP7
YKL043W	PHD1
YKL053C-A	MDM35
YKL059C	MPE1
YKL060C	FBA1
YKL079W	SMY1
YKL085W	MDH1
YKL087C	CYT2
YKL104C	GFA1
YKL119C	VPH2
YKL126W	YPK1
YKL137W	CMC1
YKL138C	MRPL31
YKL141W	SDH3
YKL159C	RCN1
YKL167C	MRP49
YKL170W	MRPL38
YKL175W	ZRT3
YKL187C
YKL192C	ACP1
YKL194C	MST1
YKL195W	MIA40
YKL208W	CBT1
YKL215C
YKR005C
YKR006C	MRPL13
YKR020W	VPS51
YKR035W-A	DID2
YKR052C	MRS4
YKR061W	KTR2
YKR091W	SRL3
YKR096W
YKR100C	SKG1
YLL001W	DNM1
YLL009C	COX17
YLL027W	ISA1
YLL028W	TPO1
YLL041C	SDH2
YLL042C	ATG10
YLL046C	RNP1
YLL057C	JLP1
YLR005W	SSL1
YLR006C	SSK1
YLR010C	TEN1
YLR011W	LOT6
YLR012C
YLR025W	SNF7
YLR030W
YLR039C	RIC1
YLR046C
YLR053C
YLR054C	OSW2
YLR069C	MEF1
YLR104W
YLR107W	REX3
YLR117C	CLF1
YLR118C
YLR142W	PUT1
YLR151C	PCD1
YLR155C	ASP3-1
YLR163C	MAS1
YLR166C	SEC10
YLR168C
YLR194C
YLR199C	PBA1
YLR203C	MSS51
YLR204W	QRI5
YLR205C	HMX1
YLR206W	ENT2
YLR220W	CCC1
YLR250W	SSP120
YLR254C	NDL1
YLR259C	HSP60
YLR260W	LCB5
YLR267W	BOP2
YLR289W	GUF1
YLR312W-A	MRPL15
YLR351C	NIT3
YLR354C	TAL1
YLR361C	DCR2
YLR390W	ECM19
YLR411W	CTR3
YLR414C
YLR417W	VPS36
YLR423C	ATG17
YLR427W	MAG2
YML007W	YAP1
YML012W	ERV25
YML016C	PPZ1
YML025C	YML6
YML032C	RAD52
YML057W	CMP2
YML072C	TCB3
YML076C	WAR1
YML078W	CPR3
YML092C	PRE8
YML110C	COQ5
YML119W
YML129C	COX14
YML130C	ERO1
YMR002W	MIC17
YMR022W	UBC7
YMR023C	MSS1
YMR024W	MRPL3
YMR030W	RSF1
YMR060C	SAM37
YMR068W	AVO2
YMR075W	RCO1
YMR077C	VPS20
YMR089C	YTA12
YMR092C	AIP1
YMR095C	SNO1
YMR096W	SNZ1
YMR099C
YMR101C	SRT1
YMR102C
YMR104C	YPK2
YMR105C	PGM2
YMR118C
YMR122W-A
YMR124W
YMR133W	REC114
YMR137C	PSO2
YMR150C	IMP1
YMR157C
YMR158W	MRPS8
YMR166C
YMR175W	SIP18
YMR184W	ADD37
YMR186W	HSC82
YMR188C	MRPS17
YMR225C	MRPL44
YMR226C
YMR228W	MTF1
YMR262W
YMR267W	PPA2
YMR273C	ZDS1
YMR275C	BUL1
YMR281W	GPI12
YMR287C	DSS1
YMR293C	HER2
YMR295C
YMR303C	ADH2
YMR316W	DIA1
YNL005C	MRP7
YNL026W	SAM50
YNL034W
YNL037C	IDH1
YNL054W	VAC7
YNL070W	TOM7
YNL071W	LAT1
YNL073W	MSK1
YNL081C	SWS2
YNL122C
YNL135C	FPR1
YNL161W	CBK1
YNL167C	SKO1
YNL176C
YNL183C	NPR1
YNL185C	MRPL19
YNL193W
YNL214W	PEX17
YNL242W	ATG2
YNL250W	RAD50
YNL252C	MRPL17
YNL281W	HCH1
YNL284C	MRPL10
YNL293W	MSB3
YNL306W	MRPS18
YNL315C	ATP11
YNL325C	FIG4
YNR022C	MRPL50
YNR030W	ALG12
YNR033W	ABZ1
YNR035C	ARC35
YNR036C	MRPS12
YNR037C	RSM19
YNR040W
YNR045W	PET494
YNR069C	BSC5
YOL013C	HRD1
YOL016C	CMK2
YOL023W	IFM1
YOL031C	SIL1
YOL032W	OPI10
YOL033W	MSE1
YOL053W
YOL071W	EMI5
YOL088C	MPD2
YOL112W	MSB4
YOL113W	SKM1
YOL156W	HXT11
YOL159C-A
YOL164W-A
YOR003W	YSP3
YOR007C	SGT2
YOR018W	ROD1
YOR020C	HSP10
YOR036W	PEP12
YOR037W	CYC2
YOR069W	VPS5
YOR099W	KTR1
YOR104W	PIN2
YOR111W
YOR117W	RPT5
YOR125C	CAT5
YOR126C	IAH1
YOR134W	BAG7
YOR138C	RUP1
YOR147W	MDM32
YOR150W	MRPL23
YOR158W	PET123
YOR161C-C
YOR172W	YRM1
YOR180C	DCI1
YOR187W	TUF1
YOR214C
YOR250C	CLP1
YOR280C	FSH3
YOR286W
YOR288C	MPD1
YOR298C-A	MBF1
YOR327C	SNC2
YOR352W
YOR353C	SOG2
YOR354C	MSC6
YOR356W
YOR357C	SNX3
YOR384W	FRE5
YOR385W
YOR389W
YPL013C	MRPS16
YPL027W	SMA1
YPL028W	ERG10
YPL029W	SUV3
YPL033C	SRL4
YPL040C	ISM1
YPL046C	ELC1
YPL059W	GRX5
YPL060W	LPE10
YPL065W	VPS28
YPL070W	MUK1
YPL078C	ATP4
YPL088W
YPL089C	RLM1
YPL097W	MSY1
YPL098C	MGR2
YPL099C
YPL109C
YPL110C	GDE1
YPL118W	MRP51
YPL132W	COX11
YPL149W	ATG5
YPL150W
YPL164C	MLH3
YPL168W
YPL170W	DAP1
YPL172C	COX10
YPL173W	MRPL40
YPL183W-A	RTC6
YPL215W	CBP3
YPL223C	GRE1
YPL224C	MMT2
YPL240C	HSP82
YPL257W
YPL260W
YPL268W	PLC1
YPL272C
YPR001W	CIT3
YPR002W	PDH1
YPR003C
YPR011C
YPR021C	AGC1
YPR047W	MSF1
YPR055W	SEC8
YPR067W	ISA2
YPR075C	OPY2
YPR078C
YPR100W	MRPL51
YPR134W	MSS18
YPR140W	TAZ1
YPR157W
YPR158W	CUR1
YPR165W	RHO1
YPR172W
YPR193C	HPA2
YPR199C	ARR1

## Sheet: C6
0		0.1		0.2		0.3		0.4		0.5		0.6		0.7		0.8		0.9		1
ORF	GENE	ORF	GENE	ORF	GENE	ORF	GENE	ORF	GENE	ORF	GENE	ORF	GENE	ORF	GENE	ORF	GENE	ORF	GENE	ORF	GENE
YAL011W	SWC3	YBR167C	POP7
YAR010C		YDR164C	SEC1
YAR028W		YDR359C	EAF1
YBL001C	ECM15	YER030W	CHZ1
YBL005W-A		YER133W	GLC7
YBL074C	AAR2	YGL110C	CUE3
YBL088C	TEL1	YGR170W	PSD2
YBL101W-A		YJL092W	SRS2
YBR009C	HHF1	YLL005C	SPO75
YBR072C-A		YLR238W	FAR10
YBR094W	PBY1	YML079W
YBR102C	EXO84	YPL174C	NIP100
YBR123C	TFC1
YBR138C
YBR140C	IRA1
YBR167C	POP7
YBR188C	NTC20
YBR200W	BEM1
YBR200W-A
YBR215W	HPC2
YBR250W	SPO23
YBR253W	SRB6
YBR264C	YPT10
YBR279W	PAF1
YBR289W	SNF5
YCL057C-A
YCR012W	PGK1
YCR018C	SRD1
YCR023C
YCR066W	RAD18
YCR075C	ERS1
YCR081W	SRB8
YCR095C	OCA4
YDL028C	MPS1
YDL056W	MBP1
YDL099W	BUG1
YDL117W	CYK3
YDL225W	SHS1
YDL232W	OST4
YDR047W	HEM12
YDR071C	PAA1
YDR072C	IPT1
YDR079C-A	TFB5
YDR080W	VPS41
YDR109C
YDR111C	ALT2
YDR118W	APC4
YDR159W	SAC3
YDR160W	SSY1
YDR164C	SEC1
YDR182W	CDC1
YDR200C	VPS64
YDR201W	SPC19
YDR218C	SPR28
YDR221W	GTB1
YDR254W	CHL4
YDR260C	SWM1
YDR283C	GCN2
YDR315C	IPK1
YDR318W	MCM21
YDR332W	IRC3
YDR357C
YDR359C	EAF1
YDR363W	ESC2
YDR366C
YDR424C	CAD1
YDR427W	RPN9
YDR443C	SSN2
YDR448W	ADA2
YDR452W	PPN1
YDR457W	TOM1
YDR468C	TLG1
YDR486C	VPS60
YDR510W	SMT3
YDR524W-A
YEL004W	YEA4
YEL013W	VAC8
YEL023C
YEL062W	NPR2
YER010C
YER014C-A	BUD25
YER027C	GAL83
YER030W	CHZ1
YER063W	THO1
YER106W	MAM1
YER112W	LSM4
YER129W	SAK1
YER133W	GLC7
YER151C	UBP3
YER173W	RAD24
YFL005W	SEC4
YFL010W-A	AUA1
YFL012W
YFL038C	YPT1
YFL046W	FMP32
YFR016C
YGL006W-A
YGL008C	PMA1
YGL018C	JAC1
YGL055W	OLE1
YGL057C
YGL084C	GUP1
YGL094C	PAN2
YGL110C	CUE3
YGL145W	TIP20
YGL151W	NUT1
YGL164C	YRB30
YGL173C	KEM1
YGL190C	CDC55
YGL194C	HOS2
YGL203C	KEX1
YGL206C	CHC1
YGL222C	EDC1
YGL235W
YGR116W	SPT6
YGR125W
YGR126W
YGR167W	CLC1
YGR170W	PSD2
YGR206W	MVB12
YGR226C
YGR244C	LSC2
YGR271W	SLH1
YGR284C	ERV29
YHL009W-B
YHL028W	WSC4
YHR012W	VPS29
YHR023W	MYO1
YHR027C	RPN1
YHR035W
YHR103W	SBE22
YHR117W	TOM71
YHR135C	YCK1
YHR158C	KEL1
YHR181W	SVP26
YHR183W	GND1
YHR212W-A
YIL005W	EPS1
YIL035C	CKA1
YIL063C	YRB2
YIL071C	PCI8
YIL138C	TPM2
YIL149C	MLP2
YIL151C
YIR010W	DSN1
YIR017C	MET28
YIR033W	MGA2
YJL047C	RTT101
YJL049W
YJL092W	SRS2
YJL123C	MTC1
YJL146W	IDS2
YJL160C
YJR051W	OSM1
YJR062C	NTA1
YJR066W	TOR1
YJR084W	CSN12
YJR088C
YJR112W-A
YJR134C	SGM1
YJR135C	MCM22
YJR138W	IML1
YKL018C-A
YKL022C	CDC16
YKL037W
YKL054C	DEF1
YKL069W
YKL092C	BUD2
YKL152C	GPM1
YKL160W	ELF1
YKL179C	COY1
YKL190W	CNB1
YKR001C	VPS1
YKR020W	VPS51
YKR022C	NTR2
YKR070W
YKR093W	PTR2
YKR095W	MLP1
YLL005C	SPO75
YLL032C
YLL040C	VPS13
YLR004C	THI73
YLR013W	GAT3
YLR043C	TRX1
YLR045C	STU2
YLR082C	SRL2
YLR086W	SMC4
YLR098C	CHA4
YLR110C	CCW12
YLR114C	AVL9
YLR115W	CFT2
YLR119W	SRN2
YLR120C	YPS1
YLR125W
YLR126C
YLR154W-F
YLR170C	APS1
YLR190W	MMR1
YLR213C	CRR1
YLR231C	BNA5
YLR238W	FAR10
YLR245C	CDD1
YLR264C-A
YLR310C	CDC25
YLR360W	VPS38
YLR399C	BDF1
YLR442C	SIR3
YLR450W	HMG2
YML048W	GSF2
YML066C	SMA2
YML079W
YML104C	MDM1
YMR052W	FAR3
YMR054W	STV1
YMR121C	RPL15B
YMR154C	RIM13
YMR159C	ATG16
YMR162C	DNF3
YMR178W
YMR219W	ESC1
YMR224C	MRE11
YMR299C	DYN3
YNL059C	ARP5
YNL079C	TPM1
YNL098C	RAS2
YNL147W	LSM7
YNL172W	APC1
YNL267W	PIK1
YNL271C	BNI1
YNL318C	HXT14
YNR031C	SSK2
YOL004W	SIN3
YOL038C-A
YOL057W
YOL101C	IZH4
YOL104C	NDJ1
YOL138C	RTC1
YOL143C	RIB4
YOR002W	ALG6
YOR030W	DFG16
YOR073W	SGO1
YOR075W	UFE1
YOR087W	YVC1
YOR189W	IES4
YOR193W	PEX27
YOR195W	SLK19
YOR255W	OSW1
YOR330C	MIP1
YOR332W	VMA4
YOR372C	NDD1
YPL022W	RAD1
YPL036W	PMA2
YPL057C	SUR1
YPL075W	GCR1
YPL116W	HOS3
YPL141C
YPL155C	KIP2
YPL174C	NIP100
YPL191C
YPL195W	APL5
YPL216W
YPL234C	TFP3
YPR032W	SRO7
YPR068C	HOS1
YPR097W
YPR129W	SCD6
YPR179C	HDA3
YPR188C	MLC2

## Sheet: C7
0		0.1		0.2		0.3		0.4		0.5		0.6		0.7		0.8		0.9		1
ORF	GENE	ORF	GENE	ORF	GENE	ORF	GENE	ORF	GENE	ORF	GENE	ORF	GENE	ORF	GENE	ORF	GENE	ORF	GENE	ORF	GENE
YAL064C-A		YAR066W
YAR029W		YBR197C
YAR066W		YDR346C	SVF1
YBL006C	LDB7	YFR032C-B
YBL008W-A		YGL015C
YBL011W	SCT1	YGL188C-A
YBL021C	HAP3	YIL004C	BET1
YBL026W	LSM2	YNL067W-B
YBL051C	PIN4	YNL131W	TOM22
YBL067C	UBP13
YBL069W	AST1
YBL071C-B
YBL082C	ALG3
YBL085W	BOI1
YBL091C	MAP2
YBL093C	ROX3
YBL097W	BRN1
YBR022W	POA1
YBR028C
YBR049C	REB1
YBR152W	SPP381
YBR175W	SWD3
YBR196C-A
YBR197C
YBR213W	MET8
YBR221W-A
YBR227C	MCX1
YBR239C
YBR245C	ISW1
YBR268W	MRPL37
YCL011C	GBP2
YCL050C	APA1
YCR015C
YCR027C	RHB1
YCR052W	RSC6
YCR063W	BUD31
YCR090C
YDL098C	SNU23
YDL109C
YDL177C
YDL220C	CDC13
YDL226C	GCS1
YDR002W	YRB1
YDR034C-A
YDR052C	DBF4
YDR056C
YDR065W
YDR066C	RTR2
YDR076W	RAD55
YDR089W
YDR117C	TMA64
YDR123C	INO2
YDR143C	SAN1
YDR174W	HMO1
YDR176W	NGG1
YDR179C	CSN9
YDR179W-A
YDR180W	SCC2
YDR181C	SAS4
YDR189W	SLY1
YDR267C	CIA1
YDR302W	GPI11
YDR311W	TFB1
YDR317W	HIM1
YDR325W	YCG1
YDR331W	GPI8
YDR346C	SVF1
YDR367W
YDR410C	STE14
YDR437W	GPI19
YEL007W
YEL020W-A	TIM9
YEL053C	MAK10
YEL075C
YER016W	BIM1
YER029C	SMB1
YER038C	KRE29
YER060W-A	FCY22
YER109C	FLO8
YER128W
YER161C	SPT2
YER175W-A
YER183C	FAU1
YFL003C	MSH4
YFL010W-A	AUA1
YFL028C	CAF16
YFL034C-B	MOB2
YFR012W
YFR013W	IOC3
YFR032C-B
YFR037C	RSC8
YFR055W	IRC7
YFR057W
YGL015C
YGL018C	JAC1
YGL019W	CKB1
YGL040C	HEM2
YGL070C	RPB9
YGL085W
YGL106W	MLC1
YGL139W	FLC3
YGL144C	ROG1
YGL170C	SPO74
YGL174W	BUD13
YGL188C-A
YGL207W	SPT16
YGL210W	YPT32
YGL213C	SKI8
YGL243W	TAD1
YGR005C	TFG2
YGR029W	ERV1
YGR055W	MUP1
YGR056W	RSC1
YGR071C
YGR072W	UPF3
YGR074W	SMD1
YGR082W	TOM20
YGR119C	NUP57
YGR146C-A
YGR150C
YGR166W	KRE11
YGR178C	PBP1
YGR181W	TIM13
YGR202C	PCT1
YGR229C	SMI1
YGR240C-A
YGR262C	BUD32
YHL012W
YHL017W
YHL018W
YHL029C	OCA5
YHR005C-A	MRS11
YHR060W	VMA22
YHR092C	HXT4
YHR107C	CDC12
YHR121W	LSM12
YHR129C	ARP1
YHR151C	MTC6
YHR166C	CDC23
YHR167W	THP2
YHR182W
YHR184W	SSP1
YHR201C	PPX1
YHR207C	SET5
YHR214C-D
YIL004C	BET1
YIL011W	TIR3
YIL038C	NOT3
YIL092W
YIL130W	ASG1
YIL138C	TPM2
YIL176C	PAU1
YIR030C	DCG1
YJL024C	APS3
YJL027C
YJL043W
YJL071W	ARG2
YJL072C	PSF2
YJL081C	ARP4
YJL124C	LSM1
YJL127C-B
YJL156C	SSY5
YJL203W	PRP21
YJL218W
YJR001W	AVT1
YJR022W	LSM8
YJR057W	CDC8
YJR084W	CSN12
YJR112W	NNF1
YKL015W	PUT3
YKL068W	NUP100
YKL068W-A
YKL095W	YJU2
YKL106W	AAT1
YKL139W	CTK1
YKL154W	SRP102
YKR062W	TFA2
YKR085C	MRPL20
YKR095W-A	PCC1
YKR104W
YLL062C	MHT1
YLR007W	NSE1
YLR021W	IRC25
YLR026C	SED5
YLR162W-A
YLR182W	SWI6
YLR226W	BUR2
YLR233C	EST1
YLR253W
YLR262C	YPT6
YLR263W	RED1
YLR312W-A	MRPL15
YLR321C	SFH1
YLR332W	MID2
YLR335W	NUP2
YLR357W	RSC2
YLR380W	CSR1
YLR412C-A
YLR437C	DIF1
YLR439W	MRPL4
YLR455W
YML001W	YPT7
YML009C	MRPL39
YML035C	AMD1
YML062C	MFT1
YML065W	ORC1
YMR005W	TAF4
YMR010W
YMR012W	CLU1
YMR066W	SOV1
YMR074C
YMR126C	DLT1
YMR132C	JLP2
YMR182C	RGM1
YMR220W	ERG8
YMR244W
YMR272W-B
YMR286W	MRPL33
YMR294W	JNM1
YMR300C	ADE4
YMR318C	ADH6
YMR319C	FET4
YNL042W-B
YNL067W-B
YNL080C	EOS1
YNL108C
YNL121C	TOM70
YNL131W	TOM22
YNL137C	NAM9
YNL148C	ALF1
YNL154C	YCK2
YNL191W	DUG3
YNL204C	SPS18
YNL224C	SQS1
YNL238W	KEX2
YNL251C	NRD1
YNL268W	LYP1
YNL272C	SEC2
YNL316C	PHA2
YNL323W	LEM3
YNR016C	ACC1
YNR023W	SNF12
YNR026C	SEC12
YNR039C	ZRG17
YNR048W
YNR051C	BRE5
YNR052C	POP2
YNR075W	COS10
YOL019W-A
YOL045W	PSK2
YOL056W	GPM3
YOL059W	GPD2
YOL066C	RIB2
YOL123W	HRP1
YOL136C	PFK27
YOL149W	DCP1
YOR045W	TOM6
YOR060C
YOR072W-B
YOR123C	LEO1
YOR160W	MTR10
YOR174W	MED4
YOR175C	ALE1
YOR179C	SYC1
YOR201C	MRM1
YOR229W	WTM2
YOR233W	KIN4
YOR264W	DSE3
YOR266W	PNT1
YOR298W	MUM3
YOR306C	MCH5
YOR313C	SPS4
YOR334W	MRS2
YOR360C	PDE2
YOR390W
YPL011C	TAF3
YPL021W	ECM23
YPL038W	MET31
YPL039W
YPL045W	VPS16
YPL047W	SGF11
YPL053C	KTR6
YPL072W	UBP16
YPL105C	SYH1
YPL112C	PEX25
YPL115C	BEM3
YPL187W	MF(ALPHA)1
YPL199C
YPL202C	AFT2
YPL218W	SAR1
YPL231W	FAS2
YPL233W	NSL1
YPL265W	DIP5
YPR027C
YPR057W	BRR1
YPR104C	FHL1
YPR108W-A
YPR116W
YPR128C	ANT1
YPR162C	ORC4
YPR166C	MRP2
YPR168W	NUT2
YPR189W	SKI3

## Sheet: C8
0		0.1		0.2		0.3		0.4		0.5		0.6		0.7		0.8		0.9		1
ORF	GENE	ORF	GENE	ORF	GENE	ORF	GENE	ORF	GENE	ORF	GENE	ORF	GENE	ORF	GENE	ORF	GENE	ORF	GENE	ORF	GENE
YAL015C	NTG1	YDL097C	RPN6
YAL016W	TPD3	YGL047W	ALG13
YAR035W	YAT1	YOR261C	RPN8
YAR071W	PHO11
YBL007C	SLA1
YBL022C	PIM1
YBL037W	APL3
YBL044W
YBL101W-B
YBR062C
YBR096W
YBR114W	RAD16
YBR145W	ADH5
YBR173C	UMP1
YCL001W-B
YCL032W	STE50
YCR014C	POL4
YCR105W	ADH7
YDL007W	RPT2
YDL010W	GRX6
YDL022W	GPD1
YDL059C	RAD59
YDL070W	BDF2
YDL097C	RPN6
YDL132W	CDC53
YDL147W	RPN5
YDL160C	DHH1
YDL161W	ENT1
YDL188C	PPH22
YDR027C	VPS54
YDR084C	TVP23
YDR107C	TMN2
YDR155C	CPR1
YDR162C	NBP2
YDR168W	CDC37
YDR173C	ARG82
YDR177W	UBC1
YDR225W	HTA1
YDR236C	FMN1
YDR320C	SWA2
YDR394W	RPT3
YDR406W	PDR15
YDR477W	SNF1
YDR495C	VPS3
YDR534C	FIT1
YDR536W	STL1
YEL049W	PAU2
YER012W	PRE1
YER021W	RPN3
YER094C	PUP3
YER143W	DDI1
YER177W	BMH1
YFL024C	EPL1
YFL029C	CAK1
YFR003C	YPI1
YFR004W	RPN11
YFR010W	UBP6
YFR045W
YFR050C	PRE4
YFR052W	RPN12
YGL011C	SCL1
YGL047W	ALG13
YGL048C	RPT6
YGL093W	SPC105
YGL125W	MET13
YGL130W	CEG1
YGL133W	ITC1
YGL142C	GPI10
YGL161C	YIP5
YGL180W	ATG1
YGL181W	GTS1
YGL223C	COG1
YGL252C	RTG2
YGR048W	UFD1
YGR059W	SPR3
YGR122W
YGR136W	LSB1
YGR223C	HSV2
YGR247W	CPD1
YHL025W	SNF6
YHL030W	ECM29
YHR007C-A
YHR053C	CUP1-1
YHR074W	QNS1
YHR146W	CRP1
YHR174W	ENO2
YHR200W	RPN10
YIL048W	NEO1
YIL062C	ARC15
YIL065C	FIS1
YIL075C	RPN2
YJL004C	SYS1
YJL031C	BET4
YJL035C	TAD2
YJL036W	SNX4
YJL060W	BNA3
YJL170C	ASG7
YJR065C	ARP3
YJR091C	JSN1
YJR117W	STE24
YJR125C	ENT3
YKL007W	CAP1
YKL025C	PAN3
YKL086W	SRX1
YKL096W	CWP1
YKL145W	RPT1
YKL196C	YKT6
YKL206C	ADD66
YKR023W
YLR092W	SUL2
YLR257W
YLR281C
YLR299W	ECM38
YLR307W	CDA1
YLR337C	VRP1
YLR370C	ARC18
YLR387C	REH1
YLR403W	SFP1
YLR408C
YLR421C	RPN13
YLR438W	CAR2
YML041C	VPS71
YML117W	NAB6
YMR004W	MVP1
YMR028W	TAP42
YMR067C	UBX4
YMR100W	MUB1
YMR113W	FOL3
YMR115W	MGR3
YMR164C	MSS11
YMR180C	CTL1
YMR255W	GFD1
YMR276W	DSK2
YMR314W	PRE5
YNL084C	END3
YNL097C	PHO23
YNL212W	VID27
YNL241C	ZWF1
YNL243W	SLA2
YNL277W	MET2
YNL297C	MON2
YNL314W	DAL82
YNL317W	PFS2
YNR006W	VPS27
YNR010W	CSE2
YOL132W	GAS4
YOL155W-A
YOR014W	RTS1
YOR018W	ROD1
YOR089C	VPS21
YOR109W	INP53
YOR124C	UBP2
YOR131C
YOR157C	PUP1
YOR223W
YOR259C	RPT4
YOR261C	RPN8
YOR376W-A
YPL009C
YPL031C	PHO85
YPL065W	VPS28
YPL084W	BRO1
YPL096W	PNG1
YPL139C	UME1
YPL232W	SSO1
YPR025C	CCL1
YPR028W	YOP1
YPR045C
YPR103W	PRE2
YPR107C	YTH1
YPR108W	RPN7
YPR148C
YPR159C-A
YPR167C	MET16
YPR178W	PRP4

## Sheet: C9
0		0.1		0.2		0.3		0.4		0.5		0.6		0.7		0.8		0.9		1
ORF	GENE	ORF	GENE	ORF	GENE	ORF	GENE	ORF	GENE	ORF	GENE	ORF	GENE	ORF	GENE	ORF	GENE	ORF	GENE	ORF	GENE
YAL001C	TFC3	YGL198W	YIP4
YAL010C	MDM10
YAL031C	GIP4
YAR019C	CDC15
YBL084C	CDC27
YBR016W
YBR024W	SCO2
YBR041W	FAT1
YBR044C	TCM62
YBR086C	IST2
YBR103W	SIF2
YBR107C	IML3
YBR119W	MUD1
YBR139W
YBR145W	ADH5
YBR176W	ECM31
YBR212W	NGR1
YBR234C	ARC40
YCR100C
YCR102C
YDL029W	ARP2
YDL089W	NUR1
YDL106C	PHO2
YDL142C	CRD1
YDL197C	ASF2
YDL230W	PTP1
YDR028C	REG1
YDR058C	TGL2
YDR068W	DOS2
YDR073W	SNF11
YDR103W	STE5
YDR125C	ECM18
YDR169C-A
YDR175C	RSM24
YDR224C	HTB1
YDR251W	PAM1
YDR256C	CTA1
YDR379C-A
YDR379W	RGA2
YDR402C	DIT2
YDR425W	SNX41
YDR490C	PKH1
YDR539W
YEL038W	UTR4
YER048W-A	ISD11
YER053C	PIC2
YER059W	PCL6
YER065C	ICL1
YER078C
YER081W	SER3
YER167W	BCK2
YER178W	PDA1
YFR015C	GSY1
YFR039C
YFR041C	ERJ5
YFR043C	IRC6
YGL036W
YGL082W
YGL095C	VPS45
YGL136C	MRM2
YGL198W	YIP4
YGR045C
YGR109W-A
YGR168C
YGR186W	TFG1
YGR194C	XKS1
YGR213C	RTA1
YHL019C	APM2
YHL022C	SPO11
YHL043W	ECM34
YHR017W	YSC83
YHR082C	KSP1
YHR110W	ERP5
YHR155W	YSP1
YHR159W
YIL001W
YIL017C	VID28
YIL034C	CAP2
YIL051C	MMF1
YIL068C	SEC6
YIL105C	SLM1
YIL143C	SSL2
YIL144W	TID3
YIR018C-A
YIR031C	DAL7
YJL013C	MAD3
YJL055W
YJL059W	YHC3
YJL163C
YJL172W	CPS1
YJR005W	APL1
YJR083C	ACF4
YJR086W	STE18
YJR126C	VPS70
YKL010C	UFD4
YKL096C-B
YKL140W	TGL1
YKR017C
YKR021W	ALY1
YKR055W	RHO4
YKR096W
YKR101W	SIR1
YLL033W	IRC19
YLL060C	GTT2
YLR030W
YLR034C	SMF3
YLR035C	MLH2
YLR036C
YLR097C	HRT3
YLR128W	DCN1
YLR137W
YLR170C	APS1
YLR207W	HRD3
YLR246W	ERF2
YLR297W
YLR304C	ACO1
YLR307C-A
YLR326W
YLR368W	MDM30
YLR425W	TUS1
YLR433C	CNA1
YLR436C	ECM30
YML034W	SRC1
YML054C-A
YML058W	SML1
YML101C	CUE4
YML107C	PML39
YMR039C	SUB1
YMR084W
YMR097C	MTG1
YMR109W	MYO5
YMR152W	YIM1
YMR195W	ICY1
YMR257C	PET111
YNL008C	ASI3
YNL051W	COG5
YNL117W	MLS1
YNL130C-A	DGR1
YNL133C	FYV6
YNL138W-A	YSF3
YNL144C
YNL167C	SKO1
YNL177C	MRPL22
YNL214W	PEX17
YNL254C	RTC4
YNL322C	KRE1
YNL326C	PFA3
YNL330C	RPD3
YOL009C	MDM12
YOL018C	TLG2
YOL086W-A
YOL105C	WSC3
YOL108C	INO4
YOR031W	CRS5
YOR034C-A
YOR065W	CYT1
YOR122C	PFY1
YOR132W	VPS17
YOR181W	LAS17
YOR219C	STE13
YOR258W	HNT3
YOR275C	RIM20
YOR279C	RFM1
YOR291W
YOR365C
YOR382W	FIT2
YPL005W	AEP3
YPL048W	CAM1
YPL077C
YPL120W	VPS30
YPL171C	OYE3
YPR005C	HAL1
YPR042C	PUF2
YPR075C	OPY2
YPR159C-A

[truncated: 7 more sheets: C10, C11, C12, C13, C14, C15, C16]
