# Supplementary material for: Comprehensive analysis of forty yeast microarray datasets reveals a novel subset of genes (APha-RiB) consistently negatively associated with ribosome biogenesis
Source: BMC Bioinformatics. 2014 Sep 29;15(1):322. doi: 10.1186/1471-2105-15-322 (PMC4262117; doi:10.1186/1471-2105-15-322)
Supplement: Supplementary file 3 — Additional file 3: Table S2: GO Term analysis results of the processes enriched in the clusters C1 and C2. (XLSX 136 KB) [file 12859_2014_6633_MOESM3_ESM.xlsx]

## Sheet: C1 0.0
GOID	GO_term	Cluster frequency	Background frequency	P-value	FDR	Expected FP	Gene(s) annotated to the term
34660	ncRNA metabolic process	257 out of 1085 genes, 23.7%	471 out of 7167 background genes, 6.6%	3.56e-93	0	0	MAK16/YAL025C:POP5/YAL033W:FUN12/YAL035W:UTP20/YBL004W:POP8/YBL018C:NCL1/YBL024W:KTI11/YBL071W-A:ILS1/YBL076C:POA1/YBR022W:TRM7/YBR061C:GRS1/YBR121C:MAK5/YBR142W:ENP1/YBR247C:POP4/YBR257W:RRP7/YCL031C:SPB1/YCL054W:KRR1/YCL059C:RRP43/YCR035C:BUD23/YCR047C:PWP2/YCR057C:NOP1/YDL014W:DBP10/YDL031W:PUS9/YDL036C:LHP1/YDL051W:TSR1/YDL060W:RRP42/YDL111C:TRM3/YDL112W:NOP14/YDL148C:SAS10/YDL153C:FAP7/YDL16…
34470	ncRNA processing	234 out of 1085 genes, 21.6%	409 out of 7167 background genes, 5.7%	9.22e-90	0	0	MAK16/YAL025C:POP5/YAL033W:FUN12/YAL035W:UTP20/YBL004W:POP8/YBL018C:NCL1/YBL024W:KTI11/YBL071W-A:POA1/YBR022W:TRM7/YBR061C:MAK5/YBR142W:ENP1/YBR247C:POP4/YBR257W:RRP7/YCL031C:SPB1/YCL054W:KRR1/YCL059C:RRP43/YCR035C:BUD23/YCR047C:PWP2/YCR057C:NOP1/YDL014W:DBP10/YDL031W:PUS9/YDL036C:LHP1/YDL051W:TSR1/YDL060W:RRP42/YDL111C:TRM3/YDL112W:NOP14/YDL148C:SAS10/YDL153C:FAP7/YDL166C:TRM8/YDL201W:NHP2/YDL20…
42254	ribosome biogenesis	233 out of 1085 genes, 21.5%	411 out of 7167 background genes, 5.7%	3.48e-88	0	0	MAK16/YAL025C:POP5/YAL033W:FUN12/YAL035W:ECM1/YAL059W:UTP20/YBL004W:MAK5/YBR142W:ENP1/YBR247C:POP4/YBR257W:REI1/YBR267W:RRP7/YCL031C:SPB1/YCL054W:KRR1/YCL059C:RRP43/YCR035C:BUD23/YCR047C:PWP2/YCR057C:RSA4/YCR072C:NOP1/YDL014W:DBP10/YDL031W:TSR1/YDL060W:SYO1/YDL063C:RRP42/YDL111C:NOP14/YDL148C:SAS10/YDL153C:FAP7/YDL166C:NHP2/YDL208W:NOP6/YDL213C:FAL1/YDR021W:MAK21/YDR060W:RRP8/YDR083W:RRP1/YDR087C…
22613	ribonucleoprotein complex biogenesis	257 out of 1085 genes, 23.7%	491 out of 7167 background genes, 6.9%	1.09e-87	0	0	MAK16/YAL025C:POP5/YAL033W:FUN12/YAL035W:ECM1/YAL059W:UTP20/YBL004W:MAK5/YBR142W:ENP1/YBR247C:POP4/YBR257W:REI1/YBR267W:RRP7/YCL031C:SPB1/YCL054W:KRR1/YCL059C:RRP43/YCR035C:BUD23/YCR047C:PWP2/YCR057C:TAH1/YCR060W:RSA4/YCR072C:NOP1/YDL014W:DBP10/YDL031W:PRP11/YDL043C:TSR1/YDL060W:SYO1/YDL063C:RRP42/YDL111C:NOP14/YDL148C:SAS10/YDL153C:FAP7/YDL166C:NHP2/YDL208W:CWC2/YDL209C:NOP6/YDL213C:FAL1/YDR021W…
16070	RNA metabolic process	439 out of 1085 genes, 40.5%	1295 out of 7167 background genes, 18.1%	2.22e-78	0	0	FUN30/YAL019W:MAK16/YAL025C:POP5/YAL033W:FUN12/YAL035W:NUP60/YAR002W:BUD14/YAR014C:UTP20/YBL004W:HIR1/YBL008W:RRN6/YBL014C:POP8/YBL018C:NCL1/YBL024W:SAS3/YBL052C:TOD6/YBL054W:KTI11/YBL071W-A:ILS1/YBL076C:POA1/YBR022W:HMT1/YBR034C:PRP6/YBR055C:TRM7/YBR061C:NRG2/YBR066C:GRS1/YBR121C:CKS1/YBR135W:MAK5/YBR142W:SUP45/YBR143C:RPB5/YBR154C:TAF5/YBR198C:ENP1/YBR247C:POP4/YBR257W:RRP7/YCL031C:SPB1/YCL054W…
6396	RNA processing	266 out of 1085 genes, 24.5%	587 out of 7167 background genes, 8.2%	7.54e-73	0	0	MAK16/YAL025C:POP5/YAL033W:FUN12/YAL035W:UTP20/YBL004W:POP8/YBL018C:NCL1/YBL024W:KTI11/YBL071W-A:POA1/YBR022W:PRP6/YBR055C:TRM7/YBR061C:MAK5/YBR142W:ENP1/YBR247C:POP4/YBR257W:RRP7/YCL031C:SPB1/YCL054W:KRR1/YCL059C:RRP43/YCR035C:BUD23/YCR047C:PWP2/YCR057C:NOP1/YDL014W:PRP9/YDL030W:DBP10/YDL031W:PUS9/YDL036C:PRP11/YDL043C:LHP1/YDL051W:TSR1/YDL060W:SUB2/YDL084W:RRP42/YDL111C:TRM3/YDL112W:NOP14/YDL14…
16072	rRNA metabolic process	179 out of 1085 genes, 16.5%	321 out of 7167 background genes, 4.5%	2.21e-64	0	0	MAK16/YAL025C:POP5/YAL033W:FUN12/YAL035W:UTP20/YBL004W:MAK5/YBR142W:ENP1/YBR247C:POP4/YBR257W:RRP7/YCL031C:SPB1/YCL054W:KRR1/YCL059C:RRP43/YCR035C:BUD23/YCR047C:PWP2/YCR057C:NOP1/YDL014W:DBP10/YDL031W:TSR1/YDL060W:RRP42/YDL111C:NOP14/YDL148C:SAS10/YDL153C:FAP7/YDL166C:NHP2/YDL208W:FAL1/YDR021W:RRP8/YDR083W:RRP1/YDR087C:RRP45/YDR280W:BFR2/YDR299W:UTP4/YDR324C:FCF1/YDR339C:ESF1/YDR365C:UTP5/YDR398W…
90304	nucleic acid metabolic process	468 out of 1085 genes, 43.1%	1565 out of 7167 background genes, 21.8%	7.03e-64	0	0	FUN30/YAL019W:MAK16/YAL025C:MYO4/YAL029C:POP5/YAL033W:FUN12/YAL035W:NUP60/YAR002W:BUD14/YAR014C:UTP20/YBL004W:HIR1/YBL008W:RRN6/YBL014C:POP8/YBL018C:NCL1/YBL024W:HEK2/YBL032W:SAS3/YBL052C:TOD6/YBL054W:YBL055C:KTI11/YBL071W-A:ILS1/YBL076C:POA1/YBR022W:HMT1/YBR034C:PRP6/YBR055C:TRM7/YBR061C:NRG2/YBR066C:RFC5/YBR087W:GRS1/YBR121C:SHE3/YBR130C:CKS1/YBR135W:MAK5/YBR142W:SUP45/YBR143C:RPB5/YBR154C:MSI1…
6139	nucleobase-containing compound metabolic process	500 out of 1085 genes, 46.1%	1740 out of 7167 background genes, 24.3%	2.87e-63	0	0	FUN30/YAL019W:MAK16/YAL025C:MYO4/YAL029C:POP5/YAL033W:FUN12/YAL035W:NUP60/YAR002W:BUD14/YAR014C:UTP20/YBL004W:HIR1/YBL008W:RRN6/YBL014C:POP8/YBL018C:NCL1/YBL024W:HEK2/YBL032W:URA7/YBL039C:SAS3/YBL052C:TOD6/YBL054W:YBL055C:KTI11/YBL071W-A:ILS1/YBL076C:POA1/YBR022W:HMT1/YBR034C:PRP6/YBR055C:TRM7/YBR061C:NRG2/YBR066C:MIS1/YBR084W:RFC5/YBR087W:GRS1/YBR121C:SHE3/YBR130C:CKS1/YBR135W:MAK5/YBR142W:SUP45…
6364	rRNA processing	172 out of 1085 genes, 15.9%	303 out of 7167 background genes, 4.2%	3.01e-63	0	0	MAK16/YAL025C:POP5/YAL033W:FUN12/YAL035W:UTP20/YBL004W:MAK5/YBR142W:ENP1/YBR247C:POP4/YBR257W:RRP7/YCL031C:SPB1/YCL054W:KRR1/YCL059C:RRP43/YCR035C:BUD23/YCR047C:PWP2/YCR057C:NOP1/YDL014W:DBP10/YDL031W:TSR1/YDL060W:RRP42/YDL111C:NOP14/YDL148C:SAS10/YDL153C:FAP7/YDL166C:NHP2/YDL208W:FAL1/YDR021W:RRP8/YDR083W:RRP1/YDR087C:RRP45/YDR280W:BFR2/YDR299W:UTP4/YDR324C:FCF1/YDR339C:ESF1/YDR365C:UTP5/YDR398W…
6725	cellular aromatic compound metabolic process	513 out of 1085 genes, 47.3%	1811 out of 7167 background genes, 25.3%	3.42e-63	0	0	FUN30/YAL019W:MAK16/YAL025C:MYO4/YAL029C:POP5/YAL033W:FUN12/YAL035W:NUP60/YAR002W:BUD14/YAR014C:UTP20/YBL004W:HIR1/YBL008W:RRN6/YBL014C:POP8/YBL018C:NCL1/YBL024W:HEK2/YBL032W:URA7/YBL039C:SAS3/YBL052C:TOD6/YBL054W:YBL055C:KTI11/YBL071W-A:ILS1/YBL076C:POA1/YBR022W:HMT1/YBR034C:PRP6/YBR055C:TRM7/YBR061C:NRG2/YBR066C:MIS1/YBR084W:RFC5/YBR087W:PHO3/YBR092C:GRS1/YBR121C:SHE3/YBR130C:CKS1/YBR135W:MAK5/…
1901360	organic cyclic compound metabolic process	523 out of 1085 genes, 48.2%	1884 out of 7167 background genes, 26.3%	1.79e-61	0	0	FUN30/YAL019W:MAK16/YAL025C:MYO4/YAL029C:POP5/YAL033W:FUN12/YAL035W:NUP60/YAR002W:BUD14/YAR014C:UTP20/YBL004W:HIR1/YBL008W:RRN6/YBL014C:POP8/YBL018C:NCL1/YBL024W:HEK2/YBL032W:URA7/YBL039C:SAS3/YBL052C:TOD6/YBL054W:YBL055C:KTI11/YBL071W-A:ILS1/YBL076C:POA1/YBR022W:HMT1/YBR034C:PRP6/YBR055C:TRM7/YBR061C:NRG2/YBR066C:MIS1/YBR084W:RFC5/YBR087W:PHO3/YBR092C:GRS1/YBR121C:SHE3/YBR130C:CKS1/YBR135W:MAK5/…
46483	heterocycle metabolic process	513 out of 1085 genes, 47.3%	1831 out of 7167 background genes, 25.5%	2.69e-61	0	0	FUN30/YAL019W:MAK16/YAL025C:MYO4/YAL029C:POP5/YAL033W:FUN12/YAL035W:NUP60/YAR002W:BUD14/YAR014C:UTP20/YBL004W:HIR1/YBL008W:RRN6/YBL014C:POP8/YBL018C:NCL1/YBL024W:HEK2/YBL032W:URA7/YBL039C:SAS3/YBL052C:TOD6/YBL054W:YBL055C:KTI11/YBL071W-A:ILS1/YBL076C:POA1/YBR022W:HMT1/YBR034C:PRP6/YBR055C:TRM7/YBR061C:NRG2/YBR066C:MIS1/YBR084W:RFC5/YBR087W:PHO3/YBR092C:GRS1/YBR121C:SHE3/YBR130C:CKS1/YBR135W:MAK5/…
34641	cellular nitrogen compound metabolic process	524 out of 1085 genes, 48.3%	1894 out of 7167 background genes, 26.4%	4.64e-61	0	0	FUN30/YAL019W:MAK16/YAL025C:MYO4/YAL029C:POP5/YAL033W:FUN12/YAL035W:NUP60/YAR002W:BUD14/YAR014C:UTP20/YBL004W:HIR1/YBL008W:RRN6/YBL014C:POP8/YBL018C:NCL1/YBL024W:HEK2/YBL032W:URA7/YBL039C:SAS3/YBL052C:TOD6/YBL054W:YBL055C:KTI11/YBL071W-A:ILS1/YBL076C:POA1/YBR022W:HMT1/YBR034C:PRP6/YBR055C:TRM7/YBR061C:NRG2/YBR066C:MIS1/YBR084W:RFC5/YBR087W:PHO3/YBR092C:GRS1/YBR121C:SHE3/YBR130C:CKS1/YBR135W:MAK5/…
6807	nitrogen compound metabolic process	548 out of 1085 genes, 50.5%	2056 out of 7167 background genes, 28.7%	1.32e-58	0	0	FUN30/YAL019W:MAK16/YAL025C:MYO4/YAL029C:POP5/YAL033W:FUN12/YAL035W:GCV3/YAL044C:NUP60/YAR002W:BUD14/YAR014C:UTP20/YBL004W:HIR1/YBL008W:RRN6/YBL014C:POP8/YBL018C:NCL1/YBL024W:HEK2/YBL032W:URA7/YBL039C:SAS3/YBL052C:TOD6/YBL054W:YBL055C:SKT5/YBL061C:KTI11/YBL071W-A:ILS1/YBL076C:POA1/YBR022W:CDS1/YBR029C:HMT1/YBR034C:PRP6/YBR055C:TRM7/YBR061C:NRG2/YBR066C:MIS1/YBR084W:RFC5/YBR087W:PHO3/YBR092C:GRS1/…
10467	gene expression	500 out of 1085 genes, 46.1%	1923 out of 7167 background genes, 26.8%	4.39e-47	0	0	FUN30/YAL019W:MAK16/YAL025C:POP5/YAL033W:FUN12/YAL035W:RBG1/YAL036C:NUP60/YAR002W:BUD14/YAR014C:UTP20/YBL004W:HIR1/YBL008W:RRN6/YBL014C:POP8/YBL018C:NCL1/YBL024W:HEK2/YBL032W:SAS3/YBL052C:TOD6/YBL054W:KTI11/YBL071W-A:ILS1/YBL076C:POA1/YBR022W:HMT1/YBR034C:PRP6/YBR055C:TRM7/YBR061C:NRG2/YBR066C:RPG1/YBR079C:RPL19A/YBR084C-A:TEF2/YBR118W:GRS1/YBR121C:CKS1/YBR135W:MAK5/YBR142W:SUP45/YBR143C:RPB5/YBR…
44085	cellular component biogenesis	326 out of 1085 genes, 30.0%	1067 out of 7167 background genes, 14.9%	9.23e-42	0	0	FUN30/YAL019W:MAK16/YAL025C:POP5/YAL033W:FUN12/YAL035W:ECM1/YAL059W:BUD14/YAR014C:UTP20/YBL004W:HIR1/YBL008W:SKT5/YBL061C:MAK5/YBR142W:MSI1/YBR195C:TAF5/YBR198C:DAD3/YBR233W-A:ENP1/YBR247C:POP4/YBR257W:REI1/YBR267W:BIK1/YCL029C:RRP7/YCL031C:SPB1/YCL054W:KRR1/YCL059C:RRP43/YCR035C:BUD23/YCR047C:PWP2/YCR057C:TAH1/YCR060W:RSA4/YCR072C:NOP1/YDL014W:DBP10/YDL031W:PRP11/YDL043C:TSR1/YDL060W:SYO1/YDL063…
460	maturation of 5.8S rRNA	68 out of 1085 genes, 6.3%	82 out of 7167 background genes, 1.1%	1.12e-39	0	0	MAK16/YAL025C:UTP20/YBL004W:MAK5/YBR142W:ENP1/YBR247C:SPB1/YCL054W:KRR1/YCL059C:RRP43/YCR035C:BUD23/YCR047C:PWP2/YCR057C:DBP10/YDL031W:RRP42/YDL111C:NOP14/YDL148C:SAS10/YDL153C:RRP45/YDR280W:FCF1/YDR339C:UTP6/YDR449C:UTP7/YER082C:NSA2/YER126C:LOC1/YFR001W:DBP3/YGL078C:PRP43/YGL120C:ROK1/YGL171W:RAI1/YGL246C:RRP46/YGR095C:MTR3/YGR158C:SKI6/YGR195W:NOP19/YGR251W:RRP4/YHR069C:LRP1/YHR081W:RPF1/YHR08…
466	maturation of 5.8S rRNA from tricistronic rRNA transcript (SSU-rRNA, 5.8S rRNA, LSU-rRNA)	68 out of 1085 genes, 6.3%	82 out of 7167 background genes, 1.1%	1.12e-39	0	0	MAK16/YAL025C:UTP20/YBL004W:MAK5/YBR142W:ENP1/YBR247C:SPB1/YCL054W:KRR1/YCL059C:RRP43/YCR035C:BUD23/YCR047C:PWP2/YCR057C:DBP10/YDL031W:RRP42/YDL111C:NOP14/YDL148C:SAS10/YDL153C:RRP45/YDR280W:FCF1/YDR339C:UTP6/YDR449C:UTP7/YER082C:NSA2/YER126C:LOC1/YFR001W:DBP3/YGL078C:PRP43/YGL120C:ROK1/YGL171W:RAI1/YGL246C:RRP46/YGR095C:MTR3/YGR158C:SKI6/YGR195W:NOP19/YGR251W:RRP4/YHR069C:LRP1/YHR081W:RPF1/YHR08…
42274	ribosomal small subunit biogenesis	87 out of 1085 genes, 8.0%	129 out of 7167 background genes, 1.8%	1.03e-38	0	0	FUN12/YAL035W:UTP20/YBL004W:ENP1/YBR247C:RRP7/YCL031C:KRR1/YCL059C:BUD23/YCR047C:PWP2/YCR057C:NOP14/YDL148C:SAS10/YDL153C:FAP7/YDL166C:NOP6/YDL213C:FAL1/YDR021W:UTP4/YDR324C:FCF1/YDR339C:UTP5/YDR398W:UTP6/YDR449C:SNU13/YEL026W:UTP7/YER082C:LOC1/YFR001W:PRP43/YGL120C:ROK1/YGL171W:SLX9/YGR081C:UTP22/YGR090W:NOP7/YGR103W:UTP8/YGR128C:ENP2/YGR145W:NSR1/YGR159C:NOP19/YGR251W:YGR272C:RRP3/YHR065C:DBP8/…
42273	ribosomal large subunit biogenesis	73 out of 1085 genes, 6.7%	95 out of 7167 background genes, 1.3%	1.87e-38	0	0	MAK16/YAL025C:MAK5/YBR142W:REI1/YBR267W:SPB1/YCL054W:RSA4/YCR072C:DBP10/YDL031W:SYO1/YDL063C:MAK21/YDR060W:RRP8/YDR083W:RLI1/YDR091C:SSF2/YDR312W:PUF6/YDR496C:NOP16/YER002W:NSA2/YER126C:SPB4/YFL002C:LOC1/YFR001W:DBP3/YGL078C:LSG1/YGL099W:NSA1/YGL111W:PRP43/YGL120C:RAI1/YGL246C:NOP7/YGR103W:TIF4631/YGR162W:SDA1/YGR245C:CIC1/YHR052W:SSF1/YHR066W:IPI1/YHR085W:RPF1/YHR088W:RIX1/YHR197W:SQT1/YIR012W:Y…
43170	macromolecule metabolic process	639 out of 1085 genes, 58.9%	2903 out of 7167 background genes, 40.5%	2.98e-37	0	0	FUN30/YAL019W:MAK16/YAL025C:MYO4/YAL029C:POP5/YAL033W:FUN12/YAL035W:RBG1/YAL036C:GCV3/YAL044C:NUP60/YAR002W:BUD14/YAR014C:UTP20/YBL004W:HIR1/YBL008W:ALK2/YBL009W:RRN6/YBL014C:FUS3/YBL016W:POP8/YBL018C:NCL1/YBL024W:HEK2/YBL032W:PSY4/YBL046W:SAS3/YBL052C:TOD6/YBL054W:YBL055C:SKT5/YBL061C:KTI11/YBL071W-A:ILS1/YBL076C:RER2/YBR002C:GPI18/YBR004C:POA1/YBR022W:RKM3/YBR030W:HMT1/YBR034C:PRP6/YBR055C:UBP1…
44260	cellular macromolecule metabolic process	626 out of 1085 genes, 57.7%	2823 out of 7167 background genes, 39.4%	4.36e-37	0	0	FUN30/YAL019W:MAK16/YAL025C:MYO4/YAL029C:POP5/YAL033W:FUN12/YAL035W:RBG1/YAL036C:GCV3/YAL044C:NUP60/YAR002W:BUD14/YAR014C:UTP20/YBL004W:HIR1/YBL008W:ALK2/YBL009W:RRN6/YBL014C:FUS3/YBL016W:POP8/YBL018C:NCL1/YBL024W:HEK2/YBL032W:PSY4/YBL046W:SAS3/YBL052C:TOD6/YBL054W:YBL055C:SKT5/YBL061C:KTI11/YBL071W-A:ILS1/YBL076C:RER2/YBR002C:GPI18/YBR004C:POA1/YBR022W:RKM3/YBR030W:HMT1/YBR034C:PRP6/YBR055C:UBP1…
6399	tRNA metabolic process	97 out of 1085 genes, 8.9%	161 out of 7167 background genes, 2.2%	4.4e-37	0	0	POP5/YAL033W:POP8/YBL018C:NCL1/YBL024W:KTI11/YBL071W-A:ILS1/YBL076C:POA1/YBR022W:TRM7/YBR061C:GRS1/YBR121C:POP4/YBR257W:RRP43/YCR035C:PUS9/YDL036C:LHP1/YDL051W:RRP42/YDL111C:TRM3/YDL112W:TRM8/YDL201W:SES1/YDR023W:KRS1/YDR037W:TRM1/YDR120C:TRM82/YDR165W:RRP45/YDR280W:YDR341C:DEG1/YFL001W:TYW3/YGL050W:PUS2/YGL063W:ARC1/YGL105W:NCS6/YGL211W:MTO1/YGL236C:POP6/YGR030C:RRP46/YGR095C:MTR3/YGR158C:PUS6/Y…
30490	maturation of SSU-rRNA	74 out of 1085 genes, 6.8%	109 out of 7167 background genes, 1.5%	7.65e-33	0	0	FUN12/YAL035W:UTP20/YBL004W:ENP1/YBR247C:KRR1/YCL059C:BUD23/YCR047C:PWP2/YCR057C:NOP14/YDL148C:SAS10/YDL153C:FAP7/YDL166C:FAL1/YDR021W:UTP4/YDR324C:FCF1/YDR339C:UTP5/YDR398W:UTP6/YDR449C:SNU13/YEL026W:UTP7/YER082C:LOC1/YFR001W:PRP43/YGL120C:ROK1/YGL171W:SLX9/YGR081C:UTP22/YGR090W:NOP7/YGR103W:UTP8/YGR128C:NOP19/YGR251W:YGR272C:RRP3/YHR065C:DBP8/YHR169W:UTP9/YHR196W:FAF1/YIL019W:UTP25/YIL091C:NOP9…
90501	RNA phosphodiester bond hydrolysis	58 out of 1085 genes, 5.3%	72 out of 7167 background genes, 1.0%	4e-32	0	0	UTP20/YBL004W:ENP1/YBR247C:KRR1/YCL059C:RRP43/YCR035C:BUD23/YCR047C:PWP2/YCR057C:RRP42/YDL111C:NOP14/YDL148C:SAS10/YDL153C:NHP2/YDL208W:RRP45/YDR280W:FCF1/YDR339C:UTP6/YDR449C:UTP7/YER082C:LOC1/YFR001W:DBP3/YGL078C:ROK1/YGL171W:RRP46/YGR095C:MTR3/YGR158C:SKI6/YGR195W:NOP19/YGR251W:RRP4/YHR069C:NOP10/YHR072W-A:LRP1/YHR081W:DBP8/YHR169W:NOP9/YJL010C:MTR4/YJL050W:UTP18/YJL069C:UTP10/YJL109C:RPS21B/Y…
469	cleavage involved in rRNA processing	57 out of 1085 genes, 5.3%	71 out of 7167 background genes, 1.0%	2.23e-31	0	0	UTP20/YBL004W:ENP1/YBR247C:KRR1/YCL059C:RRP43/YCR035C:BUD23/YCR047C:PWP2/YCR057C:RRP42/YDL111C:NOP14/YDL148C:SAS10/YDL153C:NHP2/YDL208W:RRP45/YDR280W:FCF1/YDR339C:UTP6/YDR449C:UTP7/YER082C:LOC1/YFR001W:DBP3/YGL078C:ROK1/YGL171W:RRP46/YGR095C:MTR3/YGR158C:SKI6/YGR195W:NOP19/YGR251W:RRP4/YHR069C:NOP10/YHR072W-A:LRP1/YHR081W:DBP8/YHR169W:NOP9/YJL010C:MTR4/YJL050W:UTP18/YJL069C:UTP10/YJL109C:RPS21B/Y…
462	maturation of SSU-rRNA from tricistronic rRNA transcript (SSU-rRNA, 5.8S rRNA, LSU-rRNA)	69 out of 1085 genes, 6.4%	100 out of 7167 background genes, 1.4%	3.66e-31	0	0	FUN12/YAL035W:UTP20/YBL004W:ENP1/YBR247C:KRR1/YCL059C:BUD23/YCR047C:PWP2/YCR057C:NOP14/YDL148C:SAS10/YDL153C:FAP7/YDL166C:FAL1/YDR021W:UTP4/YDR324C:FCF1/YDR339C:UTP5/YDR398W:UTP6/YDR449C:SNU13/YEL026W:UTP7/YER082C:LOC1/YFR001W:PRP43/YGL120C:ROK1/YGL171W:SLX9/YGR081C:UTP22/YGR090W:NOP7/YGR103W:UTP8/YGR128C:NOP19/YGR251W:YGR272C:RRP3/YHR065C:DBP8/YHR169W:UTP9/YHR196W:FAF1/YIL019W:UTP25/YIL091C:NOP9…
71704	organic substance metabolic process	735 out of 1085 genes, 67.7%	3653 out of 7167 background genes, 51.0%	6.35e-31	0	0	FUN30/YAL019W:MAK16/YAL025C:MYO4/YAL029C:POP5/YAL033W:FUN12/YAL035W:RBG1/YAL036C:GCV3/YAL044C:NUP60/YAR002W:BUD14/YAR014C:UTP20/YBL004W:HIR1/YBL008W:ALK2/YBL009W:RRN6/YBL014C:FUS3/YBL016W:POP8/YBL018C:NCL1/YBL024W:HEK2/YBL032W:URA7/YBL039C:PSY4/YBL046W:SAS3/YBL052C:TOD6/YBL054W:YBL055C:SKT5/YBL061C:PRS4/YBL068W:KTI11/YBL071W-A:ILS1/YBL076C:RER2/YBR002C:GPI18/YBR004C:POA1/YBR022W:CDS1/YBR029C:RKM3…
44238	primary metabolic process	709 out of 1085 genes, 65.3%	3476 out of 7167 background genes, 48.5%	6.55e-31	0	0	FUN30/YAL019W:MAK16/YAL025C:MYO4/YAL029C:POP5/YAL033W:FUN12/YAL035W:RBG1/YAL036C:GCV3/YAL044C:NUP60/YAR002W:BUD14/YAR014C:UTP20/YBL004W:HIR1/YBL008W:ALK2/YBL009W:RRN6/YBL014C:FUS3/YBL016W:POP8/YBL018C:NCL1/YBL024W:HEK2/YBL032W:URA7/YBL039C:PSY4/YBL046W:SAS3/YBL052C:TOD6/YBL054W:YBL055C:SKT5/YBL061C:KTI11/YBL071W-A:ILS1/YBL076C:RER2/YBR002C:GPI18/YBR004C:POA1/YBR022W:CDS1/YBR029C:RKM3/YBR030W:HMT1…
90305	nucleic acid phosphodiester bond hydrolysis	79 out of 1085 genes, 7.3%	133 out of 7167 background genes, 1.9%	4.33e-29	0	0	FUN30/YAL019W:POP5/YAL033W:UTP20/YBL004W:POP8/YBL018C:YBL055C:ENP1/YBR247C:POP4/YBR257W:KRR1/YCL059C:RRP43/YCR035C:BUD23/YCR047C:PWP2/YCR057C:BRE1/YDL074C:RRP42/YDL111C:NOP14/YDL148C:SAS10/YDL153C:NHP2/YDL208W:HO/YDL227C:RRP45/YDR280W:CFT1/YDR301W:FCF1/YDR339C:UTP6/YDR449C:EDC3/YEL015W:MOT2/YER068W:UTP7/YER082C:RAD3/YER171W:LOC1/YFR001W:DST1/YGL043W:RNA15/YGL044C:RAD6/YGL058W:DBP3/YGL078C:ROK1/YG…
8152	metabolic process	752 out of 1085 genes, 69.3%	3815 out of 7167 background genes, 53.2%	1.19e-28	0	0	FUN30/YAL019W:MAK16/YAL025C:MYO4/YAL029C:POP5/YAL033W:FUN12/YAL035W:RBG1/YAL036C:GCV3/YAL044C:NUP60/YAR002W:BUD14/YAR014C:UTP20/YBL004W:HIR1/YBL008W:ALK2/YBL009W:RRN6/YBL014C:FUS3/YBL016W:POP8/YBL018C:NCL1/YBL024W:HEK2/YBL032W:URA7/YBL039C:PSY4/YBL046W:SAS3/YBL052C:TOD6/YBL054W:YBL055C:SKT5/YBL061C:PRS4/YBL068W:KTI11/YBL071W-A:ILS1/YBL076C:RER2/YBR002C:GPI18/YBR004C:POA1/YBR022W:CDS1/YBR029C:RKM3…
44237	cellular metabolic process	734 out of 1085 genes, 67.6%	3694 out of 7167 background genes, 51.5%	1.82e-28	0	0	FUN30/YAL019W:MAK16/YAL025C:MYO4/YAL029C:POP5/YAL033W:FUN12/YAL035W:RBG1/YAL036C:GCV3/YAL044C:NUP60/YAR002W:BUD14/YAR014C:UTP20/YBL004W:HIR1/YBL008W:ALK2/YBL009W:RRN6/YBL014C:FUS3/YBL016W:POP8/YBL018C:NCL1/YBL024W:HEK2/YBL032W:URA7/YBL039C:PSY4/YBL046W:SAS3/YBL052C:TOD6/YBL054W:YBL055C:SKT5/YBL061C:PRS4/YBL068W:KTI11/YBL071W-A:ILS1/YBL076C:RER2/YBR002C:GPI18/YBR004C:POA1/YBR022W:CDS1/YBR029C:RKM3…
8033	tRNA processing	67 out of 1085 genes, 6.2%	106 out of 7167 background genes, 1.5%	1.21e-26	0	0	POP5/YAL033W:POP8/YBL018C:NCL1/YBL024W:KTI11/YBL071W-A:POA1/YBR022W:TRM7/YBR061C:POP4/YBR257W:PUS9/YDL036C:LHP1/YDL051W:TRM3/YDL112W:TRM8/YDL201W:TRM1/YDR120C:TRM82/YDR165W:DEG1/YFL001W:TYW3/YGL050W:PUS2/YGL063W:NCS6/YGL211W:MTO1/YGL236C:POP6/YGR030C:PUS6/YGR169C:ELP2/YGR200C:TCD1/YHR003C:RPP1/YHR062C:TRM5/YHR070W:IKI1/YHR187W:URM1/YIL008W:TRL1/YJL087C:SAP185/YJL098W:GCD14/YJL125C:TCD2/YKL027W:KT…
71840	cellular component organization or biogenesis	486 out of 1085 genes, 44.8%	2163 out of 7167 background genes, 30.2%	1.62e-25	0	0	SWC3/YAL011W:FUN30/YAL019W:MAK16/YAL025C:MYO4/YAL029C:POP5/YAL033W:FUN12/YAL035W:ECM1/YAL059W:NUP60/YAR002W:BUD14/YAR014C:UTP20/YBL004W:HIR1/YBL008W:ALK2/YBL009W:RFT1/YBL020W:HEK2/YBL032W:SAS3/YBL052C:YBL055C:SKT5/YBL061C:PRS4/YBL068W:KAP104/YBR017C:HMT1/YBR034C:FIG1/YBR040W:RFC5/YBR087W:TIM12/YBR091C:GRS1/YBR121C:SHE3/YBR130C:CKS1/YBR135W:MAK5/YBR142W:SUP45/YBR143C:AMN1/YBR158W:EXO5/YBR163W:SEC6…
9987	cellular process	874 out of 1085 genes, 80.6%	4803 out of 7167 background genes, 67.0%	7e-24	0	0	SWC3/YAL011W:FUN30/YAL019W:MAK16/YAL025C:MYO4/YAL029C:POP5/YAL033W:MTW1/YAL034W-A:FUN12/YAL035W:RBG1/YAL036C:GCV3/YAL044C:NUP60/YAR002W:BUD14/YAR014C:UTP20/YBL004W:HIR1/YBL008W:ALK2/YBL009W:RRN6/YBL014C:FUS3/YBL016W:POP8/YBL018C:NCL1/YBL024W:HEK2/YBL032W:URA7/YBL039C:FUI1/YBL042C:PSY4/YBL046W:SAS3/YBL052C:TOD6/YBL054W:YBL055C:SKT5/YBL061C:PRS4/YBL068W:KTI11/YBL071W-A:ILS1/YBL076C:SRO77/YBL106C:RE…
6400	tRNA modification	51 out of 1085 genes, 4.7%	74 out of 7167 background genes, 1.0%	2.06e-22	0	0	NCL1/YBL024W:KTI11/YBL071W-A:TRM7/YBR061C:PUS9/YDL036C:TRM3/YDL112W:TRM8/YDL201W:TRM1/YDR120C:TRM82/YDR165W:DEG1/YFL001W:TYW3/YGL050W:PUS2/YGL063W:NCS6/YGL211W:MTO1/YGL236C:PUS6/YGR169C:ELP2/YGR200C:TCD1/YHR003C:TRM5/YHR070W:IKI1/YHR187W:URM1/YIL008W:SAP185/YJL098W:GCD14/YJL125C:TCD2/YKL027W:KTI12/YKL110C:TRM2/YKR056W:TAD3/YLR316C:IKI3/YLR384C:DUS3/YLR401C:DUS4/YLR405W:TRM12/YML005W:TRM9/YML014W:…
90502	RNA phosphodiester bond hydrolysis, endonucleolytic	40 out of 1085 genes, 3.7%	50 out of 7167 background genes, 0.7%	2.95e-21	0	0	UTP20/YBL004W:ENP1/YBR247C:KRR1/YCL059C:BUD23/YCR047C:PWP2/YCR057C:NOP14/YDL148C:SAS10/YDL153C:FCF1/YDR339C:UTP6/YDR449C:UTP7/YER082C:LOC1/YFR001W:DBP3/YGL078C:ROK1/YGL171W:NOP19/YGR251W:DBP8/YHR169W:NOP9/YJL010C:UTP18/YJL069C:UTP10/YJL109C:RPS21B/YJL136C:MPP10/YJR002W:UTP11/YKL099C:LAS1/YKR063C:TRZ1/YKR079C:GRC3/YLL035W:FCF2/YLR051C:DIP2/YLR129W:EMG1/YLR186W:UTP13/YLR222C:UTP14/YML093W:RRP5/YMR2…
478	endonucleolytic cleavage involved in rRNA processing	39 out of 1085 genes, 3.6%	49 out of 7167 background genes, 0.7%	1.61e-20	0	0	UTP20/YBL004W:ENP1/YBR247C:KRR1/YCL059C:BUD23/YCR047C:PWP2/YCR057C:NOP14/YDL148C:SAS10/YDL153C:FCF1/YDR339C:UTP6/YDR449C:UTP7/YER082C:LOC1/YFR001W:DBP3/YGL078C:ROK1/YGL171W:NOP19/YGR251W:DBP8/YHR169W:NOP9/YJL010C:UTP18/YJL069C:UTP10/YJL109C:RPS21B/YJL136C:MPP10/YJR002W:UTP11/YKL099C:LAS1/YKR063C:GRC3/YLL035W:FCF2/YLR051C:DIP2/YLR129W:EMG1/YLR186W:UTP13/YLR222C:UTP14/YML093W:RRP5/YMR229C:KRI1/YNL3…
479	endonucleolytic cleavage of tricistronic rRNA transcript (SSU-rRNA, 5.8S rRNA, LSU-rRNA)	39 out of 1085 genes, 3.6%	49 out of 7167 background genes, 0.7%	1.61e-20	0	0	UTP20/YBL004W:ENP1/YBR247C:KRR1/YCL059C:BUD23/YCR047C:PWP2/YCR057C:NOP14/YDL148C:SAS10/YDL153C:FCF1/YDR339C:UTP6/YDR449C:UTP7/YER082C:LOC1/YFR001W:DBP3/YGL078C:ROK1/YGL171W:NOP19/YGR251W:DBP8/YHR169W:NOP9/YJL010C:UTP18/YJL069C:UTP10/YJL109C:RPS21B/YJL136C:MPP10/YJR002W:UTP11/YKL099C:LAS1/YKR063C:GRC3/YLL035W:FCF2/YLR051C:DIP2/YLR129W:EMG1/YLR186W:UTP13/YLR222C:UTP14/YML093W:RRP5/YMR229C:KRI1/YNL3…
447	endonucleolytic cleavage in ITS1 to separate SSU-rRNA from 5.8S rRNA and LSU-rRNA from tricistronic rRNA transcript (SSU-rRNA, 5.8S rRNA, LSU-rRNA)	36 out of 1085 genes, 3.3%	45 out of 7167 background genes, 0.6%	6.4e-19	0	0	UTP20/YBL004W:ENP1/YBR247C:KRR1/YCL059C:BUD23/YCR047C:PWP2/YCR057C:NOP14/YDL148C:SAS10/YDL153C:FCF1/YDR339C:UTP6/YDR449C:UTP7/YER082C:LOC1/YFR001W:ROK1/YGL171W:NOP19/YGR251W:DBP8/YHR169W:NOP9/YJL010C:UTP18/YJL069C:UTP10/YJL109C:RPS21B/YJL136C:MPP10/YJR002W:UTP11/YKL099C:FCF2/YLR051C:DIP2/YLR129W:EMG1/YLR186W:UTP13/YLR222C:UTP14/YML093W:RRP5/YMR229C:KRI1/YNL308C:ESF2/YNR054C:RCL1/YOL010W:UTP23/YOR…
34471	ncRNA 5'-end processing	31 out of 1085 genes, 2.9%	35 out of 7167 background genes, 0.5%	1.18e-18	0	0	UTP20/YBL004W:PWP2/YCR057C:NOP14/YDL148C:SAS10/YDL153C:FCF1/YDR339C:UTP6/YDR449C:UTP7/YER082C:LOC1/YFR001W:ROK1/YGL171W:NOP19/YGR251W:DBP8/YHR169W:NOP9/YJL010C:UTP18/YJL069C:UTP10/YJL109C:MPP10/YJR002W:UTP11/YKL099C:FCF2/YLR051C:DIP2/YLR129W:EMG1/YLR186W:UTP13/YLR222C:UTP14/YML093W:RRP5/YMR229C:RLP7/YNL002C:ESF2/YNR054C:RCL1/YOL010W:UTP23/YOR004W:BUD21/YOR078W:PNO1/YOR145C:NOP58/YOR310C:MRD1/YPR1…
967	rRNA 5'-end processing	31 out of 1085 genes, 2.9%	35 out of 7167 background genes, 0.5%	1.18e-18	0	0	UTP20/YBL004W:PWP2/YCR057C:NOP14/YDL148C:SAS10/YDL153C:FCF1/YDR339C:UTP6/YDR449C:UTP7/YER082C:LOC1/YFR001W:ROK1/YGL171W:NOP19/YGR251W:DBP8/YHR169W:NOP9/YJL010C:UTP18/YJL069C:UTP10/YJL109C:MPP10/YJR002W:UTP11/YKL099C:FCF2/YLR051C:DIP2/YLR129W:EMG1/YLR186W:UTP13/YLR222C:UTP14/YML093W:RRP5/YMR229C:RLP7/YNL002C:ESF2/YNR054C:RCL1/YOL010W:UTP23/YOR004W:BUD21/YOR078W:PNO1/YOR145C:NOP58/YOR310C:MRD1/YPR1…
463	maturation of LSU-rRNA from tricistronic rRNA transcript (SSU-rRNA, 5.8S rRNA, LSU-rRNA)	29 out of 1085 genes, 2.7%	32 out of 7167 background genes, 0.4%	5.97e-18	0	0	MAK16/YAL025C:MAK5/YBR142W:SPB1/YCL054W:DBP10/YDL031W:NSA2/YER126C:DBP3/YGL078C:PRP43/YGL120C:RAI1/YGL246C:SSF1/YHR066W:RPF1/YHR088W:URB1/YKL014C:MAK11/YKL021C:DBP7/YKR024C:LAS1/YKR063C:RPF2/YKR081C:GRC3/YLL035W:DBP9/YLR276C:RRP5/YMR229C:HAS1/YMR290C:RLP7/YNL002C:NOP2/YNL061W:DBP6/YNR038W:NOP12/YOL041C:NOP8/YOL144W:NOP4/YPL043W:NOP53/YPL146C:NIP7/YPL211W:TIF6/YPR016C:RRP15/YPR143W
472	endonucleolytic cleavage to generate mature 5'-end of SSU-rRNA from (SSU-rRNA, 5.8S rRNA, LSU-rRNA)	30 out of 1085 genes, 2.8%	34 out of 7167 background genes, 0.5%	7.07e-18	0	0	UTP20/YBL004W:PWP2/YCR057C:NOP14/YDL148C:SAS10/YDL153C:FCF1/YDR339C:UTP6/YDR449C:UTP7/YER082C:LOC1/YFR001W:ROK1/YGL171W:NOP19/YGR251W:DBP8/YHR169W:NOP9/YJL010C:UTP18/YJL069C:UTP10/YJL109C:MPP10/YJR002W:UTP11/YKL099C:FCF2/YLR051C:DIP2/YLR129W:EMG1/YLR186W:UTP13/YLR222C:UTP14/YML093W:RRP5/YMR229C:ESF2/YNR054C:RCL1/YOL010W:UTP23/YOR004W:BUD21/YOR078W:PNO1/YOR145C:NOP58/YOR310C:MRD1/YPR112C:NOC4/YPR1…
966	RNA 5'-end processing	31 out of 1085 genes, 2.9%	36 out of 7167 background genes, 0.5%	7.28e-18	0	0	UTP20/YBL004W:PWP2/YCR057C:NOP14/YDL148C:SAS10/YDL153C:FCF1/YDR339C:UTP6/YDR449C:UTP7/YER082C:LOC1/YFR001W:ROK1/YGL171W:NOP19/YGR251W:DBP8/YHR169W:NOP9/YJL010C:UTP18/YJL069C:UTP10/YJL109C:MPP10/YJR002W:UTP11/YKL099C:FCF2/YLR051C:DIP2/YLR129W:EMG1/YLR186W:UTP13/YLR222C:UTP14/YML093W:RRP5/YMR229C:RLP7/YNL002C:ESF2/YNR054C:RCL1/YOL010W:UTP23/YOR004W:BUD21/YOR078W:PNO1/YOR145C:NOP58/YOR310C:MRD1/YPR1…
480	endonucleolytic cleavage in 5'-ETS of tricistronic rRNA transcript (SSU-rRNA, 5.8S rRNA, LSU-rRNA)	28 out of 1085 genes, 2.6%	31 out of 7167 background genes, 0.4%	3.66e-17	0	0	UTP20/YBL004W:PWP2/YCR057C:NOP14/YDL148C:SAS10/YDL153C:FCF1/YDR339C:UTP6/YDR449C:UTP7/YER082C:LOC1/YFR001W:ROK1/YGL171W:NOP19/YGR251W:DBP8/YHR169W:NOP9/YJL010C:UTP18/YJL069C:UTP10/YJL109C:MPP10/YJR002W:UTP11/YKL099C:FCF2/YLR051C:DIP2/YLR129W:EMG1/YLR186W:UTP13/YLR222C:UTP14/YML093W:RRP5/YMR229C:ESF2/YNR054C:RCL1/YOL010W:UTP23/YOR004W:NOP58/YOR310C:MRD1/YPR112C:NOC4/YPR144C
71826	ribonucleoprotein complex subunit organization	71 out of 1085 genes, 6.5%	154 out of 7167 background genes, 2.1%	3.73e-17	0	0	FUN12/YAL035W:RRP7/YCL031C:TAH1/YCR060W:RSA4/YCR072C:DBP10/YDL031W:PRP11/YDL043C:CWC2/YDL209C:MAK21/YDR060W:RLI1/YDR091C:RVB1/YDR190C:PRP28/YDR243C:SSF2/YDR312W:CDC40/YDR364C:EDC3/YEL015W:GCD11/YER025W:BRR2/YER172C:SPB4/YFL002C:BUD27/YFL023W:LSG1/YGL099W:PRP43/YGL120C:PRP31/YGR091W:NSR1/YGR159C:TIF4631/YGR162W:SSF1/YHR066W:IPI1/YHR085W:RPF1/YHR088W:RIX1/YHR197W:SHQ1/YIL104C:SQT1/YIR012W:YVH1/YIR0…
470	maturation of LSU-rRNA	31 out of 1085 genes, 2.9%	38 out of 7167 background genes, 0.5%	1.79e-16	0	0	MAK16/YAL025C:MAK5/YBR142W:SPB1/YCL054W:DBP10/YDL031W:NSA2/YER126C:SPB4/YFL002C:DBP3/YGL078C:PRP43/YGL120C:RAI1/YGL246C:SSF1/YHR066W:RPF1/YHR088W:URB1/YKL014C:MAK11/YKL021C:DBP7/YKR024C:LAS1/YKR063C:RPF2/YKR081C:GRC3/YLL035W:DBP9/YLR276C:RRP5/YMR229C:HAS1/YMR290C:RLP7/YNL002C:NOP2/YNL061W:DBP6/YNR038W:TRM112/YNR046W:NOP12/YOL041C:NOP8/YOL144W:NOP4/YPL043W:NOP53/YPL146C:NIP7/YPL211W:TIF6/YPR016C:R…
22618	ribonucleoprotein complex assembly	67 out of 1085 genes, 6.2%	148 out of 7167 background genes, 2.1%	1.53e-15	0	0	FUN12/YAL035W:RRP7/YCL031C:TAH1/YCR060W:RSA4/YCR072C:DBP10/YDL031W:PRP11/YDL043C:CWC2/YDL209C:MAK21/YDR060W:RVB1/YDR190C:PRP28/YDR243C:SSF2/YDR312W:CDC40/YDR364C:EDC3/YEL015W:GCD11/YER025W:BRR2/YER172C:SPB4/YFL002C:BUD27/YFL023W:LSG1/YGL099W:PRP31/YGR091W:NSR1/YGR159C:TIF4631/YGR162W:SSF1/YHR066W:IPI1/YHR085W:RPF1/YHR088W:RIX1/YHR197W:SHQ1/YIL104C:SQT1/YIR012W:YVH1/YIR026C:RPS14B/YJL191W:SUI2/YJR…
33750	ribosome localization	34 out of 1085 genes, 3.1%	48 out of 7167 background genes, 0.7%	7.44e-15	0	0	ECM1/YAL059W:BUD23/YCR047C:RLI1/YDR091C:ARX1/YDR101C:BCP1/YDR361C:NUG1/YER006W:ARB1/YER036C:NIC96/YFR002W:SRM1/YGL097W:LSG1/YGL099W:SLX9/YGR081C:SDA1/YGR245C:ZUO1/YGR285C:RPF1/YHR088W:NMD3/YHR170W:RIX1/YHR197W:NOP9/YJL010C:NUP82/YJL061W:NUP85/YJR042W:LTV1/YKL143W:MTR2/YKL186C:RPL40B/YKR094C:RIX7/YLL034C:BUD20/YLR074C:RNA1/YMR235C:JJJ1/YNL227C:NOG2/YNR053C:NUP1/YOR098C:NOC2/YOR206W:RRS1/YOR294W:NO…
33753	establishment of ribosome localization	34 out of 1085 genes, 3.1%	48 out of 7167 background genes, 0.7%	7.44e-15	0	0	ECM1/YAL059W:BUD23/YCR047C:RLI1/YDR091C:ARX1/YDR101C:BCP1/YDR361C:NUG1/YER006W:ARB1/YER036C:NIC96/YFR002W:SRM1/YGL097W:LSG1/YGL099W:SLX9/YGR081C:SDA1/YGR245C:ZUO1/YGR285C:RPF1/YHR088W:NMD3/YHR170W:RIX1/YHR197W:NOP9/YJL010C:NUP82/YJL061W:NUP85/YJR042W:LTV1/YKL143W:MTR2/YKL186C:RPL40B/YKR094C:RIX7/YLL034C:BUD20/YLR074C:RNA1/YMR235C:JJJ1/YNL227C:NOG2/YNR053C:NUP1/YOR098C:NOC2/YOR206W:RRS1/YOR294W:NO…
54	ribosomal subunit export from nucleus	34 out of 1085 genes, 3.1%	48 out of 7167 background genes, 0.7%	7.44e-15	0	0	ECM1/YAL059W:BUD23/YCR047C:RLI1/YDR091C:ARX1/YDR101C:BCP1/YDR361C:NUG1/YER006W:ARB1/YER036C:NIC96/YFR002W:SRM1/YGL097W:LSG1/YGL099W:SLX9/YGR081C:SDA1/YGR245C:ZUO1/YGR285C:RPF1/YHR088W:NMD3/YHR170W:RIX1/YHR197W:NOP9/YJL010C:NUP82/YJL061W:NUP85/YJR042W:LTV1/YKL143W:MTR2/YKL186C:RPL40B/YKR094C:RIX7/YLL034C:BUD20/YLR074C:RNA1/YMR235C:JJJ1/YNL227C:NOG2/YNR053C:NUP1/YOR098C:NOC2/YOR206W:RRS1/YOR294W:NO…
71166	ribonucleoprotein complex localization	34 out of 1085 genes, 3.1%	48 out of 7167 background genes, 0.7%	7.44e-15	0	0	ECM1/YAL059W:BUD23/YCR047C:RLI1/YDR091C:ARX1/YDR101C:BCP1/YDR361C:NUG1/YER006W:ARB1/YER036C:NIC96/YFR002W:SRM1/YGL097W:LSG1/YGL099W:SLX9/YGR081C:SDA1/YGR245C:ZUO1/YGR285C:RPF1/YHR088W:NMD3/YHR170W:RIX1/YHR197W:NOP9/YJL010C:NUP82/YJL061W:NUP85/YJR042W:LTV1/YKL143W:MTR2/YKL186C:RPL40B/YKR094C:RIX7/YLL034C:BUD20/YLR074C:RNA1/YMR235C:JJJ1/YNL227C:NOG2/YNR053C:NUP1/YOR098C:NOC2/YOR206W:RRS1/YOR294W:NO…
71426	ribonucleoprotein complex export from nucleus	34 out of 1085 genes, 3.1%	48 out of 7167 background genes, 0.7%	7.44e-15	0	0	ECM1/YAL059W:BUD23/YCR047C:RLI1/YDR091C:ARX1/YDR101C:BCP1/YDR361C:NUG1/YER006W:ARB1/YER036C:NIC96/YFR002W:SRM1/YGL097W:LSG1/YGL099W:SLX9/YGR081C:SDA1/YGR245C:ZUO1/YGR285C:RPF1/YHR088W:NMD3/YHR170W:RIX1/YHR197W:NOP9/YJL010C:NUP82/YJL061W:NUP85/YJR042W:LTV1/YKL143W:MTR2/YKL186C:RPL40B/YKR094C:RIX7/YLL034C:BUD20/YLR074C:RNA1/YMR235C:JJJ1/YNL227C:NOG2/YNR053C:NUP1/YOR098C:NOC2/YOR206W:RRS1/YOR294W:NO…
71428	rRNA-containing ribonucleoprotein complex export from nucleus	34 out of 1085 genes, 3.1%	48 out of 7167 background genes, 0.7%	7.44e-15	0	0	ECM1/YAL059W:BUD23/YCR047C:RLI1/YDR091C:ARX1/YDR101C:BCP1/YDR361C:NUG1/YER006W:ARB1/YER036C:NIC96/YFR002W:SRM1/YGL097W:LSG1/YGL099W:SLX9/YGR081C:SDA1/YGR245C:ZUO1/YGR285C:RPF1/YHR088W:NMD3/YHR170W:RIX1/YHR197W:NOP9/YJL010C:NUP82/YJL061W:NUP85/YJR042W:LTV1/YKL143W:MTR2/YKL186C:RPL40B/YKR094C:RIX7/YLL034C:BUD20/YLR074C:RNA1/YMR235C:JJJ1/YNL227C:NOG2/YNR053C:NUP1/YOR098C:NOC2/YOR206W:RRS1/YOR294W:NO…
51169	nuclear transport	73 out of 1085 genes, 6.7%	174 out of 7167 background genes, 2.4%	8.13e-15	0	0	ECM1/YAL059W:NUP60/YAR002W:FUS3/YBL016W:KAP104/YBR017C:HMT1/YBR034C:TEF2/YBR118W:REI1/YBR267W:BUD23/YCR047C:SYO1/YDL063C:SUB2/YDL084W:RLI1/YDR091C:ARX1/YDR101C:BCP1/YDR361C:YRA1/YDR381W:SXM1/YDR395W:NUG1/YER006W:ARB1/YER036C:GLE2/YER107C:KAP123/YER110C:RPS26B/YER131W:NIC96/YFR002W:NUP145/YGL092W:SRM1/YGL097W:LSG1/YGL099W:SEH1/YGL100W:SLX9/YGR081C:UTP22/YGR090W:UTP8/YGR128C:SDA1/YGR245C:ZUO1/YGR28…
6913	nucleocytoplasmic transport	72 out of 1085 genes, 6.6%	173 out of 7167 background genes, 2.4%	2.37e-14	0	0	ECM1/YAL059W:NUP60/YAR002W:FUS3/YBL016W:KAP104/YBR017C:HMT1/YBR034C:TEF2/YBR118W:REI1/YBR267W:BUD23/YCR047C:SYO1/YDL063C:SUB2/YDL084W:RLI1/YDR091C:ARX1/YDR101C:BCP1/YDR361C:YRA1/YDR381W:SXM1/YDR395W:NUG1/YER006W:ARB1/YER036C:GLE2/YER107C:KAP123/YER110C:RPS26B/YER131W:NIC96/YFR002W:NUP145/YGL092W:SRM1/YGL097W:LSG1/YGL099W:SEH1/YGL100W:SLX9/YGR081C:UTP22/YGR090W:UTP8/YGR128C:SDA1/YGR245C:ZUO1/YGR28…
16074	snoRNA metabolic process	32 out of 1085 genes, 2.9%	46 out of 7167 background genes, 0.6%	1.7e-13	0	0	POP5/YAL033W:POP8/YBL018C:POP4/YBR257W:RRP43/YCR035C:NOP1/YDL014W:RRP42/YDL111C:RRP45/YDR280W:POP6/YGR030C:RRP46/YGR095C:MTR3/YGR158C:SKI6/YGR195W:PXR1/YGR280C:BCD1/YHR040W:RPP1/YHR062C:RRP4/YHR069C:LRP1/YHR081W:AIR1/YIL079C:MTR4/YJL050W:SWD2/YKL018W:DBR1/YKL149C:CBF5/YLR175W:SEN1/YLR430W:RNT1/YMR239C:POP1/YNL221C:CSL4/YNL232W:POP3/YNL282W:TRF5/YNL299W:DIS3/YOL021C:PAP2/YOL115W:RRP40/YOL142W:RRP6…
9451	RNA modification	69 out of 1085 genes, 6.4%	169 out of 7167 background genes, 2.4%	3.84e-13	0	0	NCL1/YBL024W:KTI11/YBL071W-A:TRM7/YBR061C:SPB1/YCL054W:BUD23/YCR047C:NOP1/YDL014W:PUS9/YDL036C:TRM3/YDL112W:TRM8/YDL201W:NHP2/YDL208W:RRP8/YDR083W:TRM1/YDR120C:TRM82/YDR165W:LCP5/YER127W:DEG1/YFL001W:TYW3/YGL050W:PUS2/YGL063W:NCS6/YGL211W:MTO1/YGL236C:PUS6/YGR169C:ELP2/YGR200C:TCD1/YHR003C:TRM5/YHR070W:NOP10/YHR072W-A:GAR1/YHR089C:IKI1/YHR187W:URM1/YIL008W:BMT5/YIL096C:SAP185/YJL098W:GCD14/YJL125…
51168	nuclear export	56 out of 1085 genes, 5.2%	128 out of 7167 background genes, 1.8%	7.61e-12	0	0	ECM1/YAL059W:NUP60/YAR002W:FUS3/YBL016W:HMT1/YBR034C:TEF2/YBR118W:BUD23/YCR047C:SUB2/YDL084W:RLI1/YDR091C:ARX1/YDR101C:BCP1/YDR361C:YRA1/YDR381W:SXM1/YDR395W:NUG1/YER006W:ARB1/YER036C:GLE2/YER107C:RPS26B/YER131W:NIC96/YFR002W:NUP145/YGL092W:SRM1/YGL097W:LSG1/YGL099W:SLX9/YGR081C:UTP22/YGR090W:UTP8/YGR128C:SDA1/YGR245C:ZUO1/YGR285C:GPA1/YHR005C:BRL1/YHR036W:RPF1/YHR088W:NMD3/YHR170W:RIX1/YHR197W:N…
43144	snoRNA processing	28 out of 1085 genes, 2.6%	40 out of 7167 background genes, 0.6%	1.13e-11	0	0	POP5/YAL033W:POP8/YBL018C:POP4/YBR257W:RRP43/YCR035C:NOP1/YDL014W:RRP42/YDL111C:RRP45/YDR280W:POP6/YGR030C:RRP46/YGR095C:MTR3/YGR158C:SKI6/YGR195W:PXR1/YGR280C:RPP1/YHR062C:RRP4/YHR069C:LRP1/YHR081W:MTR4/YJL050W:SWD2/YKL018W:CBF5/YLR175W:SEN1/YLR430W:RNT1/YMR239C:POP1/YNL221C:CSL4/YNL232W:POP3/YNL282W:TRF5/YNL299W:DIS3/YOL021C:PAP2/YOL115W:RRP40/YOL142W:RRP6/YOR001W
30488	tRNA methylation	18 out of 1085 genes, 1.7%	19 out of 7167 background genes, 0.3%	4.02e-11	0	0	NCL1/YBL024W:TRM7/YBR061C:TRM3/YDL112W:TRM8/YDL201W:TRM1/YDR120C:TRM82/YDR165W:TYW3/YGL050W:TRM5/YHR070W:GCD14/YJL125C:TRM12/YML005W:TRM9/YML014W:GCD10/YNL062C:TRM112/YNR046W:TRM10/YOL093W:TRM11/YOL124C:TRM13/YOL125W:PPM2/YOL141W:TRM44/YPL030W
42797	tRNA transcription from RNA polymerase III promoter	18 out of 1085 genes, 1.7%	19 out of 7167 background genes, 0.3%	4.02e-11	0	0	RPB5/YBR154C:RPC53/YDL150W:RPC11/YDR045C:DST1/YGL043W:RPC10/YHR143W-A:RPC17/YJL011C:RPC25/YKL144C:RPC37/YKR025W:RPC19/YNL113W:RPC31/YNL151C:RPC34/YNR003C:RPO31/YOR116C:RET1/YOR207C:RPB10/YOR210W:RPB8/YOR224C:RPC40/YPR110C:RPO26/YPR187W:RPC82/YPR190C
9304	tRNA transcription	18 out of 1085 genes, 1.7%	19 out of 7167 background genes, 0.3%	4.02e-11	0	0	RPB5/YBR154C:RPC53/YDL150W:RPC11/YDR045C:DST1/YGL043W:RPC10/YHR143W-A:RPC17/YJL011C:RPC25/YKL144C:RPC37/YKR025W:RPC19/YNL113W:RPC31/YNL151C:RPC34/YNR003C:RPO31/YOR116C:RET1/YOR207C:RPB10/YOR210W:RPB8/YOR224C:RPC40/YPR110C:RPO26/YPR187W:RPC82/YPR190C
42255	ribosome assembly	34 out of 1085 genes, 3.1%	58 out of 7167 background genes, 0.8%	4.23e-11	0	0	FUN12/YAL035W:RRP7/YCL031C:RSA4/YCR072C:MAK21/YDR060W:SSF2/YDR312W:SPB4/YFL002C:LSG1/YGL099W:NSR1/YGR159C:SSF1/YHR066W:IPI1/YHR085W:RPF1/YHR088W:RIX1/YHR197W:SQT1/YIR012W:YVH1/YIR026C:RPS14B/YJL191W:MRT4/YKL009W:MAK11/YKL021C:RPS27A/YKL156W:RPF2/YKR081C:RPL40B/YKR094C:DRS1/YLL008W:SDO1/YLR022C:MDN1/YLR106C:RSA3/YLR221C:RIA1/YNL163C:IPI3/YNL182C:ESF2/YNR054C:BRX1/YOL077C:REX4/YOL080C:NOC2/YOR206W:…
43634	polyadenylation-dependent ncRNA catabolic process	17 out of 1085 genes, 1.6%	18 out of 7167 background genes, 0.3%	2.55e-10	0	0	RRP43/YCR035C:RRP42/YDL111C:RRP45/YDR280W:RRP46/YGR095C:MTR3/YGR158C:SKI6/YGR195W:RRP4/YHR069C:LRP1/YHR081W:AIR1/YIL079C:MTR4/YJL050W:CSL4/YNL232W:TRF5/YNL299W:MPP6/YNR024W:DIS3/YOL021C:PAP2/YOL115W:RRP40/YOL142W:RRP6/YOR001W
71029	nuclear ncRNA surveillance	17 out of 1085 genes, 1.6%	18 out of 7167 background genes, 0.3%	2.55e-10	0	0	RRP43/YCR035C:RRP42/YDL111C:RRP45/YDR280W:RRP46/YGR095C:MTR3/YGR158C:SKI6/YGR195W:RRP4/YHR069C:LRP1/YHR081W:AIR1/YIL079C:MTR4/YJL050W:CSL4/YNL232W:TRF5/YNL299W:MPP6/YNR024W:DIS3/YOL021C:PAP2/YOL115W:RRP40/YOL142W:RRP6/YOR001W
71046	nuclear polyadenylation-dependent ncRNA catabolic process	17 out of 1085 genes, 1.6%	18 out of 7167 background genes, 0.3%	2.55e-10	0	0	RRP43/YCR035C:RRP42/YDL111C:RRP45/YDR280W:RRP46/YGR095C:MTR3/YGR158C:SKI6/YGR195W:RRP4/YHR069C:LRP1/YHR081W:AIR1/YIL079C:MTR4/YJL050W:CSL4/YNL232W:TRF5/YNL299W:MPP6/YNR024W:DIS3/YOL021C:PAP2/YOL115W:RRP40/YOL142W:RRP6/YOR001W
43633	polyadenylation-dependent RNA catabolic process	18 out of 1085 genes, 1.7%	20 out of 7167 background genes, 0.3%	3.45e-10	0	0	RRP43/YCR035C:RRP42/YDL111C:RRP45/YDR280W:RRP46/YGR095C:MTR3/YGR158C:SKI6/YGR195W:RRP4/YHR069C:LRP1/YHR081W:AIR1/YIL079C:MTR4/YJL050W:DBP2/YNL112W:CSL4/YNL232W:TRF5/YNL299W:MPP6/YNR024W:DIS3/YOL021C:PAP2/YOL115W:RRP40/YOL142W:RRP6/YOR001W
71042	nuclear polyadenylation-dependent mRNA catabolic process	15 out of 1085 genes, 1.4%	15 out of 7167 background genes, 0.2%	7.4e-10	0	0	RRP43/YCR035C:RRP42/YDL111C:RRP45/YDR280W:RRP46/YGR095C:MTR3/YGR158C:SKI6/YGR195W:RRP4/YHR069C:MTR4/YJL050W:DBP2/YNL112W:CSL4/YNL232W:TRF5/YNL299W:DIS3/YOL021C:PAP2/YOL115W:RRP40/YOL142W:RRP6/YOR001W
71047	polyadenylation-dependent mRNA catabolic process	15 out of 1085 genes, 1.4%	15 out of 7167 background genes, 0.2%	7.4e-10	0	0	RRP43/YCR035C:RRP42/YDL111C:RRP45/YDR280W:RRP46/YGR095C:MTR3/YGR158C:SKI6/YGR195W:RRP4/YHR069C:MTR4/YJL050W:DBP2/YNL112W:CSL4/YNL232W:TRF5/YNL299W:DIS3/YOL021C:PAP2/YOL115W:RRP40/YOL142W:RRP6/YOR001W
71051	polyadenylation-dependent snoRNA 3'-end processing	15 out of 1085 genes, 1.4%	15 out of 7167 background genes, 0.2%	7.4e-10	0	0	RRP43/YCR035C:RRP42/YDL111C:RRP45/YDR280W:RRP46/YGR095C:MTR3/YGR158C:SKI6/YGR195W:RRP4/YHR069C:LRP1/YHR081W:MTR4/YJL050W:CSL4/YNL232W:TRF5/YNL299W:DIS3/YOL021C:PAP2/YOL115W:RRP40/YOL142W:RRP6/YOR001W
19438	aromatic compound biosynthetic process	199 out of 1085 genes, 18.3%	835 out of 7167 background genes, 11.7%	1.7e-09	0	0	FUN30/YAL019W:NUP60/YAR002W:BUD14/YAR014C:HIR1/YBL008W:RRN6/YBL014C:URA7/YBL039C:SAS3/YBL052C:TOD6/YBL054W:HMT1/YBR034C:NRG2/YBR066C:MIS1/YBR084W:GRS1/YBR121C:CKS1/YBR135W:SUP45/YBR143C:RPB5/YBR154C:TAF5/YBR198C:KAR4/YCL055W:SIR2/YDL042C:BRE1/YDL074C:SUB2/YDL084W:RPC53/YDL150W:UGA3/YDL170W:HEM3/YDL205C:NSI1/YDR026C:HEM13/YDR044W:RPC11/YDR045C:FOB1/YDR110W:DPB4/YDR121W:TAF12/YDR145W:RPA14/YDR156W:…
44271	cellular nitrogen compound biosynthetic process	203 out of 1085 genes, 18.7%	859 out of 7167 background genes, 12.0%	2.28e-09	0	0	FUN30/YAL019W:NUP60/YAR002W:BUD14/YAR014C:HIR1/YBL008W:RRN6/YBL014C:URA7/YBL039C:SAS3/YBL052C:TOD6/YBL054W:HMT1/YBR034C:NRG2/YBR066C:MIS1/YBR084W:GRS1/YBR121C:CKS1/YBR135W:SUP45/YBR143C:RPB5/YBR154C:TAF5/YBR198C:KAR4/YCL055W:SIR2/YDL042C:BRE1/YDL074C:SUB2/YDL084W:RPC53/YDL150W:UGA3/YDL170W:HEM3/YDL205C:NSI1/YDR026C:HEM13/YDR044W:RPC11/YDR045C:FOB1/YDR110W:DPB4/YDR121W:TAF12/YDR145W:RPA14/YDR156W:…
1901362	organic cyclic compound biosynthetic process	208 out of 1085 genes, 19.2%	891 out of 7167 background genes, 12.4%	4.04e-09	0	0	FUN30/YAL019W:NUP60/YAR002W:BUD14/YAR014C:HIR1/YBL008W:RRN6/YBL014C:URA7/YBL039C:SAS3/YBL052C:TOD6/YBL054W:HMT1/YBR034C:NRG2/YBR066C:MIS1/YBR084W:GRS1/YBR121C:CKS1/YBR135W:SUP45/YBR143C:RPB5/YBR154C:TAF5/YBR198C:KAR4/YCL055W:SIR2/YDL042C:BRE1/YDL074C:SUB2/YDL084W:RPC53/YDL150W:UGA3/YDL170W:HEM3/YDL205C:NSI1/YDR026C:HEM13/YDR044W:RPC11/YDR045C:FOB1/YDR110W:DPB4/YDR121W:TAF12/YDR145W:RPA14/YDR156W:…
18130	heterocycle biosynthetic process	201 out of 1085 genes, 18.5%	856 out of 7167 background genes, 11.9%	5.83e-09	0	0	FUN30/YAL019W:NUP60/YAR002W:BUD14/YAR014C:HIR1/YBL008W:RRN6/YBL014C:URA7/YBL039C:SAS3/YBL052C:TOD6/YBL054W:HMT1/YBR034C:NRG2/YBR066C:MIS1/YBR084W:GRS1/YBR121C:CKS1/YBR135W:SUP45/YBR143C:RPB5/YBR154C:TAF5/YBR198C:KAR4/YCL055W:SIR2/YDL042C:BRE1/YDL074C:SUB2/YDL084W:RPC53/YDL150W:UGA3/YDL170W:HEM3/YDL205C:NSI1/YDR026C:HEM13/YDR044W:RPC11/YDR045C:FOB1/YDR110W:DPB4/YDR121W:TAF12/YDR145W:RPA14/YDR156W:…
16078	tRNA catabolic process	15 out of 1085 genes, 1.4%	16 out of 7167 background genes, 0.2%	1.01e-08	0	0	RRP43/YCR035C:RRP42/YDL111C:RRP45/YDR280W:RRP46/YGR095C:MTR3/YGR158C:SKI6/YGR195W:RRP4/YHR069C:AIR1/YIL079C:MTR4/YJL050W:CSL4/YNL232W:TRF5/YNL299W:DIS3/YOL021C:PAP2/YOL115W:RRP40/YOL142W:RRP6/YOR001W
71035	nuclear polyadenylation-dependent rRNA catabolic process	15 out of 1085 genes, 1.4%	16 out of 7167 background genes, 0.2%	1.01e-08	0	0	RRP43/YCR035C:RRP45/YDR280W:RRP46/YGR095C:MTR3/YGR158C:RRP4/YHR069C:LRP1/YHR081W:AIR1/YIL079C:MTR4/YJL050W:CSL4/YNL232W:TRF5/YNL299W:MPP6/YNR024W:DIS3/YOL021C:PAP2/YOL115W:RRP40/YOL142W:RRP6/YOR001W
71038	nuclear polyadenylation-dependent tRNA catabolic process	15 out of 1085 genes, 1.4%	16 out of 7167 background genes, 0.2%	1.01e-08	0	0	RRP43/YCR035C:RRP42/YDL111C:RRP45/YDR280W:RRP46/YGR095C:MTR3/YGR158C:SKI6/YGR195W:RRP4/YHR069C:AIR1/YIL079C:MTR4/YJL050W:CSL4/YNL232W:TRF5/YNL299W:DIS3/YOL021C:PAP2/YOL115W:RRP40/YOL142W:RRP6/YOR001W
6360	transcription from RNA polymerase I promoter	33 out of 1085 genes, 3.0%	64 out of 7167 background genes, 0.9%	1.35e-08	0	0	RRN6/YBL014C:RPB5/YBR154C:NSI1/YDR026C:RPA14/YDR156W:UTP4/YDR324C:UTP5/YDR398W:SPT15/YER148W:DST1/YGL043W:UTP8/YGR128C:RPC10/YHR143W-A:UTP9/YHR196W:RRN7/YJL025W:UTP10/YJL109C:RPA34/YJL148W:RPA12/YJR063W:RRN3/YKL125W:GRC3/YLL035W:RRN11/YML043C:UTP15/YMR093W:SAP30/YMR263W:RPC19/YNL113W:RPA49/YNL248C:CKA2/YOR061W:RPB10/YOR210W:RPB8/YOR224C:UAF30/YOR295W:RPA43/YOR340C:RPA190/YOR341W:MOT1/YPL082C:NAN1…
34654	nucleobase-containing compound biosynthetic process	184 out of 1085 genes, 17.0%	774 out of 7167 background genes, 10.8%	1.92e-08	0	0	FUN30/YAL019W:NUP60/YAR002W:BUD14/YAR014C:HIR1/YBL008W:RRN6/YBL014C:URA7/YBL039C:SAS3/YBL052C:TOD6/YBL054W:HMT1/YBR034C:NRG2/YBR066C:GRS1/YBR121C:CKS1/YBR135W:SUP45/YBR143C:RPB5/YBR154C:TAF5/YBR198C:KAR4/YCL055W:SIR2/YDL042C:BRE1/YDL074C:SUB2/YDL084W:RPC53/YDL150W:UGA3/YDL170W:NSI1/YDR026C:RPC11/YDR045C:FOB1/YDR110W:DPB4/YDR121W:TAF12/YDR145W:RPA14/YDR156W:TAF10/YDR167W:RVB1/YDR190C:UME6/YDR207C:…
32259	methylation	49 out of 1085 genes, 4.5%	122 out of 7167 background genes, 1.7%	1.92e-08	0	0	NCL1/YBL024W:RKM3/YBR030W:HMT1/YBR034C:TRM7/YBR061C:TAE1/YBR261C:EFM2/YBR271W:SPB1/YCL054W:BUD23/YCR047C:NOP1/YDL014W:TRM3/YDL112W:TRM8/YDL201W:RRP8/YDR083W:TRM1/YDR120C:MTQ2/YDR140W:TRM82/YDR165W:RKM2/YDR198C:RKM4/YDR257C:DOT1/YDR440W:RMT2/YDR465C:SDC1/YDR469W:TYW3/YGL050W:YGR283C:EFM1/YHL039W:TRM5/YHR070W:SEE1/YIL064W:BMT5/YIL096C:HPM1/YIL110W:GCD14/YJL125C:SET2/YJL168C:SWD2/YKL018W:BMT6/YLR063…
32774	RNA biosynthetic process	164 out of 1085 genes, 15.1%	668 out of 7167 background genes, 9.3%	2.05e-08	0	0	FUN30/YAL019W:NUP60/YAR002W:BUD14/YAR014C:HIR1/YBL008W:RRN6/YBL014C:SAS3/YBL052C:TOD6/YBL054W:HMT1/YBR034C:NRG2/YBR066C:GRS1/YBR121C:CKS1/YBR135W:SUP45/YBR143C:RPB5/YBR154C:TAF5/YBR198C:KAR4/YCL055W:SIR2/YDL042C:BRE1/YDL074C:SUB2/YDL084W:RPC53/YDL150W:UGA3/YDL170W:NSI1/YDR026C:RPC11/YDR045C:FOB1/YDR110W:DPB4/YDR121W:TAF12/YDR145W:RPA14/YDR156W:TAF10/YDR167W:RVB1/YDR190C:UME6/YDR207C:RAD9/YDR217C:…
6351	transcription, DNA-templated	163 out of 1085 genes, 15.0%	666 out of 7167 background genes, 9.3%	3.15e-08	0	0	FUN30/YAL019W:NUP60/YAR002W:BUD14/YAR014C:HIR1/YBL008W:RRN6/YBL014C:SAS3/YBL052C:TOD6/YBL054W:HMT1/YBR034C:NRG2/YBR066C:GRS1/YBR121C:CKS1/YBR135W:SUP45/YBR143C:RPB5/YBR154C:TAF5/YBR198C:KAR4/YCL055W:SIR2/YDL042C:BRE1/YDL074C:SUB2/YDL084W:RPC53/YDL150W:UGA3/YDL170W:NSI1/YDR026C:RPC11/YDR045C:FOB1/YDR110W:DPB4/YDR121W:TAF12/YDR145W:RPA14/YDR156W:TAF10/YDR167W:RVB1/YDR190C:UME6/YDR207C:RAD9/YDR217C:…
31126	snoRNA 3'-end processing	20 out of 1085 genes, 1.8%	28 out of 7167 background genes, 0.4%	5.02e-08	0	0	RRP43/YCR035C:NOP1/YDL014W:RRP42/YDL111C:RRP45/YDR280W:RRP46/YGR095C:MTR3/YGR158C:SKI6/YGR195W:PXR1/YGR280C:RRP4/YHR069C:LRP1/YHR081W:MTR4/YJL050W:SWD2/YKL018W:CBF5/YLR175W:SEN1/YLR430W:CSL4/YNL232W:TRF5/YNL299W:DIS3/YOL021C:PAP2/YOL115W:RRP40/YOL142W:RRP6/YOR001W
6401	RNA catabolic process	46 out of 1085 genes, 4.2%	115 out of 7167 background genes, 1.6%	9.77e-08	0	0	RRP43/YCR035C:POL3/YDL102W:RRP42/YDL111C:SUP35/YDR172W:EBS1/YDR206W:RRP45/YDR280W:DXO1/YDR370C:RPB7/YDR404C:EDC3/YEL015W:TPA1/YER049W:MOT2/YER068W:LSM5/YER146W:PUF4/YGL014W:RAI1/YGL246C:RRP46/YGR095C:MTR3/YGR158C:SKI6/YGR195W:RRP4/YHR069C:NMD2/YHR077C:LRP1/YHR081W:AIR1/YIL079C:MTR4/YJL050W:LSM1/YJL124C:NUC1/YJL208C:CBP1/YJL209W:POL32/YJR043C:MRT4/YKL009W:RAD27/YKL113C:DBR1/YKL149C:HBS1/YKR084C:SK…
27	ribosomal large subunit assembly	22 out of 1085 genes, 2.0%	34 out of 7167 background genes, 0.5%	1.05e-07	0	0	RSA4/YCR072C:MAK21/YDR060W:SSF2/YDR312W:SPB4/YFL002C:LSG1/YGL099W:SSF1/YHR066W:IPI1/YHR085W:RPF1/YHR088W:RIX1/YHR197W:SQT1/YIR012W:YVH1/YIR026C:MRT4/YKL009W:MAK11/YKL021C:RPF2/YKR081C:RPL40B/YKR094C:DRS1/YLL008W:MDN1/YLR106C:RSA3/YLR221C:IPI3/YNL182C:BRX1/YOL077C:REX4/YOL080C:RSA1/YPL193W
6402	mRNA catabolic process	40 out of 1085 genes, 3.7%	93 out of 7167 background genes, 1.3%	1.25e-07	0	0	RRP43/YCR035C:RRP42/YDL111C:SUP35/YDR172W:EBS1/YDR206W:RRP45/YDR280W:DXO1/YDR370C:RPB7/YDR404C:EDC3/YEL015W:TPA1/YER049W:MOT2/YER068W:LSM5/YER146W:PUF4/YGL014W:RAI1/YGL246C:RRP46/YGR095C:MTR3/YGR158C:SKI6/YGR195W:RRP4/YHR069C:NMD2/YHR077C:LRP1/YHR081W:AIR1/YIL079C:MTR4/YJL050W:LSM1/YJL124C:CBP1/YJL209W:MRT4/YKL009W:HBS1/YKR084C:SKI2/YLR398C:NAM7/YMR080C:STO1/YMR125W:DOM34/YNL001W:DBP2/YNL112W:CSL…
43414	macromolecule methylation	47 out of 1085 genes, 4.3%	120 out of 7167 background genes, 1.7%	1.43e-07	0	0	NCL1/YBL024W:RKM3/YBR030W:HMT1/YBR034C:TRM7/YBR061C:TAE1/YBR261C:EFM2/YBR271W:SPB1/YCL054W:BUD23/YCR047C:NOP1/YDL014W:TRM3/YDL112W:TRM8/YDL201W:RRP8/YDR083W:TRM1/YDR120C:MTQ2/YDR140W:TRM82/YDR165W:RKM2/YDR198C:RKM4/YDR257C:DOT1/YDR440W:RMT2/YDR465C:SDC1/YDR469W:TYW3/YGL050W:EFM1/YHL039W:TRM5/YHR070W:SEE1/YIL064W:BMT5/YIL096C:HPM1/YIL110W:GCD14/YJL125C:SET2/YJL168C:SWD2/YKL018W:BMT6/YLR063W:EMG1/Y…
956	nuclear-transcribed mRNA catabolic process	39 out of 1085 genes, 3.6%	90 out of 7167 background genes, 1.3%	1.64e-07	0	0	RRP43/YCR035C:RRP42/YDL111C:SUP35/YDR172W:EBS1/YDR206W:RRP45/YDR280W:DXO1/YDR370C:RPB7/YDR404C:EDC3/YEL015W:TPA1/YER049W:MOT2/YER068W:LSM5/YER146W:PUF4/YGL014W:RAI1/YGL246C:RRP46/YGR095C:MTR3/YGR158C:SKI6/YGR195W:RRP4/YHR069C:NMD2/YHR077C:LRP1/YHR081W:AIR1/YIL079C:MTR4/YJL050W:LSM1/YJL124C:MRT4/YKL009W:HBS1/YKR084C:SKI2/YLR398C:NAM7/YMR080C:STO1/YMR125W:DOM34/YNL001W:DBP2/YNL112W:CSL4/YNL232W:TRF…
43628	ncRNA 3'-end processing	25 out of 1085 genes, 2.3%	44 out of 7167 background genes, 0.6%	3.02e-07	0	0	RRP43/YCR035C:NOP1/YDL014W:RRP42/YDL111C:RRP45/YDR280W:RRP46/YGR095C:MTR3/YGR158C:SKI6/YGR195W:PXR1/YGR280C:RRP4/YHR069C:LRP1/YHR081W:AIR1/YIL079C:MTR4/YJL050W:RPS21B/YJL136C:SWD2/YKL018W:TRZ1/YKR079C:CBF5/YLR175W:SEN1/YLR430W:RNT1/YMR239C:CSL4/YNL232W:TRF5/YNL299W:MPP6/YNR024W:DIS3/YOL021C:PAP2/YOL115W:RRP40/YOL142W:RRP6/YOR001W
34655	nucleobase-containing compound catabolic process	60 out of 1085 genes, 5.5%	176 out of 7167 background genes, 2.5%	3.04e-07	0	0	FUN30/YAL019W:YBL055C:DUT1/YBR252W:RRP43/YCR035C:POL3/YDL102W:RRP42/YDL111C:LRG1/YDL240W:SUP35/YDR172W:EBS1/YDR206W:RRP45/YDR280W:DXO1/YDR370C:YRA1/YDR381W:RPB7/YDR404C:EDC3/YEL015W:SAH1/YER043C:TPA1/YER049W:MOT2/YER068W:LSM5/YER146W:PUF4/YGL014W:SAE2/YGL175C:RAI1/YGL246C:RRP46/YGR095C:MTR3/YGR158C:SKI6/YGR195W:GPA1/YHR005C:RRP4/YHR069C:NMD2/YHR077C:LRP1/YHR081W:AIR1/YIL079C:MTR4/YJL050W:LSM1/YJL…
16071	mRNA metabolic process	80 out of 1085 genes, 7.4%	270 out of 7167 background genes, 3.8%	7.76e-07	0	0	POP5/YAL033W:POP8/YBL018C:PRP6/YBR055C:POP4/YBR257W:RRP43/YCR035C:PRP9/YDL030W:PRP11/YDL043C:SUB2/YDL084W:RRP42/YDL111C:CWC2/YDL209C:SUP35/YDR172W:EBS1/YDR206W:SNU56/YDR240C:PRP28/YDR243C:RRP45/YDR280W:CFT1/YDR301W:CDC40/YDR364C:DXO1/YDR370C:RPB7/YDR404C:SNM1/YDR478W:EDC3/YEL015W:SNU13/YEL026W:TPA1/YER049W:MOT2/YER068W:LSM5/YER146W:BRR2/YER172C:SAD1/YFR005C:PUF4/YGL014W:DST1/YGL043W:RNA15/YGL044C…
16073	snRNA metabolic process	18 out of 1085 genes, 1.7%	26 out of 7167 background genes, 0.4%	1.14e-06	0	0	NHP2/YDL208W:RRP45/YDR280W:MTR3/YGR158C:SKI6/YGR195W:RRP4/YHR069C:NOP10/YHR072W-A:LRP1/YHR081W:GAR1/YHR089C:AIR1/YIL079C:MTR4/YJL050W:CBF5/YLR175W:SEN1/YLR430W:RNT1/YMR239C:TRF5/YNL299W:PAP2/YOL115W:RRP6/YOR001W:PUS7/YOR243C:PUS1/YPL212C
42790	transcription of nuclear large rRNA transcript from RNA polymerase I promoter	15 out of 1085 genes, 1.4%	19 out of 7167 background genes, 0.3%	1.57e-06	0	0	RRN6/YBL014C:NSI1/YDR026C:RPA14/YDR156W:SPT15/YER148W:RRN7/YJL025W:RPA34/YJL148W:RPA12/YJR063W:RRN3/YKL125W:RRN11/YML043C:RPA49/YNL248C:UAF30/YOR295W:RPA43/YOR340C:RPA190/YOR341W:MOT1/YPL082C:RPA135/YPR010C
459	exonucleolytic trimming involved in rRNA processing	15 out of 1085 genes, 1.4%	19 out of 7167 background genes, 0.3%	1.57e-06	0	0	RRP43/YCR035C:RRP42/YDL111C:RRP45/YDR280W:RRP46/YGR095C:MTR3/YGR158C:SKI6/YGR195W:RRP4/YHR069C:LRP1/YHR081W:MTR4/YJL050W:RLP7/YNL002C:CSL4/YNL232W:MPP6/YNR024W:DIS3/YOL021C:RRP40/YOL142W:RRP6/YOR001W
90503	RNA phosphodiester bond hydrolysis, exonucleolytic	15 out of 1085 genes, 1.4%	19 out of 7167 background genes, 0.3%	1.57e-06	0	0	RRP43/YCR035C:RRP42/YDL111C:RRP45/YDR280W:RRP46/YGR095C:MTR3/YGR158C:SKI6/YGR195W:RRP4/YHR069C:LRP1/YHR081W:MTR4/YJL050W:RLP7/YNL002C:CSL4/YNL232W:MPP6/YNR024W:DIS3/YOL021C:RRP40/YOL142W:RRP6/YOR001W
16075	rRNA catabolic process	19 out of 1085 genes, 1.8%	29 out of 7167 background genes, 0.4%	1.6e-06	0	0	RRP43/YCR035C:RRP42/YDL111C:RRP45/YDR280W:RRP46/YGR095C:MTR3/YGR158C:SKI6/YGR195W:RRP4/YHR069C:LRP1/YHR081W:AIR1/YIL079C:MTR4/YJL050W:HBS1/YKR084C:DOM34/YNL001W:CSL4/YNL232W:TRF5/YNL299W:MPP6/YNR024W:DIS3/YOL021C:PAP2/YOL115W:RRP40/YOL142W:RRP6/YOR001W
184	nuclear-transcribed mRNA catabolic process, nonsense-mediated decay	17 out of 1085 genes, 1.6%	24 out of 7167 background genes, 0.3%	1.97e-06	0	0	RRP43/YCR035C:RRP42/YDL111C:EBS1/YDR206W:RRP45/YDR280W:RRP46/YGR095C:MTR3/YGR158C:SKI6/YGR195W:RRP4/YHR069C:NMD2/YHR077C:SKI2/YLR398C:NAM7/YMR080C:STO1/YMR125W:DBP2/YNL112W:CSL4/YNL232W:DIS3/YOL021C:CDC33/YOL139C:RRP40/YOL142W
19439	aromatic compound catabolic process	61 out of 1085 genes, 5.6%	189 out of 7167 background genes, 2.6%	2.58e-06	0	0	FUN30/YAL019W:YBL055C:DUT1/YBR252W:RRP43/YCR035C:POL3/YDL102W:RRP42/YDL111C:LRG1/YDL240W:SUP35/YDR172W:EBS1/YDR206W:RRP45/YDR280W:DXO1/YDR370C:YRA1/YDR381W:RPB7/YDR404C:EDC3/YEL015W:SAH1/YER043C:TPA1/YER049W:MOT2/YER068W:LSM5/YER146W:PUF4/YGL014W:SAE2/YGL175C:RAI1/YGL246C:RRP46/YGR095C:MTR3/YGR158C:SKI6/YGR195W:GPA1/YHR005C:RRP4/YHR069C:NMD2/YHR077C:LRP1/YHR081W:AIR1/YIL079C:MTR4/YJL050W:LSM1/YJL…
71025	RNA surveillance	18 out of 1085 genes, 1.7%	27 out of 7167 background genes, 0.4%	2.94e-06	0	0	RRP43/YCR035C:RRP42/YDL111C:RRP45/YDR280W:RRP46/YGR095C:MTR3/YGR158C:SKI6/YGR195W:RRP4/YHR069C:LRP1/YHR081W:AIR1/YIL079C:MTR4/YJL050W:CSL4/YNL232W:TRF5/YNL299W:MPP6/YNR024W:DIS3/YOL021C:PAP2/YOL115W:RRP40/YOL142W:RRP6/YOR001W:RAT1/YOR048C
71027	nuclear RNA surveillance	18 out of 1085 genes, 1.7%	27 out of 7167 background genes, 0.4%	2.94e-06	0	0	RRP43/YCR035C:RRP42/YDL111C:RRP45/YDR280W:RRP46/YGR095C:MTR3/YGR158C:SKI6/YGR195W:RRP4/YHR069C:LRP1/YHR081W:AIR1/YIL079C:MTR4/YJL050W:CSL4/YNL232W:TRF5/YNL299W:MPP6/YNR024W:DIS3/YOL021C:PAP2/YOL115W:RRP40/YOL142W:RRP6/YOR001W:RAT1/YOR048C
55	ribosomal large subunit export from nucleus	18 out of 1085 genes, 1.7%	28 out of 7167 background genes, 0.4%	7.08e-06	0	0	ECM1/YAL059W:ARX1/YDR101C:BCP1/YDR361C:NUG1/YER006W:NIC96/YFR002W:SDA1/YGR245C:RPF1/YHR088W:NMD3/YHR170W:NUP82/YJL061W:NUP85/YJR042W:MTR2/YKL186C:RPL40B/YKR094C:RIX7/YLL034C:BUD20/YLR074C:NOG2/YNR053C:NUP1/YOR098C:RRS1/YOR294W:NOP53/YPL146C
44270	cellular nitrogen compound catabolic process	61 out of 1085 genes, 5.6%	194 out of 7167 background genes, 2.7%	8.08e-06	0	0	FUN30/YAL019W:YBL055C:DUT1/YBR252W:RRP43/YCR035C:POL3/YDL102W:RRP42/YDL111C:LRG1/YDL240W:SUP35/YDR172W:EBS1/YDR206W:RRP45/YDR280W:DXO1/YDR370C:YRA1/YDR381W:RPB7/YDR404C:EDC3/YEL015W:SAH1/YER043C:TPA1/YER049W:MOT2/YER068W:LSM5/YER146W:PUF4/YGL014W:SAE2/YGL175C:RAI1/YGL246C:RRP46/YGR095C:MTR3/YGR158C:SKI6/YGR195W:GPA1/YHR005C:RRP4/YHR069C:NMD2/YHR077C:LRP1/YHR081W:AIR1/YIL079C:MTR4/YJL050W:LSM1/YJL…
291	nuclear-transcribed mRNA catabolic process, exonucleolytic	14 out of 1085 genes, 1.3%	18 out of 7167 background genes, 0.3%	8.31e-06	0	0	RRP43/YCR035C:RRP42/YDL111C:RRP45/YDR280W:RPB7/YDR404C:RRP46/YGR095C:MTR3/YGR158C:SKI6/YGR195W:RRP4/YHR069C:NMD2/YHR077C:SKI2/YLR398C:NAM7/YMR080C:CSL4/YNL232W:DIS3/YOL021C:RRP40/YOL142W
467	exonucleolytic trimming to generate mature 3'-end of 5.8S rRNA from tricistronic rRNA transcript (SSU-rRNA, 5.8S rRNA, LSU-rRNA)	14 out of 1085 genes, 1.3%	18 out of 7167 background genes, 0.3%	8.31e-06	0	0	RRP43/YCR035C:RRP42/YDL111C:RRP45/YDR280W:RRP46/YGR095C:MTR3/YGR158C:SKI6/YGR195W:RRP4/YHR069C:LRP1/YHR081W:MTR4/YJL050W:CSL4/YNL232W:MPP6/YNR024W:DIS3/YOL021C:RRP40/YOL142W:RRP6/YOR001W
34661	ncRNA catabolic process	19 out of 1085 genes, 1.8%	31 out of 7167 background genes, 0.4%	8.34e-06	0	0	RRP43/YCR035C:RRP42/YDL111C:RRP45/YDR280W:RRP46/YGR095C:MTR3/YGR158C:SKI6/YGR195W:RRP4/YHR069C:LRP1/YHR081W:AIR1/YIL079C:MTR4/YJL050W:HBS1/YKR084C:DOM34/YNL001W:CSL4/YNL232W:TRF5/YNL299W:MPP6/YNR024W:DIS3/YOL021C:PAP2/YOL115W:RRP40/YOL142W:RRP6/YOR001W
6383	transcription from RNA polymerase III promoter	22 out of 1085 genes, 2.0%	40 out of 7167 background genes, 0.6%	8.75e-06	0	0	RPB5/YBR154C:RPC53/YDL150W:RPC11/YDR045C:SPT15/YER148W:DST1/YGL043W:RPC10/YHR143W-A:RPC17/YJL011C:RPC25/YKL144C:RPC37/YKR025W:RPC19/YNL113W:RPC31/YNL151C:RPC34/YNR003C:CKA2/YOR061W:RPO31/YOR116C:RET1/YOR207C:RPB10/YOR210W:RPB8/YOR224C:NHP6A/YPR052C:RPC40/YPR110C:PZF1/YPR186C:RPO26/YPR187W:RPC82/YPR190C
34622	cellular macromolecular complex assembly	109 out of 1085 genes, 10.0%	427 out of 7167 background genes, 6.0%	8.76e-06	0	0	FUN12/YAL035W:BUD14/YAR014C:HIR1/YBL008W:MSI1/YBR195C:TAF5/YBR198C:DAD3/YBR233W-A:BIK1/YCL029C:RRP7/YCL031C:TAH1/YCR060W:RSA4/YCR072C:DBP10/YDL031W:PRP11/YDL043C:CWC2/YDL209C:MAK21/YDR060W:TAF12/YDR145W:TAF10/YDR167W:RVB1/YDR190C:PRP28/YDR243C:SSF2/YDR312W:CDC40/YDR364C:EDC3/YEL015W:GCD11/YER025W:SPT15/YER148W:BRR2/YER172C:SPB4/YFL002C:BUD27/YFL023W:DST1/YGL043W:LSG1/YGL099W:MCM6/YGL201C:PAC10/YG…
46700	heterocycle catabolic process	61 out of 1085 genes, 5.6%	196 out of 7167 background genes, 2.7%	1.25e-05	0	0	FUN30/YAL019W:YBL055C:DUT1/YBR252W:RRP43/YCR035C:POL3/YDL102W:RRP42/YDL111C:LRG1/YDL240W:SUP35/YDR172W:EBS1/YDR206W:RRP45/YDR280W:DXO1/YDR370C:YRA1/YDR381W:RPB7/YDR404C:EDC3/YEL015W:SAH1/YER043C:TPA1/YER049W:MOT2/YER068W:LSM5/YER146W:PUF4/YGL014W:SAE2/YGL175C:RAI1/YGL246C:RRP46/YGR095C:MTR3/YGR158C:SKI6/YGR195W:GPA1/YHR005C:RRP4/YHR069C:NMD2/YHR077C:LRP1/YHR081W:AIR1/YIL079C:MTR4/YJL050W:LSM1/YJL…
43933	macromolecular complex subunit organization	151 out of 1085 genes, 13.9%	652 out of 7167 background genes, 9.1%	1.33e-05	0	0	SWC3/YAL011W:FUN12/YAL035W:BUD14/YAR014C:HIR1/YBL008W:HMT1/YBR034C:SUP45/YBR143C:MSI1/YBR195C:TAF5/YBR198C:DAD3/YBR233W-A:BIK1/YCL029C:RRP7/YCL031C:TAH1/YCR060W:RSA4/YCR072C:DBP10/YDL031W:PRP11/YDL043C:UBC9/YDL064W:CWC2/YDL209C:MAK21/YDR060W:RLI1/YDR091C:DPB4/YDR121W:TAF12/YDR145W:TAF10/YDR167W:SUP35/YDR172W:RVB1/YDR190C:PRP28/YDR243C:SSF2/YDR312W:CDC40/YDR364C:EDC3/YEL015W:TCA17/YEL048C:GCD11/YE…
1901361	organic cyclic compound catabolic process	61 out of 1085 genes, 5.6%	201 out of 7167 background genes, 2.8%	3.61e-05	0	0	FUN30/YAL019W:YBL055C:DUT1/YBR252W:RRP43/YCR035C:POL3/YDL102W:RRP42/YDL111C:LRG1/YDL240W:SUP35/YDR172W:EBS1/YDR206W:RRP45/YDR280W:DXO1/YDR370C:YRA1/YDR381W:RPB7/YDR404C:EDC3/YEL015W:SAH1/YER043C:TPA1/YER049W:MOT2/YER068W:LSM5/YER146W:PUF4/YGL014W:SAE2/YGL175C:RAI1/YGL246C:RRP46/YGR095C:MTR3/YGR158C:SKI6/YGR195W:GPA1/YHR005C:RRP4/YHR069C:NMD2/YHR077C:LRP1/YHR081W:AIR1/YIL079C:MTR4/YJL050W:LSM1/YJL…
34427	nuclear-transcribed mRNA catabolic process, exonucleolytic, 3'-5'	13 out of 1085 genes, 1.2%	17 out of 7167 background genes, 0.2%	4.33e-05	0	0	RRP43/YCR035C:RRP42/YDL111C:RRP45/YDR280W:RRP46/YGR095C:MTR3/YGR158C:SKI6/YGR195W:RRP4/YHR069C:NMD2/YHR077C:SKI2/YLR398C:NAM7/YMR080C:CSL4/YNL232W:DIS3/YOL021C:RRP40/YOL142W
43928	exonucleolytic nuclear-transcribed mRNA catabolic process involved in deadenylation-dependent decay	13 out of 1085 genes, 1.2%	17 out of 7167 background genes, 0.2%	4.33e-05	0	0	RRP43/YCR035C:RRP42/YDL111C:RRP45/YDR280W:RRP46/YGR095C:MTR3/YGR158C:SKI6/YGR195W:RRP4/YHR069C:NMD2/YHR077C:SKI2/YLR398C:NAM7/YMR080C:CSL4/YNL232W:DIS3/YOL021C:RRP40/YOL142W
70478	nuclear-transcribed mRNA catabolic process, 3'-5' exonucleolytic nonsense-mediated decay	13 out of 1085 genes, 1.2%	17 out of 7167 background genes, 0.2%	4.33e-05	0	0	RRP43/YCR035C:RRP42/YDL111C:RRP45/YDR280W:RRP46/YGR095C:MTR3/YGR158C:SKI6/YGR195W:RRP4/YHR069C:NMD2/YHR077C:SKI2/YLR398C:NAM7/YMR080C:CSL4/YNL232W:DIS3/YOL021C:RRP40/YOL142W
31125	rRNA 3'-end processing	15 out of 1085 genes, 1.4%	22 out of 7167 background genes, 0.3%	4.4e-05	0	0	RRP43/YCR035C:RRP42/YDL111C:RRP45/YDR280W:RRP46/YGR095C:MTR3/YGR158C:SKI6/YGR195W:RRP4/YHR069C:LRP1/YHR081W:MTR4/YJL050W:RPS21B/YJL136C:CSL4/YNL232W:MPP6/YNR024W:DIS3/YOL021C:RRP40/YOL142W:RRP6/YOR001W
43412	macromolecule modification	172 out of 1085 genes, 15.9%	779 out of 7167 background genes, 10.9%	4.42e-05	0	0	GCV3/YAL044C:NUP60/YAR002W:ALK2/YBL009W:FUS3/YBL016W:NCL1/YBL024W:PSY4/YBL046W:SAS3/YBL052C:KTI11/YBL071W-A:RER2/YBR002C:GPI18/YBR004C:RKM3/YBR030W:HMT1/YBR034C:TRM7/YBR061C:TAF5/YBR198C:TAE1/YBR261C:EFM2/YBR271W:SPB1/YCL054W:BUD23/YCR047C:NOP1/YDL014W:PUS9/YDL036C:UBC9/YDL064W:BRE1/YDL074C:TRM3/YDL112W:UBP1/YDL122W:TRM8/YDL201W:NHP2/YDL208W:PPH3/YDR075W:RRP8/YDR083W:TRM1/YDR120C:MTQ2/YDR140W:TAF…
70925	organelle assembly	42 out of 1085 genes, 3.9%	119 out of 7167 background genes, 1.7%	5.46e-05	0	0	FUN12/YAL035W:RRP7/YCL031C:RSA4/YCR072C:MAK21/YDR060W:SEC7/YDR170C:SSF2/YDR312W:EDC3/YEL015W:SPB4/YFL002C:LSG1/YGL099W:CBF2/YGR140W:NSR1/YGR159C:TIF4631/YGR162W:SSF1/YHR066W:IPI1/YHR085W:RPF1/YHR088W:RIX1/YHR197W:ICE2/YIL090W:SQT1/YIR012W:YVH1/YIR026C:RPS14B/YJL191W:MRT4/YKL009W:MAK11/YKL021C:RPS27A/YKL156W:RPF2/YKR081C:RPL40B/YKR094C:DRS1/YLL008W:SDO1/YLR022C:MDN1/YLR106C:RSA3/YLR221C:CDC5/YMR00…
9303	rRNA transcription	18 out of 1085 genes, 1.7%	31 out of 7167 background genes, 0.4%	7.06e-05	0	0	RRN6/YBL014C:NSI1/YDR026C:RPA14/YDR156W:POL5/YEL055C:SPT15/YER148W:RRN7/YJL025W:RPA34/YJL148W:RPA12/YJR063W:RRN3/YKL125W:RRN11/YML043C:RNT1/YMR239C:RPA49/YNL248C:UAF30/YOR295W:RPA43/YOR340C:RPA190/YOR341W:MOT1/YPL082C:RPA135/YPR010C:PZF1/YPR186C
51656	establishment of organelle localization	39 out of 1085 genes, 3.6%	108 out of 7167 background genes, 1.5%	8.28e-05	0	0	ECM1/YAL059W:BIK1/YCL029C:BUD23/YCR047C:RLI1/YDR091C:ARX1/YDR101C:BCP1/YDR361C:NUG1/YER006W:ARB1/YER036C:NIC96/YFR002W:SRM1/YGL097W:LSG1/YGL099W:SLX9/YGR081C:SDA1/YGR245C:ZUO1/YGR285C:GPA1/YHR005C:RPF1/YHR088W:NMD3/YHR170W:RIX1/YHR197W:NOP9/YJL010C:NUP82/YJL061W:NUP85/YJR042W:LTV1/YKL143W:MTR2/YKL186C:RPL40B/YKR094C:RIX7/YLL034C:BUD20/YLR074C:CIK1/YMR198W:RNA1/YMR235C:JJJ1/YNL227C:NOG2/YNR053C:NU…
34475	U4 snRNA 3'-end processing	10 out of 1085 genes, 0.9%	11 out of 7167 background genes, 0.2%	9.32e-05	0	0	RRP45/YDR280W:MTR3/YGR158C:SKI6/YGR195W:RRP4/YHR069C:LRP1/YHR081W:MTR4/YJL050W:RNT1/YMR239C:TRF5/YNL299W:PAP2/YOL115W:RRP6/YOR001W
6413	translational initiation	26 out of 1085 genes, 2.4%	60 out of 7167 background genes, 0.8%	0.00022	0	0	FUN12/YAL035W:RPG1/YBR079C:RLI1/YDR091C:GCD6/YDR211W:RPB7/YDR404C:TIF35/YDR429C:GCD11/YER025W:BUD27/YFL023W:YGR054W:GCD2/YGR083C:TIF4631/YGR162W:SUI2/YJR007W:YAE1/YJR067C:GCN3/YKR026C:GCD7/YLR291C:CLU1/YMR012W:TIF34/YMR146C:NIP1/YMR309C:SUI1/YNL244C:CDC33/YOL139C:DED1/YOR204W:GCD1/YOR260W:PRT1/YOR361C:SUI3/YPL237W:TIF5/YPR041W:TIF3/YPR163C
18193	peptidyl-amino acid modification	33 out of 1085 genes, 3.0%	88 out of 7167 background genes, 1.2%	0.00032	0	0	SAS3/YBL052C:KTI11/YBL071W-A:RKM3/YBR030W:HMT1/YBR034C:TAF5/YBR198C:TAE1/YBR261C:EFM2/YBR271W:TAF12/YDR145W:TAF10/YDR167W:RKM2/YDR198C:RKM4/YDR257C:ADA2/YDR448W:RMT2/YDR465C:EFM1/YHL039W:ARD1/YHR013C:TRA1/YHR099W:SEE1/YIL064W:DPH1/YIL103W:HPM1/YIL110W:SET2/YJL168C:LIA1/YJR070C:JJJ3/YJR097W:DPH2/YKL191W:DPH6/YLR143W:DPH5/YLR172C:NMT1/YLR195C:FPR4/YLR449W:NAT4/YMR069W:MDM20/YOL076W:SFM1/YOR021C:TAF…
1902626	assembly of large subunit precursor of preribosome	8 out of 1085 genes, 0.7%	8 out of 7167 background genes, 0.1%	0.00043	0	0	DBP10/YDL031W:SPB4/YFL002C:RPF2/YKR081C:RLP24/YLR009W:NOP2/YNL061W:NOG1/YPL093W:NIP7/YPL211W:TIF6/YPR016C
9058	biosynthetic process	390 out of 1085 genes, 35.9%	2113 out of 7167 background genes, 29.5%	0.00051	0	0	FUN30/YAL019W:FUN12/YAL035W:RBG1/YAL036C:NUP60/YAR002W:BUD14/YAR014C:HIR1/YBL008W:RRN6/YBL014C:HEK2/YBL032W:URA7/YBL039C:SAS3/YBL052C:TOD6/YBL054W:SKT5/YBL061C:PRS4/YBL068W:KTI11/YBL071W-A:ILS1/YBL076C:RER2/YBR002C:GPI18/YBR004C:CDS1/YBR029C:HMT1/YBR034C:CST26/YBR042C:UBP14/YBR058C:TRM7/YBR061C:NRG2/YBR066C:RPG1/YBR079C:RPL19A/YBR084C-A:MIS1/YBR084W:RFC5/YBR087W:TEF2/YBR118W:GRS1/YBR121C:CKS1/YBR…
71039	nuclear polyadenylation-dependent CUT catabolic process	9 out of 1085 genes, 0.8%	10 out of 7167 background genes, 0.1%	0.00057	0	0	MTR3/YGR158C:SKI6/YGR195W:LRP1/YHR081W:AIR1/YIL079C:TRF5/YNL299W:MPP6/YNR024W:DIS3/YOL021C:PAP2/YOL115W:RRP6/YOR001W
65003	macromolecular complex assembly	116 out of 1085 genes, 10.7%	497 out of 7167 background genes, 6.9%	0.00058	0	0	FUN12/YAL035W:BUD14/YAR014C:HIR1/YBL008W:MSI1/YBR195C:TAF5/YBR198C:DAD3/YBR233W-A:BIK1/YCL029C:RRP7/YCL031C:TAH1/YCR060W:RSA4/YCR072C:DBP10/YDL031W:PRP11/YDL043C:CWC2/YDL209C:MAK21/YDR060W:TAF12/YDR145W:TAF10/YDR167W:RVB1/YDR190C:PRP28/YDR243C:SSF2/YDR312W:CDC40/YDR364C:EDC3/YEL015W:TCA17/YEL048C:GCD11/YER025W:SPT15/YER148W:BRR2/YER172C:SPB4/YFL002C:BUD27/YFL023W:DST1/YGL043W:MPS2/YGL075C:LSG1/YG…
6479	protein methylation	21 out of 1085 genes, 1.9%	46 out of 7167 background genes, 0.6%	0.00125	0	0	RKM3/YBR030W:HMT1/YBR034C:TAE1/YBR261C:EFM2/YBR271W:NOP1/YDL014W:MTQ2/YDR140W:RKM2/YDR198C:RKM4/YDR257C:DOT1/YDR440W:RMT2/YDR465C:SDC1/YDR469W:EFM1/YHL039W:SEE1/YIL064W:HPM1/YIL110W:SET2/YJL168C:SWD2/YKL018W:FPR4/YLR449W:UBP8/YMR223W:TRM112/YNR046W:SFM1/YOR021C:SGV1/YPR161C
8213	protein alkylation	21 out of 1085 genes, 1.9%	46 out of 7167 background genes, 0.6%	0.00125	0	0	RKM3/YBR030W:HMT1/YBR034C:TAE1/YBR261C:EFM2/YBR271W:NOP1/YDL014W:MTQ2/YDR140W:RKM2/YDR198C:RKM4/YDR257C:DOT1/YDR440W:RMT2/YDR465C:SDC1/YDR469W:EFM1/YHL039W:SEE1/YIL064W:HPM1/YIL110W:SET2/YJL168C:SWD2/YKL018W:FPR4/YLR449W:UBP8/YMR223W:TRM112/YNR046W:SFM1/YOR021C:SGV1/YPR161C
44249	cellular biosynthetic process	376 out of 1085 genes, 34.7%	2046 out of 7167 background genes, 28.5%	0.00165	0	0	FUN30/YAL019W:FUN12/YAL035W:RBG1/YAL036C:NUP60/YAR002W:BUD14/YAR014C:HIR1/YBL008W:RRN6/YBL014C:HEK2/YBL032W:URA7/YBL039C:SAS3/YBL052C:TOD6/YBL054W:SKT5/YBL061C:KTI11/YBL071W-A:ILS1/YBL076C:RER2/YBR002C:GPI18/YBR004C:CDS1/YBR029C:HMT1/YBR034C:CST26/YBR042C:UBP14/YBR058C:TRM7/YBR061C:NRG2/YBR066C:RPG1/YBR079C:RPL19A/YBR084C-A:MIS1/YBR084W:RFC5/YBR087W:TEF2/YBR118W:GRS1/YBR121C:CKS1/YBR135W:SUP45/YB…
51640	organelle localization	44 out of 1085 genes, 4.1%	142 out of 7167 background genes, 2.0%	0.0018	0	0	ECM1/YAL059W:NUP60/YAR002W:BIK1/YCL029C:BUD23/YCR047C:RLI1/YDR091C:ARX1/YDR101C:BCP1/YDR361C:NUG1/YER006W:ARB1/YER036C:NIC96/YFR002W:NUP145/YGL092W:SRM1/YGL097W:LSG1/YGL099W:SLX9/YGR081C:SDA1/YGR245C:ZUO1/YGR285C:GPA1/YHR005C:RPF1/YHR088W:NMD3/YHR170W:RIX1/YHR197W:NOP9/YJL010C:NUP82/YJL061W:SCP160/YJL080C:NUP85/YJR042W:LTV1/YKL143W:MTR2/YKL186C:NUP133/YKR082W:RPL40B/YKR094C:RIX7/YLL034C:BUD20/YLR…
33967	box C/D snoRNA metabolic process	10 out of 1085 genes, 0.9%	13 out of 7167 background genes, 0.2%	0.00181	0	0	POP5/YAL033W:POP8/YBL018C:POP4/YBR257W:NOP1/YDL014W:POP6/YGR030C:PXR1/YGR280C:RPP1/YHR062C:RNT1/YMR239C:POP1/YNL221C:POP3/YNL282W
34963	box C/D snoRNA processing	10 out of 1085 genes, 0.9%	13 out of 7167 background genes, 0.2%	0.00181	0	0	POP5/YAL033W:POP8/YBL018C:POP4/YBR257W:NOP1/YDL014W:POP6/YGR030C:PXR1/YGR280C:RPP1/YHR062C:RNT1/YMR239C:POP1/YNL221C:POP3/YNL282W
1901576	organic substance biosynthetic process	382 out of 1085 genes, 35.2%	2086 out of 7167 background genes, 29.1%	0.0019	0	0	FUN30/YAL019W:FUN12/YAL035W:RBG1/YAL036C:NUP60/YAR002W:BUD14/YAR014C:HIR1/YBL008W:RRN6/YBL014C:HEK2/YBL032W:URA7/YBL039C:SAS3/YBL052C:TOD6/YBL054W:SKT5/YBL061C:PRS4/YBL068W:ILS1/YBL076C:RER2/YBR002C:GPI18/YBR004C:CDS1/YBR029C:HMT1/YBR034C:CST26/YBR042C:UBP14/YBR058C:TRM7/YBR061C:NRG2/YBR066C:RPG1/YBR079C:RPL19A/YBR084C-A:MIS1/YBR084W:RFC5/YBR087W:TEF2/YBR118W:GRS1/YBR121C:CKS1/YBR135W:SUP45/YBR14…
2097	tRNA wobble base modification	15 out of 1085 genes, 1.4%	27 out of 7167 background genes, 0.4%	0.00212	0	0	NCL1/YBL024W:KTI11/YBL071W-A:NCS6/YGL211W:MTO1/YGL236C:ELP2/YGR200C:URM1/YIL008W:SAP185/YJL098W:KTI12/YKL110C:IKI3/YLR384C:TRM9/YML014W:ELP6/YMR312W:NCS2/YNL119W:TUM1/YOR251C:ELP3/YPL086C:ELP4/YPL101W
70475	rRNA base methylation	7 out of 1085 genes, 0.6%	7 out of 7167 background genes, 0.1%	0.00289	0	0	BUD23/YCR047C:BMT5/YIL096C:BMT6/YLR063W:EMG1/YLR186W:RCM1/YNL022C:NOP2/YNL061W:TRM112/YNR046W
6403	RNA localization	37 out of 1085 genes, 3.4%	114 out of 7167 background genes, 1.6%	0.00378	0	0.02	MYO4/YAL029C:NUP60/YAR002W:HEK2/YBL032W:HMT1/YBR034C:TEF2/YBR118W:SHE3/YBR130C:SUB2/YDL084W:YRA1/YDR381W:SXM1/YDR395W:GLE2/YER107C:RPS26B/YER131W:LOC1/YFR001W:NUP145/YGL092W:SRM1/YGL097W:ROK1/YGL171W:UTP22/YGR090W:UTP8/YGR128C:BRL1/YHR036W:RRP4/YHR069C:LRP1/YHR081W:MTR4/YJL050W:NUP82/YJL061W:SCP160/YJL080C:NUP85/YJR042W:MTR2/YKL186C:LOS1/YKL205W:NUP133/YKR082W:RPS28B/YLR264W:NUP188/YML103C:NAM7/Y…
1510	RNA methylation	28 out of 1085 genes, 2.6%	76 out of 7167 background genes, 1.1%	0.00403	0	0.02	NCL1/YBL024W:TRM7/YBR061C:SPB1/YCL054W:BUD23/YCR047C:NOP1/YDL014W:TRM3/YDL112W:TRM8/YDL201W:RRP8/YDR083W:TRM1/YDR120C:TRM82/YDR165W:TYW3/YGL050W:TRM5/YHR070W:BMT5/YIL096C:GCD14/YJL125C:BMT6/YLR063W:EMG1/YLR186W:TRM12/YML005W:TRM9/YML014W:RCM1/YNL022C:NOP2/YNL061W:GCD10/YNL062C:TRM112/YNR046W:TRM10/YOL093W:TRM11/YOL124C:TRM13/YOL125W:PPM2/YOL141W:TRM44/YPL030W:TGS1/YPL157W
31123	RNA 3'-end processing	31 out of 1085 genes, 2.9%	90 out of 7167 background genes, 1.3%	0.00619	0	0.04	RRP43/YCR035C:NOP1/YDL014W:SUB2/YDL084W:RRP42/YDL111C:RRP45/YDR280W:CFT1/YDR301W:RPB7/YDR404C:DST1/YGL043W:RNA15/YGL044C:RRP46/YGR095C:MTR3/YGR158C:SKI6/YGR195W:PXR1/YGR280C:RRP4/YHR069C:LRP1/YHR081W:AIR1/YIL079C:MTR4/YJL050W:RPS21B/YJL136C:SWD2/YKL018W:TRZ1/YKR079C:CBF5/YLR175W:SEN1/YLR430W:RNT1/YMR239C:CSL4/YNL232W:TRF5/YNL299W:MPP6/YNR024W:DIS3/YOL021C:PAP2/YOL115W:RRP40/YOL142W:RRP6/YOR001W:V…
16180	snRNA processing	11 out of 1085 genes, 1.0%	17 out of 7167 background genes, 0.2%	0.00752	0	0.06	RRP45/YDR280W:MTR3/YGR158C:SKI6/YGR195W:RRP4/YHR069C:LRP1/YHR081W:MTR4/YJL050W:SEN1/YLR430W:RNT1/YMR239C:TRF5/YNL299W:PAP2/YOL115W:RRP6/YOR001W
2098	tRNA wobble uridine modification	14 out of 1085 genes, 1.3%	26 out of 7167 background genes, 0.4%	0.00793	0	0.06	KTI11/YBL071W-A:NCS6/YGL211W:MTO1/YGL236C:ELP2/YGR200C:URM1/YIL008W:SAP185/YJL098W:KTI12/YKL110C:IKI3/YLR384C:TRM9/YML014W:ELP6/YMR312W:NCS2/YNL119W:TUM1/YOR251C:ELP3/YPL086C:ELP4/YPL101W
71034	CUT catabolic process	9 out of 1085 genes, 0.8%	12 out of 7167 background genes, 0.2%	0.00931	0	0.06	MTR3/YGR158C:SKI6/YGR195W:LRP1/YHR081W:AIR1/YIL079C:TRF5/YNL299W:MPP6/YNR024W:DIS3/YOL021C:PAP2/YOL115W:RRP6/YOR001W
71043	CUT metabolic process	9 out of 1085 genes, 0.8%	12 out of 7167 background genes, 0.2%	0.00931	0	0.06	MTR3/YGR158C:SKI6/YGR195W:LRP1/YHR081W:AIR1/YIL079C:TRF5/YNL299W:MPP6/YNR024W:DIS3/YOL021C:PAP2/YOL115W:RRP6/YOR001W

## Sheet: C1 0.1
GOID	GO_term	Cluster frequency	Background frequency	P-value	FDR	Expected FP	Gene(s) annotated to the term
42254	ribosome biogenesis	210 out of 516 genes, 40.7%	411 out of 7167 background genes, 5.7%	5.47e-140	0	0	MAK16/YAL025C:FUN12/YAL035W:ECM1/YAL059W:UTP20/YBL004W:MAK5/YBR142W:ENP1/YBR247C:REI1/YBR267W:RRP7/YCL031C:SPB1/YCL054W:KRR1/YCL059C:RRP43/YCR035C:BUD23/YCR047C:PWP2/YCR057C:RSA4/YCR072C:NOP1/YDL014W:DBP10/YDL031W:TSR1/YDL060W:SYO1/YDL063C:RRP42/YDL111C:NOP14/YDL148C:SAS10/YDL153C:FAP7/YDL166C:NHP2/YDL208W:NOP6/YDL213C:FAL1/YDR021W:MAK21/YDR060W:RRP8/YDR083W:RRP1/YDR087C:RLI1/YDR091C:ARX1/YDR101C…
34470	ncRNA processing	208 out of 516 genes, 40.3%	409 out of 7167 background genes, 5.7%	6.93e-138	0	0	MAK16/YAL025C:FUN12/YAL035W:UTP20/YBL004W:POP8/YBL018C:NCL1/YBL024W:TRM7/YBR061C:MAK5/YBR142W:ENP1/YBR247C:RRP7/YCL031C:SPB1/YCL054W:KRR1/YCL059C:RRP43/YCR035C:BUD23/YCR047C:PWP2/YCR057C:NOP1/YDL014W:DBP10/YDL031W:PUS9/YDL036C:LHP1/YDL051W:TSR1/YDL060W:RRP42/YDL111C:TRM3/YDL112W:NOP14/YDL148C:SAS10/YDL153C:FAP7/YDL166C:TRM8/YDL201W:NHP2/YDL208W:FAL1/YDR021W:RRP8/YDR083W:RRP1/YDR087C:TRM1/YDR120C:…
34660	ncRNA metabolic process	219 out of 516 genes, 42.4%	471 out of 7167 background genes, 6.6%	1.44e-135	0	0	MAK16/YAL025C:FUN12/YAL035W:UTP20/YBL004W:POP8/YBL018C:NCL1/YBL024W:TRM7/YBR061C:GRS1/YBR121C:MAK5/YBR142W:ENP1/YBR247C:RRP7/YCL031C:SPB1/YCL054W:KRR1/YCL059C:RRP43/YCR035C:BUD23/YCR047C:PWP2/YCR057C:NOP1/YDL014W:DBP10/YDL031W:PUS9/YDL036C:LHP1/YDL051W:TSR1/YDL060W:RRP42/YDL111C:TRM3/YDL112W:NOP14/YDL148C:SAS10/YDL153C:FAP7/YDL166C:TRM8/YDL201W:NHP2/YDL208W:FAL1/YDR021W:KRS1/YDR037W:RRP8/YDR083W:…
22613	ribonucleoprotein complex biogenesis	222 out of 516 genes, 43.0%	491 out of 7167 background genes, 6.9%	1.99e-134	0	0	MAK16/YAL025C:FUN12/YAL035W:ECM1/YAL059W:UTP20/YBL004W:MAK5/YBR142W:ENP1/YBR247C:REI1/YBR267W:RRP7/YCL031C:SPB1/YCL054W:KRR1/YCL059C:RRP43/YCR035C:BUD23/YCR047C:PWP2/YCR057C:RSA4/YCR072C:NOP1/YDL014W:DBP10/YDL031W:TSR1/YDL060W:SYO1/YDL063C:RRP42/YDL111C:NOP14/YDL148C:SAS10/YDL153C:FAP7/YDL166C:NHP2/YDL208W:CWC2/YDL209C:NOP6/YDL213C:FAL1/YDR021W:MAK21/YDR060W:RRP8/YDR083W:RRP1/YDR087C:RLI1/YDR091C…
16072	rRNA metabolic process	166 out of 516 genes, 32.2%	321 out of 7167 background genes, 4.5%	4.22e-108	0	0	MAK16/YAL025C:FUN12/YAL035W:UTP20/YBL004W:MAK5/YBR142W:ENP1/YBR247C:RRP7/YCL031C:SPB1/YCL054W:KRR1/YCL059C:RRP43/YCR035C:BUD23/YCR047C:PWP2/YCR057C:NOP1/YDL014W:DBP10/YDL031W:TSR1/YDL060W:RRP42/YDL111C:NOP14/YDL148C:SAS10/YDL153C:FAP7/YDL166C:NHP2/YDL208W:FAL1/YDR021W:RRP8/YDR083W:RRP1/YDR087C:RRP45/YDR280W:BFR2/YDR299W:UTP4/YDR324C:FCF1/YDR339C:ESF1/YDR365C:UTP5/YDR398W:RRP17/YDR412W:UTP6/YDR449…
6364	rRNA processing	161 out of 516 genes, 31.2%	303 out of 7167 background genes, 4.2%	6.12e-107	0	0	MAK16/YAL025C:FUN12/YAL035W:UTP20/YBL004W:MAK5/YBR142W:ENP1/YBR247C:RRP7/YCL031C:SPB1/YCL054W:KRR1/YCL059C:RRP43/YCR035C:BUD23/YCR047C:PWP2/YCR057C:NOP1/YDL014W:DBP10/YDL031W:TSR1/YDL060W:RRP42/YDL111C:NOP14/YDL148C:SAS10/YDL153C:FAP7/YDL166C:NHP2/YDL208W:FAL1/YDR021W:RRP8/YDR083W:RRP1/YDR087C:RRP45/YDR280W:BFR2/YDR299W:UTP4/YDR324C:FCF1/YDR339C:ESF1/YDR365C:UTP5/YDR398W:RRP17/YDR412W:UTP6/YDR449…
6396	RNA processing	214 out of 516 genes, 41.5%	587 out of 7167 background genes, 8.2%	2.55e-105	0	0	MAK16/YAL025C:FUN12/YAL035W:UTP20/YBL004W:POP8/YBL018C:NCL1/YBL024W:TRM7/YBR061C:MAK5/YBR142W:ENP1/YBR247C:RRP7/YCL031C:SPB1/YCL054W:KRR1/YCL059C:RRP43/YCR035C:BUD23/YCR047C:PWP2/YCR057C:NOP1/YDL014W:DBP10/YDL031W:PUS9/YDL036C:LHP1/YDL051W:TSR1/YDL060W:RRP42/YDL111C:TRM3/YDL112W:NOP14/YDL148C:SAS10/YDL153C:FAP7/YDL166C:TRM8/YDL201W:NHP2/YDL208W:CWC2/YDL209C:FAL1/YDR021W:RRP8/YDR083W:RRP1/YDR087C:…
16070	RNA metabolic process	282 out of 516 genes, 54.7%	1295 out of 7167 background genes, 18.1%	4.53e-83	0	0	FUN30/YAL019W:MAK16/YAL025C:FUN12/YAL035W:NUP60/YAR002W:BUD14/YAR014C:UTP20/YBL004W:RRN6/YBL014C:POP8/YBL018C:NCL1/YBL024W:TOD6/YBL054W:HMT1/YBR034C:TRM7/YBR061C:GRS1/YBR121C:MAK5/YBR142W:SUP45/YBR143C:RPB5/YBR154C:ENP1/YBR247C:RRP7/YCL031C:SPB1/YCL054W:KRR1/YCL059C:RRP43/YCR035C:BUD23/YCR047C:PWP2/YCR057C:NOP1/YDL014W:DBP10/YDL031W:PUS9/YDL036C:SIR2/YDL042C:LHP1/YDL051W:TSR1/YDL060W:BRE1/YDL074C…
90304	nucleic acid metabolic process	289 out of 516 genes, 56.0%	1565 out of 7167 background genes, 21.8%	4.29e-67	0	0	FUN30/YAL019W:MAK16/YAL025C:MYO4/YAL029C:FUN12/YAL035W:NUP60/YAR002W:BUD14/YAR014C:UTP20/YBL004W:RRN6/YBL014C:POP8/YBL018C:NCL1/YBL024W:TOD6/YBL054W:HMT1/YBR034C:TRM7/YBR061C:GRS1/YBR121C:MAK5/YBR142W:SUP45/YBR143C:RPB5/YBR154C:ENP1/YBR247C:RRP7/YCL031C:SPB1/YCL054W:KRR1/YCL059C:RRP43/YCR035C:BUD23/YCR047C:PWP2/YCR057C:NOP1/YDL014W:DBP10/YDL031W:PUS9/YDL036C:SIR2/YDL042C:LHP1/YDL051W:TSR1/YDL060W…
6139	nucleobase-containing compound metabolic process	302 out of 516 genes, 58.5%	1740 out of 7167 background genes, 24.3%	1.46e-64	0	0	FUN30/YAL019W:MAK16/YAL025C:MYO4/YAL029C:FUN12/YAL035W:NUP60/YAR002W:BUD14/YAR014C:UTP20/YBL004W:RRN6/YBL014C:POP8/YBL018C:NCL1/YBL024W:URA7/YBL039C:TOD6/YBL054W:HMT1/YBR034C:TRM7/YBR061C:MIS1/YBR084W:GRS1/YBR121C:MAK5/YBR142W:SUP45/YBR143C:RPB5/YBR154C:ENP1/YBR247C:RRP7/YCL031C:SPB1/YCL054W:KRR1/YCL059C:RRP43/YCR035C:BUD23/YCR047C:PWP2/YCR057C:NOP1/YDL014W:DBP10/YDL031W:PUS9/YDL036C:SIR2/YDL042C…
44085	cellular component biogenesis	233 out of 516 genes, 45.2%	1067 out of 7167 background genes, 14.9%	3.45e-64	0	0	FUN30/YAL019W:MAK16/YAL025C:FUN12/YAL035W:ECM1/YAL059W:BUD14/YAR014C:UTP20/YBL004W:MAK5/YBR142W:ENP1/YBR247C:REI1/YBR267W:RRP7/YCL031C:SPB1/YCL054W:KRR1/YCL059C:RRP43/YCR035C:BUD23/YCR047C:PWP2/YCR057C:RSA4/YCR072C:NOP1/YDL014W:DBP10/YDL031W:TSR1/YDL060W:SYO1/YDL063C:RRP42/YDL111C:NOP14/YDL148C:SAS10/YDL153C:FAP7/YDL166C:NHP2/YDL208W:CWC2/YDL209C:NOP6/YDL213C:FAL1/YDR021W:MAK21/YDR060W:RRP8/YDR08…
10467	gene expression	317 out of 516 genes, 61.4%	1923 out of 7167 background genes, 26.8%	1.51e-63	0	0	FUN30/YAL019W:MAK16/YAL025C:FUN12/YAL035W:RBG1/YAL036C:NUP60/YAR002W:BUD14/YAR014C:UTP20/YBL004W:RRN6/YBL014C:POP8/YBL018C:NCL1/YBL024W:TOD6/YBL054W:HMT1/YBR034C:TRM7/YBR061C:RPG1/YBR079C:GRS1/YBR121C:MAK5/YBR142W:SUP45/YBR143C:RPB5/YBR154C:ENP1/YBR247C:TAE1/YBR261C:RRP7/YCL031C:SPB1/YCL054W:KRR1/YCL059C:RRP43/YCR035C:BUD23/YCR047C:PWP2/YCR057C:NOP1/YDL014W:DBP10/YDL031W:PUS9/YDL036C:SIR2/YDL042C…
42274	ribosomal small subunit biogenesis	84 out of 516 genes, 16.3%	129 out of 7167 background genes, 1.8%	6.87e-63	0	0	FUN12/YAL035W:UTP20/YBL004W:ENP1/YBR247C:RRP7/YCL031C:KRR1/YCL059C:BUD23/YCR047C:PWP2/YCR057C:NOP14/YDL148C:SAS10/YDL153C:FAP7/YDL166C:NOP6/YDL213C:FAL1/YDR021W:UTP4/YDR324C:FCF1/YDR339C:UTP5/YDR398W:UTP6/YDR449C:SNU13/YEL026W:UTP7/YER082C:LOC1/YFR001W:PRP43/YGL120C:ROK1/YGL171W:SLX9/YGR081C:UTP22/YGR090W:NOP7/YGR103W:UTP8/YGR128C:ENP2/YGR145W:NSR1/YGR159C:NOP19/YGR251W:YGR272C:RRP3/YHR065C:DBP8/…
6725	cellular aromatic compound metabolic process	306 out of 516 genes, 59.3%	1811 out of 7167 background genes, 25.3%	8.07e-63	0	0	FUN30/YAL019W:MAK16/YAL025C:MYO4/YAL029C:FUN12/YAL035W:NUP60/YAR002W:BUD14/YAR014C:UTP20/YBL004W:RRN6/YBL014C:POP8/YBL018C:NCL1/YBL024W:URA7/YBL039C:TOD6/YBL054W:HMT1/YBR034C:TRM7/YBR061C:MIS1/YBR084W:PHO3/YBR092C:GRS1/YBR121C:MAK5/YBR142W:SUP45/YBR143C:RPB5/YBR154C:ENP1/YBR247C:RRP7/YCL031C:SPB1/YCL054W:KRR1/YCL059C:RRP43/YCR035C:BUD23/YCR047C:PWP2/YCR057C:NOP1/YDL014W:DBP10/YDL031W:PUS9/YDL036C…
46483	heterocycle metabolic process	306 out of 516 genes, 59.3%	1831 out of 7167 background genes, 25.5%	1.44e-61	0	0	FUN30/YAL019W:MAK16/YAL025C:MYO4/YAL029C:FUN12/YAL035W:NUP60/YAR002W:BUD14/YAR014C:UTP20/YBL004W:RRN6/YBL014C:POP8/YBL018C:NCL1/YBL024W:URA7/YBL039C:TOD6/YBL054W:HMT1/YBR034C:TRM7/YBR061C:MIS1/YBR084W:PHO3/YBR092C:GRS1/YBR121C:MAK5/YBR142W:SUP45/YBR143C:RPB5/YBR154C:ENP1/YBR247C:RRP7/YCL031C:SPB1/YCL054W:KRR1/YCL059C:RRP43/YCR035C:BUD23/YCR047C:PWP2/YCR057C:NOP1/YDL014W:DBP10/YDL031W:PUS9/YDL036C…
460	maturation of 5.8S rRNA	67 out of 516 genes, 13.0%	82 out of 7167 background genes, 1.1%	1.14e-60	0	0	MAK16/YAL025C:UTP20/YBL004W:MAK5/YBR142W:ENP1/YBR247C:SPB1/YCL054W:KRR1/YCL059C:RRP43/YCR035C:BUD23/YCR047C:PWP2/YCR057C:DBP10/YDL031W:RRP42/YDL111C:NOP14/YDL148C:SAS10/YDL153C:RRP45/YDR280W:FCF1/YDR339C:UTP6/YDR449C:UTP7/YER082C:NSA2/YER126C:LOC1/YFR001W:DBP3/YGL078C:PRP43/YGL120C:ROK1/YGL171W:RAI1/YGL246C:RRP46/YGR095C:MTR3/YGR158C:SKI6/YGR195W:NOP19/YGR251W:RRP4/YHR069C:LRP1/YHR081W:RPF1/YHR08…
466	maturation of 5.8S rRNA from tricistronic rRNA transcript (SSU-rRNA, 5.8S rRNA, LSU-rRNA)	67 out of 516 genes, 13.0%	82 out of 7167 background genes, 1.1%	1.14e-60	0	0	MAK16/YAL025C:UTP20/YBL004W:MAK5/YBR142W:ENP1/YBR247C:SPB1/YCL054W:KRR1/YCL059C:RRP43/YCR035C:BUD23/YCR047C:PWP2/YCR057C:DBP10/YDL031W:RRP42/YDL111C:NOP14/YDL148C:SAS10/YDL153C:RRP45/YDR280W:FCF1/YDR339C:UTP6/YDR449C:UTP7/YER082C:NSA2/YER126C:LOC1/YFR001W:DBP3/YGL078C:PRP43/YGL120C:ROK1/YGL171W:RAI1/YGL246C:RRP46/YGR095C:MTR3/YGR158C:SKI6/YGR195W:NOP19/YGR251W:RRP4/YHR069C:LRP1/YHR081W:RPF1/YHR08…
34641	cellular nitrogen compound metabolic process	310 out of 516 genes, 60.1%	1894 out of 7167 background genes, 26.4%	1.84e-60	0	0	FUN30/YAL019W:MAK16/YAL025C:MYO4/YAL029C:FUN12/YAL035W:NUP60/YAR002W:BUD14/YAR014C:UTP20/YBL004W:RRN6/YBL014C:POP8/YBL018C:NCL1/YBL024W:URA7/YBL039C:TOD6/YBL054W:HMT1/YBR034C:TRM7/YBR061C:MIS1/YBR084W:PHO3/YBR092C:GRS1/YBR121C:MAK5/YBR142W:SUP45/YBR143C:RPB5/YBR154C:ENP1/YBR247C:RRP7/YCL031C:SPB1/YCL054W:KRR1/YCL059C:RRP43/YCR035C:BUD23/YCR047C:PWP2/YCR057C:NOP1/YDL014W:DBP10/YDL031W:PUS9/YDL036C…
1901360	organic cyclic compound metabolic process	307 out of 516 genes, 59.5%	1884 out of 7167 background genes, 26.3%	5.1e-59	0	0	FUN30/YAL019W:MAK16/YAL025C:MYO4/YAL029C:FUN12/YAL035W:NUP60/YAR002W:BUD14/YAR014C:UTP20/YBL004W:RRN6/YBL014C:POP8/YBL018C:NCL1/YBL024W:URA7/YBL039C:TOD6/YBL054W:HMT1/YBR034C:TRM7/YBR061C:MIS1/YBR084W:PHO3/YBR092C:GRS1/YBR121C:MAK5/YBR142W:SUP45/YBR143C:RPB5/YBR154C:ENP1/YBR247C:RRP7/YCL031C:SPB1/YCL054W:KRR1/YCL059C:RRP43/YCR035C:BUD23/YCR047C:PWP2/YCR057C:NOP1/YDL014W:DBP10/YDL031W:PUS9/YDL036C…
42273	ribosomal large subunit biogenesis	70 out of 516 genes, 13.6%	95 out of 7167 background genes, 1.3%	8.46e-58	0	0	MAK16/YAL025C:MAK5/YBR142W:REI1/YBR267W:SPB1/YCL054W:RSA4/YCR072C:DBP10/YDL031W:SYO1/YDL063C:MAK21/YDR060W:RRP8/YDR083W:RLI1/YDR091C:PUF6/YDR496C:NOP16/YER002W:NSA2/YER126C:SPB4/YFL002C:LOC1/YFR001W:DBP3/YGL078C:LSG1/YGL099W:NSA1/YGL111W:PRP43/YGL120C:RAI1/YGL246C:NOP7/YGR103W:TIF4631/YGR162W:SDA1/YGR245C:CIC1/YHR052W:SSF1/YHR066W:IPI1/YHR085W:RPF1/YHR088W:RIX1/YHR197W:SQT1/YIR012W:YVH1/YIR026C:A…
6807	nitrogen compound metabolic process	318 out of 516 genes, 61.6%	2056 out of 7167 background genes, 28.7%	2.04e-56	0	0	FUN30/YAL019W:MAK16/YAL025C:MYO4/YAL029C:FUN12/YAL035W:NUP60/YAR002W:BUD14/YAR014C:UTP20/YBL004W:RRN6/YBL014C:POP8/YBL018C:NCL1/YBL024W:URA7/YBL039C:TOD6/YBL054W:HMT1/YBR034C:TRM7/YBR061C:MIS1/YBR084W:PHO3/YBR092C:GRS1/YBR121C:MAK5/YBR142W:SUP45/YBR143C:RPB5/YBR154C:ENP1/YBR247C:RRP7/YCL031C:SPB1/YCL054W:KRR1/YCL059C:FEN1/YCR034W:RRP43/YCR035C:BUD23/YCR047C:PWP2/YCR057C:NOP1/YDL014W:DBP10/YDL031W…
30490	maturation of SSU-rRNA	71 out of 516 genes, 13.8%	109 out of 7167 background genes, 1.5%	1.35e-52	0	0	FUN12/YAL035W:UTP20/YBL004W:ENP1/YBR247C:KRR1/YCL059C:BUD23/YCR047C:PWP2/YCR057C:NOP14/YDL148C:SAS10/YDL153C:FAP7/YDL166C:FAL1/YDR021W:UTP4/YDR324C:FCF1/YDR339C:UTP5/YDR398W:UTP6/YDR449C:SNU13/YEL026W:UTP7/YER082C:LOC1/YFR001W:PRP43/YGL120C:ROK1/YGL171W:SLX9/YGR081C:UTP22/YGR090W:NOP7/YGR103W:UTP8/YGR128C:NOP19/YGR251W:YGR272C:RRP3/YHR065C:DBP8/YHR169W:UTP9/YHR196W:FAF1/YIL019W:UTP25/YIL091C:NOP9…
462	maturation of SSU-rRNA from tricistronic rRNA transcript (SSU-rRNA, 5.8S rRNA, LSU-rRNA)	67 out of 516 genes, 13.0%	100 out of 7167 background genes, 1.4%	1.06e-50	0	0	FUN12/YAL035W:UTP20/YBL004W:ENP1/YBR247C:KRR1/YCL059C:BUD23/YCR047C:PWP2/YCR057C:NOP14/YDL148C:SAS10/YDL153C:FAP7/YDL166C:FAL1/YDR021W:UTP4/YDR324C:FCF1/YDR339C:UTP5/YDR398W:UTP6/YDR449C:SNU13/YEL026W:UTP7/YER082C:LOC1/YFR001W:PRP43/YGL120C:ROK1/YGL171W:SLX9/YGR081C:UTP22/YGR090W:NOP7/YGR103W:UTP8/YGR128C:NOP19/YGR251W:YGR272C:RRP3/YHR065C:DBP8/YHR169W:UTP9/YHR196W:FAF1/YIL019W:UTP25/YIL091C:NOP9…
90501	RNA phosphodiester bond hydrolysis	57 out of 516 genes, 11.0%	72 out of 7167 background genes, 1.0%	1.16e-49	0	0	UTP20/YBL004W:ENP1/YBR247C:KRR1/YCL059C:RRP43/YCR035C:BUD23/YCR047C:PWP2/YCR057C:RRP42/YDL111C:NOP14/YDL148C:SAS10/YDL153C:NHP2/YDL208W:RRP45/YDR280W:FCF1/YDR339C:UTP6/YDR449C:UTP7/YER082C:LOC1/YFR001W:DBP3/YGL078C:ROK1/YGL171W:RRP46/YGR095C:MTR3/YGR158C:SKI6/YGR195W:NOP19/YGR251W:RRP4/YHR069C:NOP10/YHR072W-A:LRP1/YHR081W:DBP8/YHR169W:NOP9/YJL010C:MTR4/YJL050W:UTP18/YJL069C:UTP10/YJL109C:MPP10/YJ…
469	cleavage involved in rRNA processing	56 out of 516 genes, 10.9%	71 out of 7167 background genes, 1.0%	1.42e-48	0	0	UTP20/YBL004W:ENP1/YBR247C:KRR1/YCL059C:RRP43/YCR035C:BUD23/YCR047C:PWP2/YCR057C:RRP42/YDL111C:NOP14/YDL148C:SAS10/YDL153C:NHP2/YDL208W:RRP45/YDR280W:FCF1/YDR339C:UTP6/YDR449C:UTP7/YER082C:LOC1/YFR001W:DBP3/YGL078C:ROK1/YGL171W:RRP46/YGR095C:MTR3/YGR158C:SKI6/YGR195W:NOP19/YGR251W:RRP4/YHR069C:NOP10/YHR072W-A:LRP1/YHR081W:DBP8/YHR169W:NOP9/YJL010C:MTR4/YJL050W:UTP18/YJL069C:UTP10/YJL109C:MPP10/YJ…
44260	cellular macromolecule metabolic process	355 out of 516 genes, 68.8%	2823 out of 7167 background genes, 39.4%	4.1e-42	0	0	FUN30/YAL019W:MAK16/YAL025C:MYO4/YAL029C:FUN12/YAL035W:RBG1/YAL036C:NUP60/YAR002W:BUD14/YAR014C:UTP20/YBL004W:RRN6/YBL014C:POP8/YBL018C:NCL1/YBL024W:TOD6/YBL054W:HMT1/YBR034C:TRM7/YBR061C:RPG1/YBR079C:GRS1/YBR121C:MAK5/YBR142W:SUP45/YBR143C:RPB5/YBR154C:CNS1/YBR155W:ENP1/YBR247C:TAE1/YBR261C:EFM2/YBR271W:RRP7/YCL031C:SPB1/YCL054W:KRR1/YCL059C:RRP43/YCR035C:BUD23/YCR047C:PWP2/YCR057C:NOP1/YDL014W:…
43170	macromolecule metabolic process	360 out of 516 genes, 69.8%	2903 out of 7167 background genes, 40.5%	1.2e-41	0	0	FUN30/YAL019W:MAK16/YAL025C:MYO4/YAL029C:FUN12/YAL035W:RBG1/YAL036C:NUP60/YAR002W:BUD14/YAR014C:UTP20/YBL004W:RRN6/YBL014C:POP8/YBL018C:NCL1/YBL024W:TOD6/YBL054W:HMT1/YBR034C:TRM7/YBR061C:RPG1/YBR079C:GRS1/YBR121C:MAK5/YBR142W:SUP45/YBR143C:RPB5/YBR154C:CNS1/YBR155W:ENP1/YBR247C:TAE1/YBR261C:EFM2/YBR271W:RRP7/YCL031C:SPB1/YCL054W:KRR1/YCL059C:RRP43/YCR035C:BUD23/YCR047C:PWP2/YCR057C:NOP1/YDL014W:…
90305	nucleic acid phosphodiester bond hydrolysis	65 out of 516 genes, 12.6%	133 out of 7167 background genes, 1.9%	6.71e-37	0	0	FUN30/YAL019W:UTP20/YBL004W:POP8/YBL018C:ENP1/YBR247C:KRR1/YCL059C:RRP43/YCR035C:BUD23/YCR047C:PWP2/YCR057C:BRE1/YDL074C:RRP42/YDL111C:NOP14/YDL148C:SAS10/YDL153C:NHP2/YDL208W:RRP45/YDR280W:FCF1/YDR339C:UTP6/YDR449C:UTP7/YER082C:LOC1/YFR001W:DBP3/YGL078C:ROK1/YGL171W:POP6/YGR030C:RRP46/YGR095C:MTR3/YGR158C:SKI6/YGR195W:NOP19/YGR251W:RPP1/YHR062C:RRP4/YHR069C:NOP10/YHR072W-A:LRP1/YHR081W:DBP8/YHR1…
6399	tRNA metabolic process	70 out of 516 genes, 13.6%	161 out of 7167 background genes, 2.2%	1.02e-35	0	0	POP8/YBL018C:NCL1/YBL024W:TRM7/YBR061C:GRS1/YBR121C:RRP43/YCR035C:PUS9/YDL036C:LHP1/YDL051W:RRP42/YDL111C:TRM3/YDL112W:TRM8/YDL201W:KRS1/YDR037W:TRM1/YDR120C:TRM82/YDR165W:RRP45/YDR280W:YDR341C:DEG1/YFL001W:NCS6/YGL211W:POP6/YGR030C:RRP46/YGR095C:MTR3/YGR158C:SKI6/YGR195W:ELP2/YGR200C:MES1/YGR264C:TCD1/YHR003C:RPP1/YHR062C:RRP4/YHR069C:TRM5/YHR070W:URM1/YIL008W:AIR1/YIL079C:MTR4/YJL050W:TRL1/YJL0…
90502	RNA phosphodiester bond hydrolysis, endonucleolytic	39 out of 516 genes, 7.6%	50 out of 7167 background genes, 0.7%	9.3e-33	0	0	UTP20/YBL004W:ENP1/YBR247C:KRR1/YCL059C:BUD23/YCR047C:PWP2/YCR057C:NOP14/YDL148C:SAS10/YDL153C:FCF1/YDR339C:UTP6/YDR449C:UTP7/YER082C:LOC1/YFR001W:DBP3/YGL078C:ROK1/YGL171W:NOP19/YGR251W:DBP8/YHR169W:NOP9/YJL010C:UTP18/YJL069C:UTP10/YJL109C:MPP10/YJR002W:UTP11/YKL099C:LAS1/YKR063C:TRZ1/YKR079C:GRC3/YLL035W:FCF2/YLR051C:DIP2/YLR129W:EMG1/YLR186W:UTP13/YLR222C:UTP14/YML093W:RRP5/YMR229C:KRI1/YNL308…
478	endonucleolytic cleavage involved in rRNA processing	38 out of 516 genes, 7.4%	49 out of 7167 background genes, 0.7%	1.08e-31	0	0	UTP20/YBL004W:ENP1/YBR247C:KRR1/YCL059C:BUD23/YCR047C:PWP2/YCR057C:NOP14/YDL148C:SAS10/YDL153C:FCF1/YDR339C:UTP6/YDR449C:UTP7/YER082C:LOC1/YFR001W:DBP3/YGL078C:ROK1/YGL171W:NOP19/YGR251W:DBP8/YHR169W:NOP9/YJL010C:UTP18/YJL069C:UTP10/YJL109C:MPP10/YJR002W:UTP11/YKL099C:LAS1/YKR063C:GRC3/YLL035W:FCF2/YLR051C:DIP2/YLR129W:EMG1/YLR186W:UTP13/YLR222C:UTP14/YML093W:RRP5/YMR229C:KRI1/YNL308C:ESF2/YNR054…
479	endonucleolytic cleavage of tricistronic rRNA transcript (SSU-rRNA, 5.8S rRNA, LSU-rRNA)	38 out of 516 genes, 7.4%	49 out of 7167 background genes, 0.7%	1.08e-31	0	0	UTP20/YBL004W:ENP1/YBR247C:KRR1/YCL059C:BUD23/YCR047C:PWP2/YCR057C:NOP14/YDL148C:SAS10/YDL153C:FCF1/YDR339C:UTP6/YDR449C:UTP7/YER082C:LOC1/YFR001W:DBP3/YGL078C:ROK1/YGL171W:NOP19/YGR251W:DBP8/YHR169W:NOP9/YJL010C:UTP18/YJL069C:UTP10/YJL109C:MPP10/YJR002W:UTP11/YKL099C:LAS1/YKR063C:GRC3/YLL035W:FCF2/YLR051C:DIP2/YLR129W:EMG1/YLR186W:UTP13/YLR222C:UTP14/YML093W:RRP5/YMR229C:KRI1/YNL308C:ESF2/YNR054…
71704	organic substance metabolic process	393 out of 516 genes, 76.2%	3653 out of 7167 background genes, 51.0%	1.35e-31	0	0	FUN30/YAL019W:MAK16/YAL025C:MYO4/YAL029C:FUN12/YAL035W:RBG1/YAL036C:NUP60/YAR002W:BUD14/YAR014C:UTP20/YBL004W:RRN6/YBL014C:POP8/YBL018C:NCL1/YBL024W:URA7/YBL039C:TOD6/YBL054W:PRS4/YBL068W:HMT1/YBR034C:TRM7/YBR061C:RPG1/YBR079C:MIS1/YBR084W:PHO3/YBR092C:GRS1/YBR121C:MAK5/YBR142W:SUP45/YBR143C:RPB5/YBR154C:CNS1/YBR155W:ENP1/YBR247C:TAE1/YBR261C:EFM2/YBR271W:RRP7/YCL031C:SPB1/YCL054W:KRR1/YCL059C:FE…
44238	primary metabolic process	381 out of 516 genes, 73.8%	3476 out of 7167 background genes, 48.5%	2e-31	0	0	FUN30/YAL019W:MAK16/YAL025C:MYO4/YAL029C:FUN12/YAL035W:RBG1/YAL036C:NUP60/YAR002W:BUD14/YAR014C:UTP20/YBL004W:RRN6/YBL014C:POP8/YBL018C:NCL1/YBL024W:URA7/YBL039C:TOD6/YBL054W:HMT1/YBR034C:TRM7/YBR061C:RPG1/YBR079C:MIS1/YBR084W:GRS1/YBR121C:MAK5/YBR142W:SUP45/YBR143C:RPB5/YBR154C:CNS1/YBR155W:ENP1/YBR247C:TAE1/YBR261C:EFM2/YBR271W:RRP7/YCL031C:SPB1/YCL054W:KRR1/YCL059C:FEN1/YCR034W:RRP43/YCR035C:B…
71840	cellular component organization or biogenesis	282 out of 516 genes, 54.7%	2163 out of 7167 background genes, 30.2%	1.21e-30	0	0	FUN30/YAL019W:MAK16/YAL025C:MYO4/YAL029C:FUN12/YAL035W:ECM1/YAL059W:NUP60/YAR002W:BUD14/YAR014C:UTP20/YBL004W:PRS4/YBL068W:HMT1/YBR034C:GRS1/YBR121C:MAK5/YBR142W:SUP45/YBR143C:AMN1/YBR158W:ENP1/YBR247C:REI1/YBR267W:RRP7/YCL031C:SPB1/YCL054W:KRR1/YCL059C:RRP43/YCR035C:BUD23/YCR047C:PWP2/YCR057C:RSA4/YCR072C:NOP1/YDL014W:DBP10/YDL031W:SIR2/YDL042C:TSR1/YDL060W:SYO1/YDL063C:BRE1/YDL074C:RRP42/YDL111…
44237	cellular metabolic process	393 out of 516 genes, 76.2%	3694 out of 7167 background genes, 51.5%	3.29e-30	0	0	FUN30/YAL019W:MAK16/YAL025C:MYO4/YAL029C:FUN12/YAL035W:RBG1/YAL036C:NUP60/YAR002W:BUD14/YAR014C:UTP20/YBL004W:RRN6/YBL014C:POP8/YBL018C:NCL1/YBL024W:URA7/YBL039C:TOD6/YBL054W:PRS4/YBL068W:HMT1/YBR034C:TRM7/YBR061C:RPG1/YBR079C:MIS1/YBR084W:PHO3/YBR092C:GRS1/YBR121C:MAK5/YBR142W:SUP45/YBR143C:RPB5/YBR154C:CNS1/YBR155W:YBR238C:ENP1/YBR247C:TAE1/YBR261C:EFM2/YBR271W:RRP7/YCL031C:SPB1/YCL054W:KRR1/YC…
8152	metabolic process	400 out of 516 genes, 77.5%	3815 out of 7167 background genes, 53.2%	8.29e-30	0	0	FUN30/YAL019W:MAK16/YAL025C:MYO4/YAL029C:FUN12/YAL035W:RBG1/YAL036C:NUP60/YAR002W:BUD14/YAR014C:UTP20/YBL004W:RRN6/YBL014C:POP8/YBL018C:NCL1/YBL024W:URA7/YBL039C:TOD6/YBL054W:PRS4/YBL068W:HMT1/YBR034C:TRM7/YBR061C:RPG1/YBR079C:MIS1/YBR084W:PHO3/YBR092C:GRS1/YBR121C:MAK5/YBR142W:SUP45/YBR143C:RPB5/YBR154C:CNS1/YBR155W:YBR238C:ENP1/YBR247C:TAE1/YBR261C:EFM2/YBR271W:RRP7/YCL031C:SPB1/YCL054W:KRR1/YC…
447	endonucleolytic cleavage in ITS1 to separate SSU-rRNA from 5.8S rRNA and LSU-rRNA from tricistronic rRNA transcript (SSU-rRNA, 5.8S rRNA, LSU-rRNA)	35 out of 516 genes, 6.8%	45 out of 7167 background genes, 0.6%	4.17e-29	0	0	UTP20/YBL004W:ENP1/YBR247C:KRR1/YCL059C:BUD23/YCR047C:PWP2/YCR057C:NOP14/YDL148C:SAS10/YDL153C:FCF1/YDR339C:UTP6/YDR449C:UTP7/YER082C:LOC1/YFR001W:ROK1/YGL171W:NOP19/YGR251W:DBP8/YHR169W:NOP9/YJL010C:UTP18/YJL069C:UTP10/YJL109C:MPP10/YJR002W:UTP11/YKL099C:FCF2/YLR051C:DIP2/YLR129W:EMG1/YLR186W:UTP13/YLR222C:UTP14/YML093W:RRP5/YMR229C:KRI1/YNL308C:ESF2/YNR054C:RCL1/YOL010W:UTP23/YOR004W:BUD21/YOR0…
34471	ncRNA 5'-end processing	31 out of 516 genes, 6.0%	35 out of 7167 background genes, 0.5%	4.91e-29	0	0	UTP20/YBL004W:PWP2/YCR057C:NOP14/YDL148C:SAS10/YDL153C:FCF1/YDR339C:UTP6/YDR449C:UTP7/YER082C:LOC1/YFR001W:ROK1/YGL171W:NOP19/YGR251W:DBP8/YHR169W:NOP9/YJL010C:UTP18/YJL069C:UTP10/YJL109C:MPP10/YJR002W:UTP11/YKL099C:FCF2/YLR051C:DIP2/YLR129W:EMG1/YLR186W:UTP13/YLR222C:UTP14/YML093W:RRP5/YMR229C:RLP7/YNL002C:ESF2/YNR054C:RCL1/YOL010W:UTP23/YOR004W:BUD21/YOR078W:PNO1/YOR145C:NOP58/YOR310C:MRD1/YPR1…
967	rRNA 5'-end processing	31 out of 516 genes, 6.0%	35 out of 7167 background genes, 0.5%	4.91e-29	0	0	UTP20/YBL004W:PWP2/YCR057C:NOP14/YDL148C:SAS10/YDL153C:FCF1/YDR339C:UTP6/YDR449C:UTP7/YER082C:LOC1/YFR001W:ROK1/YGL171W:NOP19/YGR251W:DBP8/YHR169W:NOP9/YJL010C:UTP18/YJL069C:UTP10/YJL109C:MPP10/YJR002W:UTP11/YKL099C:FCF2/YLR051C:DIP2/YLR129W:EMG1/YLR186W:UTP13/YLR222C:UTP14/YML093W:RRP5/YMR229C:RLP7/YNL002C:ESF2/YNR054C:RCL1/YOL010W:UTP23/YOR004W:BUD21/YOR078W:PNO1/YOR145C:NOP58/YOR310C:MRD1/YPR1…
966	RNA 5'-end processing	31 out of 516 genes, 6.0%	36 out of 7167 background genes, 0.5%	3.3e-28	0	0	UTP20/YBL004W:PWP2/YCR057C:NOP14/YDL148C:SAS10/YDL153C:FCF1/YDR339C:UTP6/YDR449C:UTP7/YER082C:LOC1/YFR001W:ROK1/YGL171W:NOP19/YGR251W:DBP8/YHR169W:NOP9/YJL010C:UTP18/YJL069C:UTP10/YJL109C:MPP10/YJR002W:UTP11/YKL099C:FCF2/YLR051C:DIP2/YLR129W:EMG1/YLR186W:UTP13/YLR222C:UTP14/YML093W:RRP5/YMR229C:RLP7/YNL002C:ESF2/YNR054C:RCL1/YOL010W:UTP23/YOR004W:BUD21/YOR078W:PNO1/YOR145C:NOP58/YOR310C:MRD1/YPR1…
472	endonucleolytic cleavage to generate mature 5'-end of SSU-rRNA from (SSU-rRNA, 5.8S rRNA, LSU-rRNA)	30 out of 516 genes, 5.8%	34 out of 7167 background genes, 0.5%	6.4e-28	0	0	UTP20/YBL004W:PWP2/YCR057C:NOP14/YDL148C:SAS10/YDL153C:FCF1/YDR339C:UTP6/YDR449C:UTP7/YER082C:LOC1/YFR001W:ROK1/YGL171W:NOP19/YGR251W:DBP8/YHR169W:NOP9/YJL010C:UTP18/YJL069C:UTP10/YJL109C:MPP10/YJR002W:UTP11/YKL099C:FCF2/YLR051C:DIP2/YLR129W:EMG1/YLR186W:UTP13/YLR222C:UTP14/YML093W:RRP5/YMR229C:ESF2/YNR054C:RCL1/YOL010W:UTP23/YOR004W:BUD21/YOR078W:PNO1/YOR145C:NOP58/YOR310C:MRD1/YPR112C:NOC4/YPR1…
463	maturation of LSU-rRNA from tricistronic rRNA transcript (SSU-rRNA, 5.8S rRNA, LSU-rRNA)	29 out of 516 genes, 5.6%	32 out of 7167 background genes, 0.4%	1.07e-27	0	0	MAK16/YAL025C:MAK5/YBR142W:SPB1/YCL054W:DBP10/YDL031W:NSA2/YER126C:DBP3/YGL078C:PRP43/YGL120C:RAI1/YGL246C:SSF1/YHR066W:RPF1/YHR088W:URB1/YKL014C:MAK11/YKL021C:DBP7/YKR024C:LAS1/YKR063C:RPF2/YKR081C:GRC3/YLL035W:DBP9/YLR276C:RRP5/YMR229C:HAS1/YMR290C:RLP7/YNL002C:NOP2/YNL061W:DBP6/YNR038W:NOP12/YOL041C:NOP8/YOL144W:NOP4/YPL043W:NOP53/YPL146C:NIP7/YPL211W:TIF6/YPR016C:RRP15/YPR143W
470	maturation of LSU-rRNA	31 out of 516 genes, 6.0%	38 out of 7167 background genes, 0.5%	9.65e-27	0	0	MAK16/YAL025C:MAK5/YBR142W:SPB1/YCL054W:DBP10/YDL031W:NSA2/YER126C:SPB4/YFL002C:DBP3/YGL078C:PRP43/YGL120C:RAI1/YGL246C:SSF1/YHR066W:RPF1/YHR088W:URB1/YKL014C:MAK11/YKL021C:DBP7/YKR024C:LAS1/YKR063C:RPF2/YKR081C:GRC3/YLL035W:DBP9/YLR276C:RRP5/YMR229C:HAS1/YMR290C:RLP7/YNL002C:NOP2/YNL061W:DBP6/YNR038W:TRM112/YNR046W:NOP12/YOL041C:NOP8/YOL144W:NOP4/YPL043W:NOP53/YPL146C:NIP7/YPL211W:TIF6/YPR016C:R…
480	endonucleolytic cleavage in 5'-ETS of tricistronic rRNA transcript (SSU-rRNA, 5.8S rRNA, LSU-rRNA)	28 out of 516 genes, 5.4%	31 out of 7167 background genes, 0.4%	1.42e-26	0	0	UTP20/YBL004W:PWP2/YCR057C:NOP14/YDL148C:SAS10/YDL153C:FCF1/YDR339C:UTP6/YDR449C:UTP7/YER082C:LOC1/YFR001W:ROK1/YGL171W:NOP19/YGR251W:DBP8/YHR169W:NOP9/YJL010C:UTP18/YJL069C:UTP10/YJL109C:MPP10/YJR002W:UTP11/YKL099C:FCF2/YLR051C:DIP2/YLR129W:EMG1/YLR186W:UTP13/YLR222C:UTP14/YML093W:RRP5/YMR229C:ESF2/YNR054C:RCL1/YOL010W:UTP23/YOR004W:NOP58/YOR310C:MRD1/YPR112C:NOC4/YPR144C
8033	tRNA processing	48 out of 516 genes, 9.3%	106 out of 7167 background genes, 1.5%	1.05e-24	0	0	POP8/YBL018C:NCL1/YBL024W:TRM7/YBR061C:PUS9/YDL036C:LHP1/YDL051W:TRM3/YDL112W:TRM8/YDL201W:TRM1/YDR120C:TRM82/YDR165W:DEG1/YFL001W:NCS6/YGL211W:POP6/YGR030C:ELP2/YGR200C:TCD1/YHR003C:RPP1/YHR062C:TRM5/YHR070W:URM1/YIL008W:TRL1/YJL087C:SAP185/YJL098W:GCD14/YJL125C:TCD2/YKL027W:KTI12/YKL110C:LOS1/YKL205W:TRM2/YKR056W:TRZ1/YKR079C:TAD3/YLR316C:IKI3/YLR384C:DUS3/YLR401C:TRM9/YML014W:DUS1/YML080W:RIT1…
6400	tRNA modification	40 out of 516 genes, 7.8%	74 out of 7167 background genes, 1.0%	4.85e-24	0	0	NCL1/YBL024W:TRM7/YBR061C:PUS9/YDL036C:TRM3/YDL112W:TRM8/YDL201W:TRM1/YDR120C:TRM82/YDR165W:DEG1/YFL001W:NCS6/YGL211W:ELP2/YGR200C:TCD1/YHR003C:TRM5/YHR070W:URM1/YIL008W:SAP185/YJL098W:GCD14/YJL125C:TCD2/YKL027W:KTI12/YKL110C:TRM2/YKR056W:TAD3/YLR316C:IKI3/YLR384C:DUS3/YLR401C:TRM9/YML014W:DUS1/YML080W:RIT1/YMR283C:ELP6/YMR312W:GCD10/YNL062C:NCS2/YNL119W:PUS4/YNL292W:SMM1/YNR015W:TRM112/YNR046W:T…
71826	ribonucleoprotein complex subunit organization	55 out of 516 genes, 10.7%	154 out of 7167 background genes, 2.1%	2.43e-22	0	0	FUN12/YAL035W:RRP7/YCL031C:RSA4/YCR072C:DBP10/YDL031W:CWC2/YDL209C:MAK21/YDR060W:RLI1/YDR091C:RVB1/YDR190C:GCD11/YER025W:SPB4/YFL002C:BUD27/YFL023W:LSG1/YGL099W:PRP43/YGL120C:NSR1/YGR159C:TIF4631/YGR162W:SSF1/YHR066W:IPI1/YHR085W:RPF1/YHR088W:RIX1/YHR197W:SHQ1/YIL104C:SQT1/YIR012W:YVH1/YIR026C:RPS14B/YJL191W:SUI2/YJR007W:MRT4/YKL009W:MAK11/YKL021C:RPS27A/YKL156W:SNU114/YKL173W:RPF2/YKR081C:DRS1/Y…
9451	RNA modification	57 out of 516 genes, 11.0%	169 out of 7167 background genes, 2.4%	8.99e-22	0	0	NCL1/YBL024W:TRM7/YBR061C:SPB1/YCL054W:BUD23/YCR047C:NOP1/YDL014W:PUS9/YDL036C:TRM3/YDL112W:TRM8/YDL201W:NHP2/YDL208W:RRP8/YDR083W:TRM1/YDR120C:TRM82/YDR165W:LCP5/YER127W:DEG1/YFL001W:NCS6/YGL211W:ELP2/YGR200C:TCD1/YHR003C:TRM5/YHR070W:NOP10/YHR072W-A:GAR1/YHR089C:URM1/YIL008W:BMT5/YIL096C:SAP185/YJL098W:GCD14/YJL125C:TCD2/YKL027W:KTI12/YKL110C:TRM2/YKR056W:BMT6/YLR063W:CBF5/YLR175W:EMG1/YLR186W:…
22618	ribonucleoprotein complex assembly	52 out of 516 genes, 10.1%	148 out of 7167 background genes, 2.1%	1.28e-20	0	0	FUN12/YAL035W:RRP7/YCL031C:RSA4/YCR072C:DBP10/YDL031W:CWC2/YDL209C:MAK21/YDR060W:RVB1/YDR190C:GCD11/YER025W:SPB4/YFL002C:BUD27/YFL023W:LSG1/YGL099W:NSR1/YGR159C:TIF4631/YGR162W:SSF1/YHR066W:IPI1/YHR085W:RPF1/YHR088W:RIX1/YHR197W:SHQ1/YIL104C:SQT1/YIR012W:YVH1/YIR026C:RPS14B/YJL191W:SUI2/YJR007W:MRT4/YKL009W:MAK11/YKL021C:RPS27A/YKL156W:SNU114/YKL173W:RPF2/YKR081C:DRS1/YLL008W:RLP24/YLR009W:SDO1/Y…
42255	ribosome assembly	31 out of 516 genes, 6.0%	58 out of 7167 background genes, 0.8%	5.15e-18	0	0	FUN12/YAL035W:RRP7/YCL031C:RSA4/YCR072C:MAK21/YDR060W:SPB4/YFL002C:LSG1/YGL099W:NSR1/YGR159C:SSF1/YHR066W:IPI1/YHR085W:RPF1/YHR088W:RIX1/YHR197W:SQT1/YIR012W:YVH1/YIR026C:RPS14B/YJL191W:MRT4/YKL009W:MAK11/YKL021C:RPS27A/YKL156W:RPF2/YKR081C:DRS1/YLL008W:SDO1/YLR022C:MDN1/YLR106C:RSA3/YLR221C:RIA1/YNL163C:IPI3/YNL182C:ESF2/YNR054C:BRX1/YOL077C:REX4/YOL080C:NOC2/YOR206W:RSA1/YPL193W:BMS1/YPL217C:MR…
33750	ribosome localization	28 out of 516 genes, 5.4%	48 out of 7167 background genes, 0.7%	1.67e-17	0	0	ECM1/YAL059W:BUD23/YCR047C:RLI1/YDR091C:ARX1/YDR101C:BCP1/YDR361C:NUG1/YER006W:ARB1/YER036C:NIC96/YFR002W:SRM1/YGL097W:LSG1/YGL099W:SLX9/YGR081C:SDA1/YGR245C:RPF1/YHR088W:NMD3/YHR170W:RIX1/YHR197W:NOP9/YJL010C:NUP82/YJL061W:LTV1/YKL143W:RIX7/YLL034C:BUD20/YLR074C:JJJ1/YNL227C:NOG2/YNR053C:NOC2/YOR206W:RRS1/YOR294W:NOG1/YPL093W:NOP53/YPL146C:YAR1/YPL239W:TIF6/YPR016C
33753	establishment of ribosome localization	28 out of 516 genes, 5.4%	48 out of 7167 background genes, 0.7%	1.67e-17	0	0	ECM1/YAL059W:BUD23/YCR047C:RLI1/YDR091C:ARX1/YDR101C:BCP1/YDR361C:NUG1/YER006W:ARB1/YER036C:NIC96/YFR002W:SRM1/YGL097W:LSG1/YGL099W:SLX9/YGR081C:SDA1/YGR245C:RPF1/YHR088W:NMD3/YHR170W:RIX1/YHR197W:NOP9/YJL010C:NUP82/YJL061W:LTV1/YKL143W:RIX7/YLL034C:BUD20/YLR074C:JJJ1/YNL227C:NOG2/YNR053C:NOC2/YOR206W:RRS1/YOR294W:NOG1/YPL093W:NOP53/YPL146C:YAR1/YPL239W:TIF6/YPR016C
54	ribosomal subunit export from nucleus	28 out of 516 genes, 5.4%	48 out of 7167 background genes, 0.7%	1.67e-17	0	0	ECM1/YAL059W:BUD23/YCR047C:RLI1/YDR091C:ARX1/YDR101C:BCP1/YDR361C:NUG1/YER006W:ARB1/YER036C:NIC96/YFR002W:SRM1/YGL097W:LSG1/YGL099W:SLX9/YGR081C:SDA1/YGR245C:RPF1/YHR088W:NMD3/YHR170W:RIX1/YHR197W:NOP9/YJL010C:NUP82/YJL061W:LTV1/YKL143W:RIX7/YLL034C:BUD20/YLR074C:JJJ1/YNL227C:NOG2/YNR053C:NOC2/YOR206W:RRS1/YOR294W:NOG1/YPL093W:NOP53/YPL146C:YAR1/YPL239W:TIF6/YPR016C
71166	ribonucleoprotein complex localization	28 out of 516 genes, 5.4%	48 out of 7167 background genes, 0.7%	1.67e-17	0	0	ECM1/YAL059W:BUD23/YCR047C:RLI1/YDR091C:ARX1/YDR101C:BCP1/YDR361C:NUG1/YER006W:ARB1/YER036C:NIC96/YFR002W:SRM1/YGL097W:LSG1/YGL099W:SLX9/YGR081C:SDA1/YGR245C:RPF1/YHR088W:NMD3/YHR170W:RIX1/YHR197W:NOP9/YJL010C:NUP82/YJL061W:LTV1/YKL143W:RIX7/YLL034C:BUD20/YLR074C:JJJ1/YNL227C:NOG2/YNR053C:NOC2/YOR206W:RRS1/YOR294W:NOG1/YPL093W:NOP53/YPL146C:YAR1/YPL239W:TIF6/YPR016C
71426	ribonucleoprotein complex export from nucleus	28 out of 516 genes, 5.4%	48 out of 7167 background genes, 0.7%	1.67e-17	0	0	ECM1/YAL059W:BUD23/YCR047C:RLI1/YDR091C:ARX1/YDR101C:BCP1/YDR361C:NUG1/YER006W:ARB1/YER036C:NIC96/YFR002W:SRM1/YGL097W:LSG1/YGL099W:SLX9/YGR081C:SDA1/YGR245C:RPF1/YHR088W:NMD3/YHR170W:RIX1/YHR197W:NOP9/YJL010C:NUP82/YJL061W:LTV1/YKL143W:RIX7/YLL034C:BUD20/YLR074C:JJJ1/YNL227C:NOG2/YNR053C:NOC2/YOR206W:RRS1/YOR294W:NOG1/YPL093W:NOP53/YPL146C:YAR1/YPL239W:TIF6/YPR016C
71428	rRNA-containing ribonucleoprotein complex export from nucleus	28 out of 516 genes, 5.4%	48 out of 7167 background genes, 0.7%	1.67e-17	0	0	ECM1/YAL059W:BUD23/YCR047C:RLI1/YDR091C:ARX1/YDR101C:BCP1/YDR361C:NUG1/YER006W:ARB1/YER036C:NIC96/YFR002W:SRM1/YGL097W:LSG1/YGL099W:SLX9/YGR081C:SDA1/YGR245C:RPF1/YHR088W:NMD3/YHR170W:RIX1/YHR197W:NOP9/YJL010C:NUP82/YJL061W:LTV1/YKL143W:RIX7/YLL034C:BUD20/YLR074C:JJJ1/YNL227C:NOG2/YNR053C:NOC2/YOR206W:RRS1/YOR294W:NOG1/YPL093W:NOP53/YPL146C:YAR1/YPL239W:TIF6/YPR016C
43633	polyadenylation-dependent RNA catabolic process	18 out of 516 genes, 3.5%	20 out of 7167 background genes, 0.3%	2.66e-16	0	0	RRP43/YCR035C:RRP42/YDL111C:RRP45/YDR280W:RRP46/YGR095C:MTR3/YGR158C:SKI6/YGR195W:RRP4/YHR069C:LRP1/YHR081W:AIR1/YIL079C:MTR4/YJL050W:DBP2/YNL112W:CSL4/YNL232W:TRF5/YNL299W:MPP6/YNR024W:DIS3/YOL021C:PAP2/YOL115W:RRP40/YOL142W:RRP6/YOR001W
43634	polyadenylation-dependent ncRNA catabolic process	17 out of 516 genes, 3.3%	18 out of 7167 background genes, 0.3%	3.88e-16	0	0	RRP43/YCR035C:RRP42/YDL111C:RRP45/YDR280W:RRP46/YGR095C:MTR3/YGR158C:SKI6/YGR195W:RRP4/YHR069C:LRP1/YHR081W:AIR1/YIL079C:MTR4/YJL050W:CSL4/YNL232W:TRF5/YNL299W:MPP6/YNR024W:DIS3/YOL021C:PAP2/YOL115W:RRP40/YOL142W:RRP6/YOR001W
71029	nuclear ncRNA surveillance	17 out of 516 genes, 3.3%	18 out of 7167 background genes, 0.3%	3.88e-16	0	0	RRP43/YCR035C:RRP42/YDL111C:RRP45/YDR280W:RRP46/YGR095C:MTR3/YGR158C:SKI6/YGR195W:RRP4/YHR069C:LRP1/YHR081W:AIR1/YIL079C:MTR4/YJL050W:CSL4/YNL232W:TRF5/YNL299W:MPP6/YNR024W:DIS3/YOL021C:PAP2/YOL115W:RRP40/YOL142W:RRP6/YOR001W
71046	nuclear polyadenylation-dependent ncRNA catabolic process	17 out of 516 genes, 3.3%	18 out of 7167 background genes, 0.3%	3.88e-16	0	0	RRP43/YCR035C:RRP42/YDL111C:RRP45/YDR280W:RRP46/YGR095C:MTR3/YGR158C:SKI6/YGR195W:RRP4/YHR069C:LRP1/YHR081W:AIR1/YIL079C:MTR4/YJL050W:CSL4/YNL232W:TRF5/YNL299W:MPP6/YNR024W:DIS3/YOL021C:PAP2/YOL115W:RRP40/YOL142W:RRP6/YOR001W
16074	snoRNA metabolic process	26 out of 516 genes, 5.0%	46 out of 7167 background genes, 0.6%	1.19e-15	0	0	POP8/YBL018C:RRP43/YCR035C:NOP1/YDL014W:RRP42/YDL111C:RRP45/YDR280W:POP6/YGR030C:RRP46/YGR095C:MTR3/YGR158C:SKI6/YGR195W:PXR1/YGR280C:BCD1/YHR040W:RPP1/YHR062C:RRP4/YHR069C:LRP1/YHR081W:AIR1/YIL079C:MTR4/YJL050W:SWD2/YKL018W:CBF5/YLR175W:RNT1/YMR239C:CSL4/YNL232W:POP3/YNL282W:TRF5/YNL299W:DIS3/YOL021C:PAP2/YOL115W:RRP40/YOL142W:RRP6/YOR001W
42797	tRNA transcription from RNA polymerase III promoter	17 out of 516 genes, 3.3%	19 out of 7167 background genes, 0.3%	3.45e-15	0	0	RPB5/YBR154C:RPC53/YDL150W:RPC11/YDR045C:RPC10/YHR143W-A:RPC17/YJL011C:RPC25/YKL144C:RPC37/YKR025W:RPC19/YNL113W:RPC31/YNL151C:RPC34/YNR003C:RPO31/YOR116C:RET1/YOR207C:RPB10/YOR210W:RPB8/YOR224C:RPC40/YPR110C:RPO26/YPR187W:RPC82/YPR190C
9304	tRNA transcription	17 out of 516 genes, 3.3%	19 out of 7167 background genes, 0.3%	3.45e-15	0	0	RPB5/YBR154C:RPC53/YDL150W:RPC11/YDR045C:RPC10/YHR143W-A:RPC17/YJL011C:RPC25/YKL144C:RPC37/YKR025W:RPC19/YNL113W:RPC31/YNL151C:RPC34/YNR003C:RPO31/YOR116C:RET1/YOR207C:RPB10/YOR210W:RPB8/YOR224C:RPC40/YPR110C:RPO26/YPR187W:RPC82/YPR190C
43144	snoRNA processing	24 out of 516 genes, 4.7%	40 out of 7167 background genes, 0.6%	3.72e-15	0	0	POP8/YBL018C:RRP43/YCR035C:NOP1/YDL014W:RRP42/YDL111C:RRP45/YDR280W:POP6/YGR030C:RRP46/YGR095C:MTR3/YGR158C:SKI6/YGR195W:PXR1/YGR280C:RPP1/YHR062C:RRP4/YHR069C:LRP1/YHR081W:MTR4/YJL050W:SWD2/YKL018W:CBF5/YLR175W:RNT1/YMR239C:CSL4/YNL232W:POP3/YNL282W:TRF5/YNL299W:DIS3/YOL021C:PAP2/YOL115W:RRP40/YOL142W:RRP6/YOR001W
9987	cellular process	429 out of 516 genes, 83.1%	4803 out of 7167 background genes, 67.0%	4.63e-15	0	0	FUN30/YAL019W:MAK16/YAL025C:MYO4/YAL029C:FUN12/YAL035W:RBG1/YAL036C:NUP60/YAR002W:BUD14/YAR014C:UTP20/YBL004W:RRN6/YBL014C:POP8/YBL018C:NCL1/YBL024W:URA7/YBL039C:FUI1/YBL042C:TOD6/YBL054W:PRS4/YBL068W:FUR4/YBR021W:HMT1/YBR034C:TRM7/YBR061C:RPG1/YBR079C:MIS1/YBR084W:PHO3/YBR092C:GRS1/YBR121C:MAK5/YBR142W:SUP45/YBR143C:RPB5/YBR154C:CNS1/YBR155W:AMN1/YBR158W:YBR238C:ENP1/YBR247C:TAE1/YBR261C:REI1/YB…
71042	nuclear polyadenylation-dependent mRNA catabolic process	15 out of 516 genes, 2.9%	15 out of 7167 background genes, 0.2%	4.73e-15	0	0	RRP43/YCR035C:RRP42/YDL111C:RRP45/YDR280W:RRP46/YGR095C:MTR3/YGR158C:SKI6/YGR195W:RRP4/YHR069C:MTR4/YJL050W:DBP2/YNL112W:CSL4/YNL232W:TRF5/YNL299W:DIS3/YOL021C:PAP2/YOL115W:RRP40/YOL142W:RRP6/YOR001W
71047	polyadenylation-dependent mRNA catabolic process	15 out of 516 genes, 2.9%	15 out of 7167 background genes, 0.2%	4.73e-15	0	0	RRP43/YCR035C:RRP42/YDL111C:RRP45/YDR280W:RRP46/YGR095C:MTR3/YGR158C:SKI6/YGR195W:RRP4/YHR069C:MTR4/YJL050W:DBP2/YNL112W:CSL4/YNL232W:TRF5/YNL299W:DIS3/YOL021C:PAP2/YOL115W:RRP40/YOL142W:RRP6/YOR001W
71051	polyadenylation-dependent snoRNA 3'-end processing	15 out of 516 genes, 2.9%	15 out of 7167 background genes, 0.2%	4.73e-15	0	0	RRP43/YCR035C:RRP42/YDL111C:RRP45/YDR280W:RRP46/YGR095C:MTR3/YGR158C:SKI6/YGR195W:RRP4/YHR069C:LRP1/YHR081W:MTR4/YJL050W:CSL4/YNL232W:TRF5/YNL299W:DIS3/YOL021C:PAP2/YOL115W:RRP40/YOL142W:RRP6/YOR001W
16078	tRNA catabolic process	15 out of 516 genes, 2.9%	16 out of 7167 background genes, 0.2%	7.08e-14	0	0	RRP43/YCR035C:RRP42/YDL111C:RRP45/YDR280W:RRP46/YGR095C:MTR3/YGR158C:SKI6/YGR195W:RRP4/YHR069C:AIR1/YIL079C:MTR4/YJL050W:CSL4/YNL232W:TRF5/YNL299W:DIS3/YOL021C:PAP2/YOL115W:RRP40/YOL142W:RRP6/YOR001W
71035	nuclear polyadenylation-dependent rRNA catabolic process	15 out of 516 genes, 2.9%	16 out of 7167 background genes, 0.2%	7.08e-14	0	0	RRP43/YCR035C:RRP45/YDR280W:RRP46/YGR095C:MTR3/YGR158C:RRP4/YHR069C:LRP1/YHR081W:AIR1/YIL079C:MTR4/YJL050W:CSL4/YNL232W:TRF5/YNL299W:MPP6/YNR024W:DIS3/YOL021C:PAP2/YOL115W:RRP40/YOL142W:RRP6/YOR001W
71038	nuclear polyadenylation-dependent tRNA catabolic process	15 out of 516 genes, 2.9%	16 out of 7167 background genes, 0.2%	7.08e-14	0	0	RRP43/YCR035C:RRP42/YDL111C:RRP45/YDR280W:RRP46/YGR095C:MTR3/YGR158C:SKI6/YGR195W:RRP4/YHR069C:AIR1/YIL079C:MTR4/YJL050W:CSL4/YNL232W:TRF5/YNL299W:DIS3/YOL021C:PAP2/YOL115W:RRP40/YOL142W:RRP6/YOR001W
32259	methylation	39 out of 516 genes, 7.6%	122 out of 7167 background genes, 1.7%	2.34e-13	0	0	NCL1/YBL024W:HMT1/YBR034C:TRM7/YBR061C:TAE1/YBR261C:EFM2/YBR271W:SPB1/YCL054W:BUD23/YCR047C:NOP1/YDL014W:TRM3/YDL112W:TRM8/YDL201W:RRP8/YDR083W:TRM1/YDR120C:TRM82/YDR165W:RKM2/YDR198C:RKM4/YDR257C:DOT1/YDR440W:RMT2/YDR465C:YGR283C:EFM1/YHL039W:TRM5/YHR070W:SEE1/YIL064W:BMT5/YIL096C:HPM1/YIL110W:GCD14/YJL125C:SWD2/YKL018W:BMT6/YLR063W:EMG1/YLR186W:FPR4/YLR449W:TRM9/YML014W:YMR310C:RCM1/YNL022C:NOP…
31126	snoRNA 3'-end processing	19 out of 516 genes, 3.7%	28 out of 7167 background genes, 0.4%	4.18e-13	0	0	RRP43/YCR035C:NOP1/YDL014W:RRP42/YDL111C:RRP45/YDR280W:RRP46/YGR095C:MTR3/YGR158C:SKI6/YGR195W:PXR1/YGR280C:RRP4/YHR069C:LRP1/YHR081W:MTR4/YJL050W:SWD2/YKL018W:CBF5/YLR175W:CSL4/YNL232W:TRF5/YNL299W:DIS3/YOL021C:PAP2/YOL115W:RRP40/YOL142W:RRP6/YOR001W
43628	ncRNA 3'-end processing	23 out of 516 genes, 4.5%	44 out of 7167 background genes, 0.6%	1.23e-12	0	0	RRP43/YCR035C:NOP1/YDL014W:RRP42/YDL111C:RRP45/YDR280W:RRP46/YGR095C:MTR3/YGR158C:SKI6/YGR195W:PXR1/YGR280C:RRP4/YHR069C:LRP1/YHR081W:AIR1/YIL079C:MTR4/YJL050W:SWD2/YKL018W:TRZ1/YKR079C:CBF5/YLR175W:RNT1/YMR239C:CSL4/YNL232W:TRF5/YNL299W:MPP6/YNR024W:DIS3/YOL021C:PAP2/YOL115W:RRP40/YOL142W:RRP6/YOR001W
6913	nucleocytoplasmic transport	46 out of 516 genes, 8.9%	173 out of 7167 background genes, 2.4%	1.32e-12	0	0	ECM1/YAL059W:NUP60/YAR002W:HMT1/YBR034C:REI1/YBR267W:BUD23/YCR047C:SYO1/YDL063C:RLI1/YDR091C:ARX1/YDR101C:BCP1/YDR361C:SXM1/YDR395W:NUG1/YER006W:ARB1/YER036C:KAP123/YER110C:NIC96/YFR002W:NUP145/YGL092W:SRM1/YGL097W:LSG1/YGL099W:SLX9/YGR081C:UTP22/YGR090W:UTP8/YGR128C:SDA1/YGR245C:RPF1/YHR088W:NMD3/YHR170W:RIX1/YHR197W:NOP9/YJL010C:NUP192/YJL039C:NUP82/YJL061W:NPA3/YJR072C:NMD5/YJR132W:LTV1/YKL143…
51168	nuclear export	39 out of 516 genes, 7.6%	128 out of 7167 background genes, 1.8%	1.45e-12	0	0	ECM1/YAL059W:NUP60/YAR002W:HMT1/YBR034C:BUD23/YCR047C:RLI1/YDR091C:ARX1/YDR101C:BCP1/YDR361C:SXM1/YDR395W:NUG1/YER006W:ARB1/YER036C:NIC96/YFR002W:NUP145/YGL092W:SRM1/YGL097W:LSG1/YGL099W:SLX9/YGR081C:UTP22/YGR090W:UTP8/YGR128C:SDA1/YGR245C:RPF1/YHR088W:NMD3/YHR170W:RIX1/YHR197W:NOP9/YJL010C:NUP82/YJL061W:LTV1/YKL143W:LOS1/YKL205W:NUP133/YKR082W:RIX7/YLL034C:BUD20/YLR074C:PSE1/YMR308C:JJJ1/YNL227C…
51169	nuclear transport	46 out of 516 genes, 8.9%	174 out of 7167 background genes, 2.4%	1.67e-12	0	0	ECM1/YAL059W:NUP60/YAR002W:HMT1/YBR034C:REI1/YBR267W:BUD23/YCR047C:SYO1/YDL063C:RLI1/YDR091C:ARX1/YDR101C:BCP1/YDR361C:SXM1/YDR395W:NUG1/YER006W:ARB1/YER036C:KAP123/YER110C:NIC96/YFR002W:NUP145/YGL092W:SRM1/YGL097W:LSG1/YGL099W:SLX9/YGR081C:UTP22/YGR090W:UTP8/YGR128C:SDA1/YGR245C:RPF1/YHR088W:NMD3/YHR170W:RIX1/YHR197W:NOP9/YJL010C:NUP192/YJL039C:NUP82/YJL061W:NPA3/YJR072C:NMD5/YJR132W:LTV1/YKL143…
6360	transcription from RNA polymerase I promoter	27 out of 516 genes, 5.2%	64 out of 7167 background genes, 0.9%	3.87e-12	0	0	RRN6/YBL014C:RPB5/YBR154C:NSI1/YDR026C:RPA14/YDR156W:UTP4/YDR324C:UTP5/YDR398W:UTP8/YGR128C:RPC10/YHR143W-A:UTP9/YHR196W:RRN7/YJL025W:UTP10/YJL109C:RPA34/YJL148W:RPA12/YJR063W:RRN3/YKL125W:GRC3/YLL035W:UTP15/YMR093W:RPC19/YNL113W:RPA49/YNL248C:RPB10/YOR210W:RPB8/YOR224C:UAF30/YOR295W:RPA43/YOR340C:RPA190/YOR341W:NAN1/YPL126W:RPA135/YPR010C:RPC40/YPR110C:RPO26/YPR187W
71025	RNA surveillance	18 out of 516 genes, 3.5%	27 out of 7167 background genes, 0.4%	4.08e-12	0	0	RRP43/YCR035C:RRP42/YDL111C:RRP45/YDR280W:RRP46/YGR095C:MTR3/YGR158C:SKI6/YGR195W:RRP4/YHR069C:LRP1/YHR081W:AIR1/YIL079C:MTR4/YJL050W:CSL4/YNL232W:TRF5/YNL299W:MPP6/YNR024W:DIS3/YOL021C:PAP2/YOL115W:RRP40/YOL142W:RRP6/YOR001W:RAT1/YOR048C
71027	nuclear RNA surveillance	18 out of 516 genes, 3.5%	27 out of 7167 background genes, 0.4%	4.08e-12	0	0	RRP43/YCR035C:RRP42/YDL111C:RRP45/YDR280W:RRP46/YGR095C:MTR3/YGR158C:SKI6/YGR195W:RRP4/YHR069C:LRP1/YHR081W:AIR1/YIL079C:MTR4/YJL050W:CSL4/YNL232W:TRF5/YNL299W:MPP6/YNR024W:DIS3/YOL021C:PAP2/YOL115W:RRP40/YOL142W:RRP6/YOR001W:RAT1/YOR048C
27	ribosomal large subunit assembly	20 out of 516 genes, 3.9%	34 out of 7167 background genes, 0.5%	4.16e-12	0	0	RSA4/YCR072C:MAK21/YDR060W:SPB4/YFL002C:LSG1/YGL099W:SSF1/YHR066W:IPI1/YHR085W:RPF1/YHR088W:RIX1/YHR197W:SQT1/YIR012W:YVH1/YIR026C:MRT4/YKL009W:MAK11/YKL021C:RPF2/YKR081C:DRS1/YLL008W:MDN1/YLR106C:RSA3/YLR221C:IPI3/YNL182C:BRX1/YOL077C:REX4/YOL080C:RSA1/YPL193W
43414	macromolecule methylation	37 out of 516 genes, 7.2%	120 out of 7167 background genes, 1.7%	5.18e-12	0	0	NCL1/YBL024W:HMT1/YBR034C:TRM7/YBR061C:TAE1/YBR261C:EFM2/YBR271W:SPB1/YCL054W:BUD23/YCR047C:NOP1/YDL014W:TRM3/YDL112W:TRM8/YDL201W:RRP8/YDR083W:TRM1/YDR120C:TRM82/YDR165W:RKM2/YDR198C:RKM4/YDR257C:DOT1/YDR440W:RMT2/YDR465C:EFM1/YHL039W:TRM5/YHR070W:SEE1/YIL064W:BMT5/YIL096C:HPM1/YIL110W:GCD14/YJL125C:SWD2/YKL018W:BMT6/YLR063W:EMG1/YLR186W:FPR4/YLR449W:TRM9/YML014W:RCM1/YNL022C:NOP2/YNL061W:GCD10/…
30488	tRNA methylation	15 out of 516 genes, 2.9%	19 out of 7167 background genes, 0.3%	1.4e-11	0	0	NCL1/YBL024W:TRM7/YBR061C:TRM3/YDL112W:TRM8/YDL201W:TRM1/YDR120C:TRM82/YDR165W:TRM5/YHR070W:GCD14/YJL125C:TRM9/YML014W:GCD10/YNL062C:TRM112/YNR046W:TRM10/YOL093W:TRM11/YOL124C:TRM13/YOL125W:TRM44/YPL030W
459	exonucleolytic trimming involved in rRNA processing	15 out of 516 genes, 2.9%	19 out of 7167 background genes, 0.3%	1.4e-11	0	0	RRP43/YCR035C:RRP42/YDL111C:RRP45/YDR280W:RRP46/YGR095C:MTR3/YGR158C:SKI6/YGR195W:RRP4/YHR069C:LRP1/YHR081W:MTR4/YJL050W:RLP7/YNL002C:CSL4/YNL232W:MPP6/YNR024W:DIS3/YOL021C:RRP40/YOL142W:RRP6/YOR001W
90503	RNA phosphodiester bond hydrolysis, exonucleolytic	15 out of 516 genes, 2.9%	19 out of 7167 background genes, 0.3%	1.4e-11	0	0	RRP43/YCR035C:RRP42/YDL111C:RRP45/YDR280W:RRP46/YGR095C:MTR3/YGR158C:SKI6/YGR195W:RRP4/YHR069C:LRP1/YHR081W:MTR4/YJL050W:RLP7/YNL002C:CSL4/YNL232W:MPP6/YNR024W:DIS3/YOL021C:RRP40/YOL142W:RRP6/YOR001W
16075	rRNA catabolic process	18 out of 516 genes, 3.5%	29 out of 7167 background genes, 0.4%	2.63e-11	0	0	RRP43/YCR035C:RRP42/YDL111C:RRP45/YDR280W:RRP46/YGR095C:MTR3/YGR158C:SKI6/YGR195W:RRP4/YHR069C:LRP1/YHR081W:AIR1/YIL079C:MTR4/YJL050W:DOM34/YNL001W:CSL4/YNL232W:TRF5/YNL299W:MPP6/YNR024W:DIS3/YOL021C:PAP2/YOL115W:RRP40/YOL142W:RRP6/YOR001W
16073	snRNA metabolic process	17 out of 516 genes, 3.3%	26 out of 7167 background genes, 0.4%	3.91e-11	0	0	NHP2/YDL208W:RRP45/YDR280W:MTR3/YGR158C:SKI6/YGR195W:RRP4/YHR069C:NOP10/YHR072W-A:LRP1/YHR081W:GAR1/YHR089C:AIR1/YIL079C:MTR4/YJL050W:CBF5/YLR175W:RNT1/YMR239C:TRF5/YNL299W:PAP2/YOL115W:RRP6/YOR001W:PUS7/YOR243C:PUS1/YPL212C
34661	ncRNA catabolic process	18 out of 516 genes, 3.5%	31 out of 7167 background genes, 0.4%	1.37e-10	0	0	RRP43/YCR035C:RRP42/YDL111C:RRP45/YDR280W:RRP46/YGR095C:MTR3/YGR158C:SKI6/YGR195W:RRP4/YHR069C:LRP1/YHR081W:AIR1/YIL079C:MTR4/YJL050W:DOM34/YNL001W:CSL4/YNL232W:TRF5/YNL299W:MPP6/YNR024W:DIS3/YOL021C:PAP2/YOL115W:RRP40/YOL142W:RRP6/YOR001W
467	exonucleolytic trimming to generate mature 3'-end of 5.8S rRNA from tricistronic rRNA transcript (SSU-rRNA, 5.8S rRNA, LSU-rRNA)	14 out of 516 genes, 2.7%	18 out of 7167 background genes, 0.3%	1.58e-10	0	0	RRP43/YCR035C:RRP42/YDL111C:RRP45/YDR280W:RRP46/YGR095C:MTR3/YGR158C:SKI6/YGR195W:RRP4/YHR069C:LRP1/YHR081W:MTR4/YJL050W:CSL4/YNL232W:MPP6/YNR024W:DIS3/YOL021C:RRP40/YOL142W:RRP6/YOR001W
70925	organelle assembly	33 out of 516 genes, 6.4%	119 out of 7167 background genes, 1.7%	4.31e-09	0	0	FUN12/YAL035W:RRP7/YCL031C:RSA4/YCR072C:MAK21/YDR060W:SPB4/YFL002C:LSG1/YGL099W:NSR1/YGR159C:TIF4631/YGR162W:SSF1/YHR066W:IPI1/YHR085W:RPF1/YHR088W:RIX1/YHR197W:SQT1/YIR012W:YVH1/YIR026C:RPS14B/YJL191W:MRT4/YKL009W:MAK11/YKL021C:RPS27A/YKL156W:RPF2/YKR081C:DRS1/YLL008W:SDO1/YLR022C:MDN1/YLR106C:RSA3/YLR221C:RIA1/YNL163C:IPI3/YNL182C:ESF2/YNR054C:BRX1/YOL077C:REX4/YOL080C:NOC2/YOR206W:CAF20/YOR276…
31125	rRNA 3'-end processing	14 out of 516 genes, 2.7%	22 out of 7167 background genes, 0.3%	1.26e-08	0	0	RRP43/YCR035C:RRP42/YDL111C:RRP45/YDR280W:RRP46/YGR095C:MTR3/YGR158C:SKI6/YGR195W:RRP4/YHR069C:LRP1/YHR081W:MTR4/YJL050W:CSL4/YNL232W:MPP6/YNR024W:DIS3/YOL021C:RRP40/YOL142W:RRP6/YOR001W
34475	U4 snRNA 3'-end processing	10 out of 516 genes, 1.9%	11 out of 7167 background genes, 0.2%	2.84e-08	0	0	RRP45/YDR280W:MTR3/YGR158C:SKI6/YGR195W:RRP4/YHR069C:LRP1/YHR081W:MTR4/YJL050W:RNT1/YMR239C:TRF5/YNL299W:PAP2/YOL115W:RRP6/YOR001W
6383	transcription from RNA polymerase III promoter	18 out of 516 genes, 3.5%	40 out of 7167 background genes, 0.6%	4.08e-08	0	0	RPB5/YBR154C:RPC53/YDL150W:RPC11/YDR045C:RPC10/YHR143W-A:RPC17/YJL011C:RPC25/YKL144C:RPC37/YKR025W:RPC19/YNL113W:RPC31/YNL151C:RPC34/YNR003C:RPO31/YOR116C:RET1/YOR207C:RPB10/YOR210W:RPB8/YOR224C:RPC40/YPR110C:PZF1/YPR186C:RPO26/YPR187W:RPC82/YPR190C
956	nuclear-transcribed mRNA catabolic process	27 out of 516 genes, 5.2%	90 out of 7167 background genes, 1.3%	5.32e-08	0	0	RRP43/YCR035C:RRP42/YDL111C:SUP35/YDR172W:RRP45/YDR280W:DXO1/YDR370C:TPA1/YER049W:RAI1/YGL246C:RRP46/YGR095C:MTR3/YGR158C:SKI6/YGR195W:RRP4/YHR069C:LRP1/YHR081W:AIR1/YIL079C:MTR4/YJL050W:MRT4/YKL009W:DOM34/YNL001W:DBP2/YNL112W:CSL4/YNL232W:TRF5/YNL299W:MPP6/YNR024W:DIS3/YOL021C:PAP2/YOL115W:CDC33/YOL139C:RRP40/YOL142W:RRP6/YOR001W:RAT1/YOR048C:VTS1/YOR359W
6402	mRNA catabolic process	27 out of 516 genes, 5.2%	93 out of 7167 background genes, 1.3%	1.23e-07	0	0	RRP43/YCR035C:RRP42/YDL111C:SUP35/YDR172W:RRP45/YDR280W:DXO1/YDR370C:TPA1/YER049W:RAI1/YGL246C:RRP46/YGR095C:MTR3/YGR158C:SKI6/YGR195W:RRP4/YHR069C:LRP1/YHR081W:AIR1/YIL079C:MTR4/YJL050W:MRT4/YKL009W:DOM34/YNL001W:DBP2/YNL112W:CSL4/YNL232W:TRF5/YNL299W:MPP6/YNR024W:DIS3/YOL021C:PAP2/YOL115W:CDC33/YOL139C:RRP40/YOL142W:RRP6/YOR001W:RAT1/YOR048C:VTS1/YOR359W
1510	RNA methylation	24 out of 516 genes, 4.7%	76 out of 7167 background genes, 1.1%	1.91e-07	0	0	NCL1/YBL024W:TRM7/YBR061C:SPB1/YCL054W:BUD23/YCR047C:NOP1/YDL014W:TRM3/YDL112W:TRM8/YDL201W:RRP8/YDR083W:TRM1/YDR120C:TRM82/YDR165W:TRM5/YHR070W:BMT5/YIL096C:GCD14/YJL125C:BMT6/YLR063W:EMG1/YLR186W:TRM9/YML014W:RCM1/YNL022C:NOP2/YNL061W:GCD10/YNL062C:TRM112/YNR046W:TRM10/YOL093W:TRM11/YOL124C:TRM13/YOL125W:TRM44/YPL030W
71039	nuclear polyadenylation-dependent CUT catabolic process	9 out of 516 genes, 1.7%	10 out of 7167 background genes, 0.1%	3.65e-07	0	0	MTR3/YGR158C:SKI6/YGR195W:LRP1/YHR081W:AIR1/YIL079C:TRF5/YNL299W:MPP6/YNR024W:DIS3/YOL021C:PAP2/YOL115W:RRP6/YOR001W
42790	transcription of nuclear large rRNA transcript from RNA polymerase I promoter	12 out of 516 genes, 2.3%	19 out of 7167 background genes, 0.3%	4.32e-07	0	0	RRN6/YBL014C:NSI1/YDR026C:RPA14/YDR156W:RRN7/YJL025W:RPA34/YJL148W:RPA12/YJR063W:RRN3/YKL125W:RPA49/YNL248C:UAF30/YOR295W:RPA43/YOR340C:RPA190/YOR341W:RPA135/YPR010C
9303	rRNA transcription	15 out of 516 genes, 2.9%	31 out of 7167 background genes, 0.4%	4.82e-07	0	0	RRN6/YBL014C:NSI1/YDR026C:RPA14/YDR156W:POL5/YEL055C:RRN7/YJL025W:RPA34/YJL148W:RPA12/YJR063W:RRN3/YKL125W:RNT1/YMR239C:RPA49/YNL248C:UAF30/YOR295W:RPA43/YOR340C:RPA190/YOR341W:RPA135/YPR010C:PZF1/YPR186C
1902626	assembly of large subunit precursor of preribosome	8 out of 516 genes, 1.6%	8 out of 7167 background genes, 0.1%	5.51e-07	0	0	DBP10/YDL031W:SPB4/YFL002C:RPF2/YKR081C:RLP24/YLR009W:NOP2/YNL061W:NOG1/YPL093W:NIP7/YPL211W:TIF6/YPR016C
51656	establishment of organelle localization	28 out of 516 genes, 5.4%	108 out of 7167 background genes, 1.5%	1e-06	0	0	ECM1/YAL059W:BUD23/YCR047C:RLI1/YDR091C:ARX1/YDR101C:BCP1/YDR361C:NUG1/YER006W:ARB1/YER036C:NIC96/YFR002W:SRM1/YGL097W:LSG1/YGL099W:SLX9/YGR081C:SDA1/YGR245C:RPF1/YHR088W:NMD3/YHR170W:RIX1/YHR197W:NOP9/YJL010C:NUP82/YJL061W:LTV1/YKL143W:RIX7/YLL034C:BUD20/YLR074C:JJJ1/YNL227C:NOG2/YNR053C:NOC2/YOR206W:RRS1/YOR294W:NOG1/YPL093W:NOP53/YPL146C:YAR1/YPL239W:TIF6/YPR016C
55	ribosomal large subunit export from nucleus	14 out of 516 genes, 2.7%	28 out of 7167 background genes, 0.4%	1.05e-06	0	0	ECM1/YAL059W:ARX1/YDR101C:BCP1/YDR361C:NUG1/YER006W:NIC96/YFR002W:SDA1/YGR245C:RPF1/YHR088W:NMD3/YHR170W:NUP82/YJL061W:RIX7/YLL034C:BUD20/YLR074C:NOG2/YNR053C:RRS1/YOR294W:NOP53/YPL146C
6401	RNA catabolic process	28 out of 516 genes, 5.4%	115 out of 7167 background genes, 1.6%	4.68e-06	0	0	RRP43/YCR035C:RRP42/YDL111C:SUP35/YDR172W:RRP45/YDR280W:DXO1/YDR370C:TPA1/YER049W:RAI1/YGL246C:RRP46/YGR095C:MTR3/YGR158C:SKI6/YGR195W:RRP4/YHR069C:LRP1/YHR081W:AIR1/YIL079C:MTR4/YJL050W:NUC1/YJL208C:MRT4/YKL009W:DOM34/YNL001W:DBP2/YNL112W:CSL4/YNL232W:TRF5/YNL299W:MPP6/YNR024W:DIS3/YOL021C:PAP2/YOL115W:CDC33/YOL139C:RRP40/YOL142W:RRP6/YOR001W:RAT1/YOR048C:VTS1/YOR359W
71034	CUT catabolic process	9 out of 516 genes, 1.7%	12 out of 7167 background genes, 0.2%	7.05e-06	0	0	MTR3/YGR158C:SKI6/YGR195W:LRP1/YHR081W:AIR1/YIL079C:TRF5/YNL299W:MPP6/YNR024W:DIS3/YOL021C:PAP2/YOL115W:RRP6/YOR001W
71043	CUT metabolic process	9 out of 516 genes, 1.7%	12 out of 7167 background genes, 0.2%	7.05e-06	0	0	MTR3/YGR158C:SKI6/YGR195W:LRP1/YHR081W:AIR1/YIL079C:TRF5/YNL299W:MPP6/YNR024W:DIS3/YOL021C:PAP2/YOL115W:RRP6/YOR001W
70475	rRNA base methylation	7 out of 516 genes, 1.4%	7 out of 7167 background genes, 0.1%	7.77e-06	0	0	BUD23/YCR047C:BMT5/YIL096C:BMT6/YLR063W:EMG1/YLR186W:RCM1/YNL022C:NOP2/YNL061W:TRM112/YNR046W
31123	RNA 3'-end processing	24 out of 516 genes, 4.7%	90 out of 7167 background genes, 1.3%	8.58e-06	0	0	RRP43/YCR035C:NOP1/YDL014W:RRP42/YDL111C:RRP45/YDR280W:RRP46/YGR095C:MTR3/YGR158C:SKI6/YGR195W:PXR1/YGR280C:RRP4/YHR069C:LRP1/YHR081W:AIR1/YIL079C:MTR4/YJL050W:SWD2/YKL018W:TRZ1/YKR079C:CBF5/YLR175W:RNT1/YMR239C:CSL4/YNL232W:TRF5/YNL299W:MPP6/YNR024W:DIS3/YOL021C:PAP2/YOL115W:RRP40/YOL142W:RRP6/YOR001W:VTS1/YOR359W
51640	organelle localization	31 out of 516 genes, 6.0%	142 out of 7167 background genes, 2.0%	1.18e-05	0	0	ECM1/YAL059W:NUP60/YAR002W:BUD23/YCR047C:RLI1/YDR091C:ARX1/YDR101C:BCP1/YDR361C:NUG1/YER006W:ARB1/YER036C:NIC96/YFR002W:NUP145/YGL092W:SRM1/YGL097W:LSG1/YGL099W:SLX9/YGR081C:SDA1/YGR245C:RPF1/YHR088W:NMD3/YHR170W:RIX1/YHR197W:NOP9/YJL010C:NUP82/YJL061W:LTV1/YKL143W:NUP133/YKR082W:RIX7/YLL034C:BUD20/YLR074C:JJJ1/YNL227C:NOG2/YNR053C:NOC2/YOR206W:RRS1/YOR294W:NOG1/YPL093W:NOP53/YPL146C:YAR1/YPL239W…
6413	translational initiation	19 out of 516 genes, 3.7%	60 out of 7167 background genes, 0.8%	1.4e-05	0	0	FUN12/YAL035W:RPG1/YBR079C:RLI1/YDR091C:GCD6/YDR211W:TIF35/YDR429C:GCD11/YER025W:BUD27/YFL023W:GCD2/YGR083C:TIF4631/YGR162W:SUI2/YJR007W:GCN3/YKR026C:GCD7/YLR291C:TIF34/YMR146C:NIP1/YMR309C:SUI1/YNL244C:CDC33/YOL139C:PRT1/YOR361C:SUI3/YPL237W:TIF3/YPR163C
34472	snRNA 3'-end processing	10 out of 516 genes, 1.9%	16 out of 7167 background genes, 0.2%	1.48e-05	0	0	RRP45/YDR280W:MTR3/YGR158C:SKI6/YGR195W:RRP4/YHR069C:LRP1/YHR081W:MTR4/YJL050W:RNT1/YMR239C:TRF5/YNL299W:PAP2/YOL115W:RRP6/YOR001W
184	nuclear-transcribed mRNA catabolic process, nonsense-mediated decay	12 out of 516 genes, 2.3%	24 out of 7167 background genes, 0.3%	1.66e-05	0	0	RRP43/YCR035C:RRP42/YDL111C:RRP45/YDR280W:RRP46/YGR095C:MTR3/YGR158C:SKI6/YGR195W:RRP4/YHR069C:DBP2/YNL112W:CSL4/YNL232W:DIS3/YOL021C:CDC33/YOL139C:RRP40/YOL142W
71028	nuclear mRNA surveillance	11 out of 516 genes, 2.1%	20 out of 7167 background genes, 0.3%	1.79e-05	0	0	MTR3/YGR158C:SKI6/YGR195W:RRP4/YHR069C:LRP1/YHR081W:AIR1/YIL079C:MTR4/YJL050W:MPP6/YNR024W:DIS3/YOL021C:PAP2/YOL115W:RRP6/YOR001W:RAT1/YOR048C
16180	snRNA processing	10 out of 516 genes, 1.9%	17 out of 7167 background genes, 0.2%	3.37e-05	0	0	RRP45/YDR280W:MTR3/YGR158C:SKI6/YGR195W:RRP4/YHR069C:LRP1/YHR081W:MTR4/YJL050W:RNT1/YMR239C:TRF5/YNL299W:PAP2/YOL115W:RRP6/YOR001W
34427	nuclear-transcribed mRNA catabolic process, exonucleolytic, 3'-5'	10 out of 516 genes, 1.9%	17 out of 7167 background genes, 0.2%	3.37e-05	0	0	RRP43/YCR035C:RRP42/YDL111C:RRP45/YDR280W:RRP46/YGR095C:MTR3/YGR158C:SKI6/YGR195W:RRP4/YHR069C:CSL4/YNL232W:DIS3/YOL021C:RRP40/YOL142W
43928	exonucleolytic nuclear-transcribed mRNA catabolic process involved in deadenylation-dependent decay	10 out of 516 genes, 1.9%	17 out of 7167 background genes, 0.2%	3.37e-05	0	0	RRP43/YCR035C:RRP42/YDL111C:RRP45/YDR280W:RRP46/YGR095C:MTR3/YGR158C:SKI6/YGR195W:RRP4/YHR069C:CSL4/YNL232W:DIS3/YOL021C:RRP40/YOL142W
70478	nuclear-transcribed mRNA catabolic process, 3'-5' exonucleolytic nonsense-mediated decay	10 out of 516 genes, 1.9%	17 out of 7167 background genes, 0.2%	3.37e-05	0	0	RRP43/YCR035C:RRP42/YDL111C:RRP45/YDR280W:RRP46/YGR095C:MTR3/YGR158C:SKI6/YGR195W:RRP4/YHR069C:CSL4/YNL232W:DIS3/YOL021C:RRP40/YOL142W
70651	nonfunctional rRNA decay	11 out of 516 genes, 2.1%	21 out of 7167 background genes, 0.3%	3.52e-05	0	0	RRP43/YCR035C:RRP42/YDL111C:RRP45/YDR280W:RRP46/YGR095C:MTR3/YGR158C:SKI6/YGR195W:RRP4/YHR069C:DOM34/YNL001W:CSL4/YNL232W:DIS3/YOL021C:RRP40/YOL142W
291	nuclear-transcribed mRNA catabolic process, exonucleolytic	10 out of 516 genes, 1.9%	18 out of 7167 background genes, 0.3%	7.11e-05	0	0	RRP43/YCR035C:RRP42/YDL111C:RRP45/YDR280W:RRP46/YGR095C:MTR3/YGR158C:SKI6/YGR195W:RRP4/YHR069C:CSL4/YNL232W:DIS3/YOL021C:RRP40/YOL142W
2097	tRNA wobble base modification	12 out of 516 genes, 2.3%	27 out of 7167 background genes, 0.4%	8.73e-05	0	0	NCL1/YBL024W:NCS6/YGL211W:ELP2/YGR200C:URM1/YIL008W:SAP185/YJL098W:KTI12/YKL110C:IKI3/YLR384C:TRM9/YML014W:ELP6/YMR312W:NCS2/YNL119W:ELP3/YPL086C:ELP4/YPL101W
70481	nuclear-transcribed mRNA catabolic process, non-stop decay	10 out of 516 genes, 1.9%	20 out of 7167 background genes, 0.3%	0.00026	0	0	RRP43/YCR035C:RRP42/YDL111C:RRP45/YDR280W:RRP46/YGR095C:MTR3/YGR158C:SKI6/YGR195W:RRP4/YHR069C:CSL4/YNL232W:DIS3/YOL021C:RRP40/YOL142W
6479	protein methylation	15 out of 516 genes, 2.9%	46 out of 7167 background genes, 0.6%	0.0003	0	0	HMT1/YBR034C:TAE1/YBR261C:EFM2/YBR271W:NOP1/YDL014W:RKM2/YDR198C:RKM4/YDR257C:DOT1/YDR440W:RMT2/YDR465C:EFM1/YHL039W:SEE1/YIL064W:HPM1/YIL110W:SWD2/YKL018W:FPR4/YLR449W:TRM112/YNR046W:SFM1/YOR021C
8213	protein alkylation	15 out of 516 genes, 2.9%	46 out of 7167 background genes, 0.6%	0.0003	0	0	HMT1/YBR034C:TAE1/YBR261C:EFM2/YBR271W:NOP1/YDL014W:RKM2/YDR198C:RKM4/YDR257C:DOT1/YDR440W:RMT2/YDR465C:EFM1/YHL039W:SEE1/YIL064W:HPM1/YIL110W:SWD2/YKL018W:FPR4/YLR449W:TRM112/YNR046W:SFM1/YOR021C
34622	cellular macromolecular complex assembly	59 out of 516 genes, 11.4%	427 out of 7167 background genes, 6.0%	0.00043	0	0	FUN12/YAL035W:BUD14/YAR014C:RRP7/YCL031C:RSA4/YCR072C:DBP10/YDL031W:CWC2/YDL209C:MAK21/YDR060W:RVB1/YDR190C:GCD11/YER025W:SPB4/YFL002C:BUD27/YFL023W:LSG1/YGL099W:NSR1/YGR159C:TIF4631/YGR162W:SSF1/YHR066W:IPI1/YHR085W:RPF1/YHR088W:RIX1/YHR197W:SHQ1/YIL104C:SQT1/YIR012W:YVH1/YIR026C:RPS14B/YJL191W:SUI2/YJR007W:MRT4/YKL009W:MAK11/YKL021C:RPS27A/YKL156W:SNU114/YKL173W:RPF2/YKR081C:DRS1/YLL008W:NOC3/Y…
2098	tRNA wobble uridine modification	11 out of 516 genes, 2.1%	26 out of 7167 background genes, 0.4%	0.00055	0	0	NCS6/YGL211W:ELP2/YGR200C:URM1/YIL008W:SAP185/YJL098W:KTI12/YKL110C:IKI3/YLR384C:TRM9/YML014W:ELP6/YMR312W:NCS2/YNL119W:ELP3/YPL086C:ELP4/YPL101W
31120	snRNA pseudouridine synthesis	6 out of 516 genes, 1.2%	7 out of 7167 background genes, 0.1%	0.00072	0	0	NHP2/YDL208W:NOP10/YHR072W-A:GAR1/YHR089C:CBF5/YLR175W:PUS7/YOR243C:PUS1/YPL212C
40031	snRNA modification	6 out of 516 genes, 1.2%	7 out of 7167 background genes, 0.1%	0.00072	0	0	NHP2/YDL208W:NOP10/YHR072W-A:GAR1/YHR089C:CBF5/YLR175W:PUS7/YOR243C:PUS1/YPL212C
71031	nuclear mRNA surveillance of mRNA 3'-end processing	6 out of 516 genes, 1.2%	7 out of 7167 background genes, 0.1%	0.00072	0	0	RRP4/YHR069C:AIR1/YIL079C:MTR4/YJL050W:MPP6/YNR024W:PAP2/YOL115W:RRP6/YOR001W
16071	mRNA metabolic process	42 out of 516 genes, 8.1%	270 out of 7167 background genes, 3.8%	0.00098	0	0	POP8/YBL018C:RRP43/YCR035C:RRP42/YDL111C:CWC2/YDL209C:SUP35/YDR172W:RRP45/YDR280W:DXO1/YDR370C:SNM1/YDR478W:SNU13/YEL026W:TPA1/YER049W:PRP43/YGL120C:RAI1/YGL246C:POP6/YGR030C:RRP46/YGR095C:MTR3/YGR158C:SKI6/YGR195W:RPP1/YHR062C:RRP4/YHR069C:LRP1/YHR081W:AIR1/YIL079C:MTR4/YJL050W:TRL1/YJL087C:MRT4/YKL009W:SWD2/YKL018W:SNU114/YKL173W:RNT1/YMR239C:PRP24/YMR268C:HSH155/YMR288W:DOM34/YNL001W:DBP2/YNL1…
46391	5-phosphoribose 1-diphosphate metabolic process	5 out of 516 genes, 1.0%	5 out of 7167 background genes, 0.1%	0.00154	0	0	PRS4/YBL068W:PRS2/YER099C:PRS3/YHL011C:PRS1/YKL181W:PRS5/YOL061W
6015	5-phosphoribose 1-diphosphate biosynthetic process	5 out of 516 genes, 1.0%	5 out of 7167 background genes, 0.1%	0.00154	0	0	PRS4/YBL068W:PRS2/YER099C:PRS3/YHL011C:PRS1/YKL181W:PRS5/YOL061W
288	nuclear-transcribed mRNA catabolic process, deadenylation-dependent decay	14 out of 516 genes, 2.7%	48 out of 7167 background genes, 0.7%	0.0033	0	0	RRP43/YCR035C:RRP42/YDL111C:SUP35/YDR172W:RRP45/YDR280W:DXO1/YDR370C:TPA1/YER049W:RRP46/YGR095C:MTR3/YGR158C:SKI6/YGR195W:RRP4/YHR069C:CSL4/YNL232W:DIS3/YOL021C:RRP40/YOL142W:VTS1/YOR359W
45943	positive regulation of transcription from RNA polymerase I promoter	7 out of 516 genes, 1.4%	12 out of 7167 background genes, 0.2%	0.00447	0	0	UTP4/YDR324C:UTP5/YDR398W:UTP8/YGR128C:UTP9/YHR196W:UTP10/YJL109C:UTP15/YMR093W:NAN1/YPL126W
34655	nucleobase-containing compound catabolic process	30 out of 516 genes, 5.8%	176 out of 7167 background genes, 2.5%	0.00542	0	0	FUN30/YAL019W:RRP43/YCR035C:RRP42/YDL111C:SUP35/YDR172W:RRP45/YDR280W:DXO1/YDR370C:TPA1/YER049W:RAI1/YGL246C:RRP46/YGR095C:MTR3/YGR158C:SKI6/YGR195W:RRP4/YHR069C:LRP1/YHR081W:AIR1/YIL079C:MTR4/YJL050W:NUC1/YJL208C:MRT4/YKL009W:OGG1/YML060W:DOM34/YNL001W:DBP2/YNL112W:CSL4/YNL232W:TRF5/YNL299W:MPP6/YNR024W:DIS3/YOL021C:PAP2/YOL115W:CDC33/YOL139C:RRP40/YOL142W:RRP6/YOR001W:RAT1/YOR048C:VTS1/YOR359W
34476	U5 snRNA 3'-end processing	6 out of 516 genes, 1.2%	9 out of 7167 background genes, 0.1%	0.00761	0	0	RRP45/YDR280W:SKI6/YGR195W:LRP1/YHR081W:MTR4/YJL050W:RNT1/YMR239C:RRP6/YOR001W
19439	aromatic compound catabolic process	31 out of 516 genes, 6.0%	189 out of 7167 background genes, 2.6%	0.00858	0	0	FUN30/YAL019W:RRP43/YCR035C:RRP42/YDL111C:SUP35/YDR172W:RRP45/YDR280W:DXO1/YDR370C:TPA1/YER049W:RAI1/YGL246C:RRP46/YGR095C:MTR3/YGR158C:SKI6/YGR195W:RRP4/YHR069C:LRP1/YHR081W:AIR1/YIL079C:MTR4/YJL050W:NUC1/YJL208C:MRT4/YKL009W:OGG1/YML060W:DOM34/YNL001W:DBP2/YNL112W:AAH1/YNL141W:CSL4/YNL232W:TRF5/YNL299W:MPP6/YNR024W:DIS3/YOL021C:PAP2/YOL115W:CDC33/YOL139C:RRP40/YOL142W:RRP6/YOR001W:RAT1/YOR048C:…
33967	box C/D snoRNA metabolic process	7 out of 516 genes, 1.4%	13 out of 7167 background genes, 0.2%	0.00909	0	0	POP8/YBL018C:NOP1/YDL014W:POP6/YGR030C:PXR1/YGR280C:RPP1/YHR062C:RNT1/YMR239C:POP3/YNL282W
34963	box C/D snoRNA processing	7 out of 516 genes, 1.4%	13 out of 7167 background genes, 0.2%	0.00909	0	0	POP8/YBL018C:NOP1/YDL014W:POP6/YGR030C:PXR1/YGR280C:RPP1/YHR062C:RNT1/YMR239C:POP3/YNL282W
56	ribosomal small subunit export from nucleus	7 out of 516 genes, 1.4%	13 out of 7167 background genes, 0.2%	0.00909	0	0	BUD23/YCR047C:ARB1/YER036C:SLX9/YGR081C:NOP9/YJL010C:NUP82/YJL061W:LTV1/YKL143W:YAR1/YPL239W

## Sheet: C1 0.2
GOID	GO_term	Cluster frequency	Background frequency	P-value	FDR	Expected FP	Gene(s) annotated to the term
42254	ribosome biogenesis	183 out of 344 genes, 53.2%	411 out of 7167 background genes, 5.7%	6.73e-146	0	0	MAK16/YAL025C:ECM1/YAL059W:UTP20/YBL004W:MAK5/YBR142W:ENP1/YBR247C:REI1/YBR267W:SPB1/YCL054W:KRR1/YCL059C:BUD23/YCR047C:PWP2/YCR057C:RSA4/YCR072C:NOP1/YDL014W:DBP10/YDL031W:TSR1/YDL060W:SYO1/YDL063C:NOP14/YDL148C:SAS10/YDL153C:FAP7/YDL166C:NHP2/YDL208W:NOP6/YDL213C:FAL1/YDR021W:MAK21/YDR060W:RRP8/YDR083W:RRP1/YDR087C:ARX1/YDR101C:BFR2/YDR299W:UTP4/YDR324C:FCF1/YDR339C:BCP1/YDR361C:ESF1/YDR365C:UT…
22613	ribonucleoprotein complex biogenesis	189 out of 344 genes, 54.9%	491 out of 7167 background genes, 6.9%	5.23e-137	0	0	MAK16/YAL025C:ECM1/YAL059W:UTP20/YBL004W:MAK5/YBR142W:ENP1/YBR247C:REI1/YBR267W:SPB1/YCL054W:KRR1/YCL059C:BUD23/YCR047C:PWP2/YCR057C:RSA4/YCR072C:NOP1/YDL014W:DBP10/YDL031W:TSR1/YDL060W:SYO1/YDL063C:NOP14/YDL148C:SAS10/YDL153C:FAP7/YDL166C:NHP2/YDL208W:NOP6/YDL213C:FAL1/YDR021W:MAK21/YDR060W:RRP8/YDR083W:RRP1/YDR087C:ARX1/YDR101C:RVB1/YDR190C:BFR2/YDR299W:UTP4/YDR324C:FCF1/YDR339C:BCP1/YDR361C:ES…
34470	ncRNA processing	170 out of 344 genes, 49.4%	409 out of 7167 background genes, 5.7%	3.46e-127	0	0	MAK16/YAL025C:UTP20/YBL004W:NCL1/YBL024W:TRM7/YBR061C:MAK5/YBR142W:ENP1/YBR247C:SPB1/YCL054W:KRR1/YCL059C:BUD23/YCR047C:PWP2/YCR057C:NOP1/YDL014W:DBP10/YDL031W:PUS9/YDL036C:LHP1/YDL051W:TSR1/YDL060W:TRM3/YDL112W:NOP14/YDL148C:SAS10/YDL153C:FAP7/YDL166C:TRM8/YDL201W:NHP2/YDL208W:FAL1/YDR021W:RRP8/YDR083W:RRP1/YDR087C:TRM1/YDR120C:TRM82/YDR165W:BFR2/YDR299W:UTP4/YDR324C:FCF1/YDR339C:ESF1/YDR365C:UT…
34660	ncRNA metabolic process	175 out of 344 genes, 50.9%	471 out of 7167 background genes, 6.6%	1.94e-121	0	0	MAK16/YAL025C:UTP20/YBL004W:NCL1/YBL024W:TRM7/YBR061C:MAK5/YBR142W:ENP1/YBR247C:SPB1/YCL054W:KRR1/YCL059C:BUD23/YCR047C:PWP2/YCR057C:NOP1/YDL014W:DBP10/YDL031W:PUS9/YDL036C:LHP1/YDL051W:TSR1/YDL060W:TRM3/YDL112W:NOP14/YDL148C:SAS10/YDL153C:FAP7/YDL166C:TRM8/YDL201W:NHP2/YDL208W:FAL1/YDR021W:KRS1/YDR037W:RRP8/YDR083W:RRP1/YDR087C:TRM1/YDR120C:TRM82/YDR165W:BFR2/YDR299W:UTP4/YDR324C:FCF1/YDR339C:ES…
6364	rRNA processing	141 out of 344 genes, 41.0%	303 out of 7167 background genes, 4.2%	1.18e-110	0	0	MAK16/YAL025C:UTP20/YBL004W:MAK5/YBR142W:ENP1/YBR247C:SPB1/YCL054W:KRR1/YCL059C:BUD23/YCR047C:PWP2/YCR057C:NOP1/YDL014W:DBP10/YDL031W:TSR1/YDL060W:NOP14/YDL148C:SAS10/YDL153C:FAP7/YDL166C:NHP2/YDL208W:FAL1/YDR021W:RRP8/YDR083W:RRP1/YDR087C:BFR2/YDR299W:UTP4/YDR324C:FCF1/YDR339C:ESF1/YDR365C:UTP5/YDR398W:RRP17/YDR412W:UTP6/YDR449C:SNU13/YEL026W:NUG1/YER006W:UTP7/YER082C:NSA2/YER126C:LCP5/YER127W:S…
16072	rRNA metabolic process	144 out of 344 genes, 41.9%	321 out of 7167 background genes, 4.5%	1.84e-110	0	0	MAK16/YAL025C:UTP20/YBL004W:MAK5/YBR142W:ENP1/YBR247C:SPB1/YCL054W:KRR1/YCL059C:BUD23/YCR047C:PWP2/YCR057C:NOP1/YDL014W:DBP10/YDL031W:TSR1/YDL060W:NOP14/YDL148C:SAS10/YDL153C:FAP7/YDL166C:NHP2/YDL208W:FAL1/YDR021W:RRP8/YDR083W:RRP1/YDR087C:BFR2/YDR299W:UTP4/YDR324C:FCF1/YDR339C:ESF1/YDR365C:UTP5/YDR398W:RRP17/YDR412W:UTP6/YDR449C:SNU13/YEL026W:NUG1/YER006W:UTP7/YER082C:NSA2/YER126C:LCP5/YER127W:S…
6396	RNA processing	170 out of 344 genes, 49.4%	587 out of 7167 background genes, 8.2%	2.06e-96	0	0	MAK16/YAL025C:UTP20/YBL004W:NCL1/YBL024W:TRM7/YBR061C:MAK5/YBR142W:ENP1/YBR247C:SPB1/YCL054W:KRR1/YCL059C:BUD23/YCR047C:PWP2/YCR057C:NOP1/YDL014W:DBP10/YDL031W:PUS9/YDL036C:LHP1/YDL051W:TSR1/YDL060W:TRM3/YDL112W:NOP14/YDL148C:SAS10/YDL153C:FAP7/YDL166C:TRM8/YDL201W:NHP2/YDL208W:FAL1/YDR021W:RRP8/YDR083W:RRP1/YDR087C:TRM1/YDR120C:TRM82/YDR165W:BFR2/YDR299W:UTP4/YDR324C:FCF1/YDR339C:ESF1/YDR365C:UT…
16070	RNA metabolic process	211 out of 344 genes, 61.3%	1295 out of 7167 background genes, 18.1%	4.22e-73	0	0	FUN30/YAL019W:MAK16/YAL025C:UTP20/YBL004W:RRN6/YBL014C:NCL1/YBL024W:TOD6/YBL054W:HMT1/YBR034C:TRM7/YBR061C:MAK5/YBR142W:SUP45/YBR143C:RPB5/YBR154C:ENP1/YBR247C:SPB1/YCL054W:KRR1/YCL059C:BUD23/YCR047C:PWP2/YCR057C:NOP1/YDL014W:DBP10/YDL031W:PUS9/YDL036C:LHP1/YDL051W:TSR1/YDL060W:TRM3/YDL112W:NOP14/YDL148C:RPC53/YDL150W:SAS10/YDL153C:FAP7/YDL166C:TRM8/YDL201W:NHP2/YDL208W:FAL1/YDR021W:KRS1/YDR037W:…
44085	cellular component biogenesis	192 out of 344 genes, 55.8%	1067 out of 7167 background genes, 14.9%	1.27e-71	0	0	FUN30/YAL019W:MAK16/YAL025C:ECM1/YAL059W:UTP20/YBL004W:MAK5/YBR142W:ENP1/YBR247C:REI1/YBR267W:SPB1/YCL054W:KRR1/YCL059C:BUD23/YCR047C:PWP2/YCR057C:RSA4/YCR072C:NOP1/YDL014W:DBP10/YDL031W:TSR1/YDL060W:SYO1/YDL063C:NOP14/YDL148C:SAS10/YDL153C:FAP7/YDL166C:NHP2/YDL208W:NOP6/YDL213C:FAL1/YDR021W:MAK21/YDR060W:RRP8/YDR083W:RRP1/YDR087C:ARX1/YDR101C:RVB1/YDR190C:BFR2/YDR299W:UTP4/YDR324C:FCF1/YDR339C:B…
42274	ribosomal small subunit biogenesis	76 out of 344 genes, 22.1%	129 out of 7167 background genes, 1.8%	4.27e-66	0	0	UTP20/YBL004W:ENP1/YBR247C:KRR1/YCL059C:BUD23/YCR047C:PWP2/YCR057C:NOP14/YDL148C:SAS10/YDL153C:FAP7/YDL166C:NOP6/YDL213C:FAL1/YDR021W:UTP4/YDR324C:FCF1/YDR339C:UTP5/YDR398W:UTP6/YDR449C:SNU13/YEL026W:UTP7/YER082C:LOC1/YFR001W:PRP43/YGL120C:ROK1/YGL171W:SLX9/YGR081C:UTP22/YGR090W:NOP7/YGR103W:UTP8/YGR128C:ENP2/YGR145W:NSR1/YGR159C:YGR272C:RRP3/YHR065C:DBP8/YHR169W:UTP9/YHR196W:FAF1/YIL019W:UTP25/Y…
460	maturation of 5.8S rRNA	60 out of 344 genes, 17.4%	82 out of 7167 background genes, 1.1%	4.14e-60	0	0	MAK16/YAL025C:UTP20/YBL004W:MAK5/YBR142W:ENP1/YBR247C:SPB1/YCL054W:KRR1/YCL059C:BUD23/YCR047C:PWP2/YCR057C:DBP10/YDL031W:NOP14/YDL148C:SAS10/YDL153C:FCF1/YDR339C:UTP6/YDR449C:UTP7/YER082C:NSA2/YER126C:LOC1/YFR001W:DBP3/YGL078C:PRP43/YGL120C:ROK1/YGL171W:RAI1/YGL246C:RRP46/YGR095C:MTR3/YGR158C:SKI6/YGR195W:RRP4/YHR069C:LRP1/YHR081W:RPF1/YHR088W:DBP8/YHR169W:NOP9/YJL010C:MTR4/YJL050W:UTP18/YJL069C:…
466	maturation of 5.8S rRNA from tricistronic rRNA transcript (SSU-rRNA, 5.8S rRNA, LSU-rRNA)	60 out of 344 genes, 17.4%	82 out of 7167 background genes, 1.1%	4.14e-60	0	0	MAK16/YAL025C:UTP20/YBL004W:MAK5/YBR142W:ENP1/YBR247C:SPB1/YCL054W:KRR1/YCL059C:BUD23/YCR047C:PWP2/YCR057C:DBP10/YDL031W:NOP14/YDL148C:SAS10/YDL153C:FCF1/YDR339C:UTP6/YDR449C:UTP7/YER082C:NSA2/YER126C:LOC1/YFR001W:DBP3/YGL078C:PRP43/YGL120C:ROK1/YGL171W:RAI1/YGL246C:RRP46/YGR095C:MTR3/YGR158C:SKI6/YGR195W:RRP4/YHR069C:LRP1/YHR081W:RPF1/YHR088W:DBP8/YHR169W:NOP9/YJL010C:MTR4/YJL050W:UTP18/YJL069C:…
90304	nucleic acid metabolic process	213 out of 344 genes, 61.9%	1565 out of 7167 background genes, 21.8%	1.14e-58	0	0	FUN30/YAL019W:MAK16/YAL025C:UTP20/YBL004W:RRN6/YBL014C:NCL1/YBL024W:TOD6/YBL054W:HMT1/YBR034C:TRM7/YBR061C:MAK5/YBR142W:SUP45/YBR143C:RPB5/YBR154C:ENP1/YBR247C:SPB1/YCL054W:KRR1/YCL059C:BUD23/YCR047C:PWP2/YCR057C:NOP1/YDL014W:DBP10/YDL031W:PUS9/YDL036C:LHP1/YDL051W:TSR1/YDL060W:TRM3/YDL112W:NOP14/YDL148C:RPC53/YDL150W:SAS10/YDL153C:FAP7/YDL166C:TRM8/YDL201W:NHP2/YDL208W:FAL1/YDR021W:KRS1/YDR037W:…
42273	ribosomal large subunit biogenesis	62 out of 344 genes, 18.0%	95 out of 7167 background genes, 1.3%	3.16e-57	0	0	MAK16/YAL025C:MAK5/YBR142W:REI1/YBR267W:SPB1/YCL054W:RSA4/YCR072C:DBP10/YDL031W:SYO1/YDL063C:MAK21/YDR060W:RRP8/YDR083W:PUF6/YDR496C:NOP16/YER002W:NSA2/YER126C:SPB4/YFL002C:LOC1/YFR001W:DBP3/YGL078C:LSG1/YGL099W:NSA1/YGL111W:PRP43/YGL120C:RAI1/YGL246C:NOP7/YGR103W:TIF4631/YGR162W:SDA1/YGR245C:CIC1/YHR052W:SSF1/YHR066W:IPI1/YHR085W:RPF1/YHR088W:RIX1/YHR197W:SQT1/YIR012W:YVH1/YIR026C:ALB1/YJL122W:M…
10467	gene expression	233 out of 344 genes, 67.7%	1923 out of 7167 background genes, 26.8%	4.6e-57	0	0	FUN30/YAL019W:MAK16/YAL025C:RBG1/YAL036C:UTP20/YBL004W:RRN6/YBL014C:NCL1/YBL024W:TOD6/YBL054W:HMT1/YBR034C:TRM7/YBR061C:RPG1/YBR079C:MAK5/YBR142W:SUP45/YBR143C:RPB5/YBR154C:ENP1/YBR247C:SPB1/YCL054W:KRR1/YCL059C:BUD23/YCR047C:PWP2/YCR057C:NOP1/YDL014W:DBP10/YDL031W:PUS9/YDL036C:LHP1/YDL051W:TSR1/YDL060W:TRM3/YDL112W:NOP14/YDL148C:RPC53/YDL150W:SAS10/YDL153C:FAP7/YDL166C:TRM8/YDL201W:NHP2/YDL208W:…
6139	nucleobase-containing compound metabolic process	222 out of 344 genes, 64.5%	1740 out of 7167 background genes, 24.3%	5.33e-57	0	0	FUN30/YAL019W:MAK16/YAL025C:UTP20/YBL004W:RRN6/YBL014C:NCL1/YBL024W:URA7/YBL039C:TOD6/YBL054W:HMT1/YBR034C:TRM7/YBR061C:MIS1/YBR084W:MAK5/YBR142W:SUP45/YBR143C:RPB5/YBR154C:ENP1/YBR247C:SPB1/YCL054W:KRR1/YCL059C:BUD23/YCR047C:PWP2/YCR057C:NOP1/YDL014W:DBP10/YDL031W:PUS9/YDL036C:LHP1/YDL051W:TSR1/YDL060W:TRM3/YDL112W:NOP14/YDL148C:RPC53/YDL150W:SAS10/YDL153C:FAP7/YDL166C:TRM8/YDL201W:NHP2/YDL208W:…
462	maturation of SSU-rRNA from tricistronic rRNA transcript (SSU-rRNA, 5.8S rRNA, LSU-rRNA)	62 out of 344 genes, 18.0%	100 out of 7167 background genes, 1.4%	3.88e-55	0	0	UTP20/YBL004W:ENP1/YBR247C:KRR1/YCL059C:BUD23/YCR047C:PWP2/YCR057C:NOP14/YDL148C:SAS10/YDL153C:FAP7/YDL166C:FAL1/YDR021W:UTP4/YDR324C:FCF1/YDR339C:UTP5/YDR398W:UTP6/YDR449C:SNU13/YEL026W:UTP7/YER082C:LOC1/YFR001W:PRP43/YGL120C:ROK1/YGL171W:SLX9/YGR081C:UTP22/YGR090W:NOP7/YGR103W:UTP8/YGR128C:YGR272C:RRP3/YHR065C:DBP8/YHR169W:UTP9/YHR196W:FAF1/YIL019W:UTP25/YIL091C:NOP9/YJL010C:UTP18/YJL069C:UTP10…
30490	maturation of SSU-rRNA	64 out of 344 genes, 18.6%	109 out of 7167 background genes, 1.5%	7.77e-55	0	0	UTP20/YBL004W:ENP1/YBR247C:KRR1/YCL059C:BUD23/YCR047C:PWP2/YCR057C:NOP14/YDL148C:SAS10/YDL153C:FAP7/YDL166C:FAL1/YDR021W:UTP4/YDR324C:FCF1/YDR339C:UTP5/YDR398W:UTP6/YDR449C:SNU13/YEL026W:UTP7/YER082C:LOC1/YFR001W:PRP43/YGL120C:ROK1/YGL171W:SLX9/YGR081C:UTP22/YGR090W:NOP7/YGR103W:UTP8/YGR128C:YGR272C:RRP3/YHR065C:DBP8/YHR169W:UTP9/YHR196W:FAF1/YIL019W:UTP25/YIL091C:NOP9/YJL010C:UTP18/YJL069C:UTP10…
6725	cellular aromatic compound metabolic process	222 out of 344 genes, 64.5%	1811 out of 7167 background genes, 25.3%	1.41e-53	0	0	FUN30/YAL019W:MAK16/YAL025C:UTP20/YBL004W:RRN6/YBL014C:NCL1/YBL024W:URA7/YBL039C:TOD6/YBL054W:HMT1/YBR034C:TRM7/YBR061C:MIS1/YBR084W:MAK5/YBR142W:SUP45/YBR143C:RPB5/YBR154C:ENP1/YBR247C:SPB1/YCL054W:KRR1/YCL059C:BUD23/YCR047C:PWP2/YCR057C:NOP1/YDL014W:DBP10/YDL031W:PUS9/YDL036C:LHP1/YDL051W:TSR1/YDL060W:TRM3/YDL112W:NOP14/YDL148C:RPC53/YDL150W:SAS10/YDL153C:FAP7/YDL166C:TRM8/YDL201W:NHP2/YDL208W:…
46483	heterocycle metabolic process	222 out of 344 genes, 64.5%	1831 out of 7167 background genes, 25.5%	1.2e-52	0	0	FUN30/YAL019W:MAK16/YAL025C:UTP20/YBL004W:RRN6/YBL014C:NCL1/YBL024W:URA7/YBL039C:TOD6/YBL054W:HMT1/YBR034C:TRM7/YBR061C:MIS1/YBR084W:MAK5/YBR142W:SUP45/YBR143C:RPB5/YBR154C:ENP1/YBR247C:SPB1/YCL054W:KRR1/YCL059C:BUD23/YCR047C:PWP2/YCR057C:NOP1/YDL014W:DBP10/YDL031W:PUS9/YDL036C:LHP1/YDL051W:TSR1/YDL060W:TRM3/YDL112W:NOP14/YDL148C:RPC53/YDL150W:SAS10/YDL153C:FAP7/YDL166C:TRM8/YDL201W:NHP2/YDL208W:…
34641	cellular nitrogen compound metabolic process	224 out of 344 genes, 65.1%	1894 out of 7167 background genes, 26.4%	2.56e-51	0	0	FUN30/YAL019W:MAK16/YAL025C:UTP20/YBL004W:RRN6/YBL014C:NCL1/YBL024W:URA7/YBL039C:TOD6/YBL054W:HMT1/YBR034C:TRM7/YBR061C:MIS1/YBR084W:MAK5/YBR142W:SUP45/YBR143C:RPB5/YBR154C:ENP1/YBR247C:SPB1/YCL054W:KRR1/YCL059C:BUD23/YCR047C:PWP2/YCR057C:NOP1/YDL014W:DBP10/YDL031W:PUS9/YDL036C:LHP1/YDL051W:TSR1/YDL060W:TRM3/YDL112W:NOP14/YDL148C:RPC53/YDL150W:SAS10/YDL153C:FAP7/YDL166C:TRM8/YDL201W:NHP2/YDL208W:…
1901360	organic cyclic compound metabolic process	222 out of 344 genes, 64.5%	1884 out of 7167 background genes, 26.3%	3.04e-50	0	0	FUN30/YAL019W:MAK16/YAL025C:UTP20/YBL004W:RRN6/YBL014C:NCL1/YBL024W:URA7/YBL039C:TOD6/YBL054W:HMT1/YBR034C:TRM7/YBR061C:MIS1/YBR084W:MAK5/YBR142W:SUP45/YBR143C:RPB5/YBR154C:ENP1/YBR247C:SPB1/YCL054W:KRR1/YCL059C:BUD23/YCR047C:PWP2/YCR057C:NOP1/YDL014W:DBP10/YDL031W:PUS9/YDL036C:LHP1/YDL051W:TSR1/YDL060W:TRM3/YDL112W:NOP14/YDL148C:RPC53/YDL150W:SAS10/YDL153C:FAP7/YDL166C:TRM8/YDL201W:NHP2/YDL208W:…
90501	RNA phosphodiester bond hydrolysis	51 out of 344 genes, 14.8%	72 out of 7167 background genes, 1.0%	2.19e-49	0	0	UTP20/YBL004W:ENP1/YBR247C:KRR1/YCL059C:BUD23/YCR047C:PWP2/YCR057C:NOP14/YDL148C:SAS10/YDL153C:NHP2/YDL208W:FCF1/YDR339C:UTP6/YDR449C:UTP7/YER082C:LOC1/YFR001W:DBP3/YGL078C:ROK1/YGL171W:RRP46/YGR095C:MTR3/YGR158C:SKI6/YGR195W:RRP4/YHR069C:NOP10/YHR072W-A:LRP1/YHR081W:DBP8/YHR169W:NOP9/YJL010C:MTR4/YJL050W:UTP18/YJL069C:UTP10/YJL109C:MPP10/YJR002W:UTP11/YKL099C:TRZ1/YKR079C:GRC3/YLL035W:FCF2/YLR05…
469	cleavage involved in rRNA processing	50 out of 344 genes, 14.5%	71 out of 7167 background genes, 1.0%	3.75e-48	0	0	UTP20/YBL004W:ENP1/YBR247C:KRR1/YCL059C:BUD23/YCR047C:PWP2/YCR057C:NOP14/YDL148C:SAS10/YDL153C:NHP2/YDL208W:FCF1/YDR339C:UTP6/YDR449C:UTP7/YER082C:LOC1/YFR001W:DBP3/YGL078C:ROK1/YGL171W:RRP46/YGR095C:MTR3/YGR158C:SKI6/YGR195W:RRP4/YHR069C:NOP10/YHR072W-A:LRP1/YHR081W:DBP8/YHR169W:NOP9/YJL010C:MTR4/YJL050W:UTP18/YJL069C:UTP10/YJL109C:MPP10/YJR002W:UTP11/YKL099C:GRC3/YLL035W:FCF2/YLR051C:DIP2/YLR12…
6807	nitrogen compound metabolic process	226 out of 344 genes, 65.7%	2056 out of 7167 background genes, 28.7%	6.75e-46	0	0	FUN30/YAL019W:MAK16/YAL025C:UTP20/YBL004W:RRN6/YBL014C:NCL1/YBL024W:URA7/YBL039C:TOD6/YBL054W:HMT1/YBR034C:TRM7/YBR061C:MIS1/YBR084W:MAK5/YBR142W:SUP45/YBR143C:RPB5/YBR154C:ENP1/YBR247C:SPB1/YCL054W:KRR1/YCL059C:BUD23/YCR047C:PWP2/YCR057C:NOP1/YDL014W:DBP10/YDL031W:PUS9/YDL036C:LHP1/YDL051W:TSR1/YDL060W:TRM3/YDL112W:NOP14/YDL148C:RPC53/YDL150W:SAS10/YDL153C:FAP7/YDL166C:TRM8/YDL201W:NHP2/YDL208W:…
90502	RNA phosphodiester bond hydrolysis, endonucleolytic	37 out of 344 genes, 10.8%	50 out of 7167 background genes, 0.7%	2.54e-36	0	0	UTP20/YBL004W:ENP1/YBR247C:KRR1/YCL059C:BUD23/YCR047C:PWP2/YCR057C:NOP14/YDL148C:SAS10/YDL153C:FCF1/YDR339C:UTP6/YDR449C:UTP7/YER082C:LOC1/YFR001W:DBP3/YGL078C:ROK1/YGL171W:DBP8/YHR169W:NOP9/YJL010C:UTP18/YJL069C:UTP10/YJL109C:MPP10/YJR002W:UTP11/YKL099C:TRZ1/YKR079C:GRC3/YLL035W:FCF2/YLR051C:DIP2/YLR129W:EMG1/YLR186W:UTP13/YLR222C:UTP14/YML093W:RRP5/YMR229C:KRI1/YNL308C:ESF2/YNR054C:RCL1/YOL010W…
90305	nucleic acid phosphodiester bond hydrolysis	55 out of 344 genes, 16.0%	133 out of 7167 background genes, 1.9%	8.02e-36	0	0	FUN30/YAL019W:UTP20/YBL004W:ENP1/YBR247C:KRR1/YCL059C:BUD23/YCR047C:PWP2/YCR057C:NOP14/YDL148C:SAS10/YDL153C:NHP2/YDL208W:FCF1/YDR339C:UTP6/YDR449C:UTP7/YER082C:LOC1/YFR001W:DBP3/YGL078C:ROK1/YGL171W:RRP46/YGR095C:MTR3/YGR158C:SKI6/YGR195W:RRP4/YHR069C:NOP10/YHR072W-A:LRP1/YHR081W:DBP8/YHR169W:NOP9/YJL010C:MTR4/YJL050W:UTP18/YJL069C:UTP10/YJL109C:NUC1/YJL208C:MPP10/YJR002W:UTP11/YKL099C:TRZ1/YKR0…
478	endonucleolytic cleavage involved in rRNA processing	36 out of 344 genes, 10.5%	49 out of 7167 background genes, 0.7%	4.36e-35	0	0	UTP20/YBL004W:ENP1/YBR247C:KRR1/YCL059C:BUD23/YCR047C:PWP2/YCR057C:NOP14/YDL148C:SAS10/YDL153C:FCF1/YDR339C:UTP6/YDR449C:UTP7/YER082C:LOC1/YFR001W:DBP3/YGL078C:ROK1/YGL171W:DBP8/YHR169W:NOP9/YJL010C:UTP18/YJL069C:UTP10/YJL109C:MPP10/YJR002W:UTP11/YKL099C:GRC3/YLL035W:FCF2/YLR051C:DIP2/YLR129W:EMG1/YLR186W:UTP13/YLR222C:UTP14/YML093W:RRP5/YMR229C:KRI1/YNL308C:ESF2/YNR054C:RCL1/YOL010W:UTP23/YOR004…
479	endonucleolytic cleavage of tricistronic rRNA transcript (SSU-rRNA, 5.8S rRNA, LSU-rRNA)	36 out of 344 genes, 10.5%	49 out of 7167 background genes, 0.7%	4.36e-35	0	0	UTP20/YBL004W:ENP1/YBR247C:KRR1/YCL059C:BUD23/YCR047C:PWP2/YCR057C:NOP14/YDL148C:SAS10/YDL153C:FCF1/YDR339C:UTP6/YDR449C:UTP7/YER082C:LOC1/YFR001W:DBP3/YGL078C:ROK1/YGL171W:DBP8/YHR169W:NOP9/YJL010C:UTP18/YJL069C:UTP10/YJL109C:MPP10/YJR002W:UTP11/YKL099C:GRC3/YLL035W:FCF2/YLR051C:DIP2/YLR129W:EMG1/YLR186W:UTP13/YLR222C:UTP14/YML093W:RRP5/YMR229C:KRI1/YNL308C:ESF2/YNR054C:RCL1/YOL010W:UTP23/YOR004…
43170	macromolecule metabolic process	253 out of 344 genes, 73.5%	2903 out of 7167 background genes, 40.5%	9.93e-35	0	0	FUN30/YAL019W:MAK16/YAL025C:RBG1/YAL036C:UTP20/YBL004W:RRN6/YBL014C:NCL1/YBL024W:TOD6/YBL054W:HMT1/YBR034C:TRM7/YBR061C:RPG1/YBR079C:MAK5/YBR142W:SUP45/YBR143C:RPB5/YBR154C:CNS1/YBR155W:ENP1/YBR247C:EFM2/YBR271W:SPB1/YCL054W:KRR1/YCL059C:BUD23/YCR047C:PWP2/YCR057C:NOP1/YDL014W:DBP10/YDL031W:PUS9/YDL036C:LHP1/YDL051W:TSR1/YDL060W:TRM3/YDL112W:NOP14/YDL148C:RPC53/YDL150W:SAS10/YDL153C:FAP7/YDL166C:…
44260	cellular macromolecule metabolic process	249 out of 344 genes, 72.4%	2823 out of 7167 background genes, 39.4%	1.34e-34	0	0	FUN30/YAL019W:MAK16/YAL025C:RBG1/YAL036C:UTP20/YBL004W:RRN6/YBL014C:NCL1/YBL024W:TOD6/YBL054W:HMT1/YBR034C:TRM7/YBR061C:RPG1/YBR079C:MAK5/YBR142W:SUP45/YBR143C:RPB5/YBR154C:CNS1/YBR155W:ENP1/YBR247C:EFM2/YBR271W:SPB1/YCL054W:KRR1/YCL059C:BUD23/YCR047C:PWP2/YCR057C:NOP1/YDL014W:DBP10/YDL031W:PUS9/YDL036C:LHP1/YDL051W:TSR1/YDL060W:TRM3/YDL112W:NOP14/YDL148C:RPC53/YDL150W:SAS10/YDL153C:FAP7/YDL166C:…
71840	cellular component organization or biogenesis	214 out of 344 genes, 62.2%	2163 out of 7167 background genes, 30.2%	7.21e-34	0	0	FUN30/YAL019W:MAK16/YAL025C:ECM1/YAL059W:UTP20/YBL004W:PRS4/YBL068W:HMT1/YBR034C:MAK5/YBR142W:SUP45/YBR143C:ENP1/YBR247C:REI1/YBR267W:SPB1/YCL054W:KRR1/YCL059C:BUD23/YCR047C:PWP2/YCR057C:RSA4/YCR072C:NOP1/YDL014W:DBP10/YDL031W:TSR1/YDL060W:SYO1/YDL063C:NOP14/YDL148C:SAS10/YDL153C:FAP7/YDL166C:NHP2/YDL208W:NOP6/YDL213C:FAL1/YDR021W:MAK21/YDR060W:RRP8/YDR083W:RRP1/YDR087C:ARX1/YDR101C:FOB1/YDR110W:…
447	endonucleolytic cleavage in ITS1 to separate SSU-rRNA from 5.8S rRNA and LSU-rRNA from tricistronic rRNA transcript (SSU-rRNA, 5.8S rRNA, LSU-rRNA)	34 out of 344 genes, 9.9%	45 out of 7167 background genes, 0.6%	9.8e-34	0	0	UTP20/YBL004W:ENP1/YBR247C:KRR1/YCL059C:BUD23/YCR047C:PWP2/YCR057C:NOP14/YDL148C:SAS10/YDL153C:FCF1/YDR339C:UTP6/YDR449C:UTP7/YER082C:LOC1/YFR001W:ROK1/YGL171W:DBP8/YHR169W:NOP9/YJL010C:UTP18/YJL069C:UTP10/YJL109C:MPP10/YJR002W:UTP11/YKL099C:FCF2/YLR051C:DIP2/YLR129W:EMG1/YLR186W:UTP13/YLR222C:UTP14/YML093W:RRP5/YMR229C:KRI1/YNL308C:ESF2/YNR054C:RCL1/YOL010W:UTP23/YOR004W:BUD21/YOR078W:PNO1/YOR14…
34471	ncRNA 5'-end processing	30 out of 344 genes, 8.7%	35 out of 7167 background genes, 0.5%	1.11e-32	0	0	UTP20/YBL004W:PWP2/YCR057C:NOP14/YDL148C:SAS10/YDL153C:FCF1/YDR339C:UTP6/YDR449C:UTP7/YER082C:LOC1/YFR001W:ROK1/YGL171W:DBP8/YHR169W:NOP9/YJL010C:UTP18/YJL069C:UTP10/YJL109C:MPP10/YJR002W:UTP11/YKL099C:FCF2/YLR051C:DIP2/YLR129W:EMG1/YLR186W:UTP13/YLR222C:UTP14/YML093W:RRP5/YMR229C:RLP7/YNL002C:ESF2/YNR054C:RCL1/YOL010W:UTP23/YOR004W:BUD21/YOR078W:PNO1/YOR145C:NOP58/YOR310C:MRD1/YPR112C:NOC4/YPR14…
967	rRNA 5'-end processing	30 out of 344 genes, 8.7%	35 out of 7167 background genes, 0.5%	1.11e-32	0	0	UTP20/YBL004W:PWP2/YCR057C:NOP14/YDL148C:SAS10/YDL153C:FCF1/YDR339C:UTP6/YDR449C:UTP7/YER082C:LOC1/YFR001W:ROK1/YGL171W:DBP8/YHR169W:NOP9/YJL010C:UTP18/YJL069C:UTP10/YJL109C:MPP10/YJR002W:UTP11/YKL099C:FCF2/YLR051C:DIP2/YLR129W:EMG1/YLR186W:UTP13/YLR222C:UTP14/YML093W:RRP5/YMR229C:RLP7/YNL002C:ESF2/YNR054C:RCL1/YOL010W:UTP23/YOR004W:BUD21/YOR078W:PNO1/YOR145C:NOP58/YOR310C:MRD1/YPR112C:NOC4/YPR14…
966	RNA 5'-end processing	30 out of 344 genes, 8.7%	36 out of 7167 background genes, 0.5%	6.4e-32	0	0	UTP20/YBL004W:PWP2/YCR057C:NOP14/YDL148C:SAS10/YDL153C:FCF1/YDR339C:UTP6/YDR449C:UTP7/YER082C:LOC1/YFR001W:ROK1/YGL171W:DBP8/YHR169W:NOP9/YJL010C:UTP18/YJL069C:UTP10/YJL109C:MPP10/YJR002W:UTP11/YKL099C:FCF2/YLR051C:DIP2/YLR129W:EMG1/YLR186W:UTP13/YLR222C:UTP14/YML093W:RRP5/YMR229C:RLP7/YNL002C:ESF2/YNR054C:RCL1/YOL010W:UTP23/YOR004W:BUD21/YOR078W:PNO1/YOR145C:NOP58/YOR310C:MRD1/YPR112C:NOC4/YPR14…
472	endonucleolytic cleavage to generate mature 5'-end of SSU-rRNA from (SSU-rRNA, 5.8S rRNA, LSU-rRNA)	29 out of 344 genes, 8.4%	34 out of 7167 background genes, 0.5%	2.17e-31	0	0	UTP20/YBL004W:PWP2/YCR057C:NOP14/YDL148C:SAS10/YDL153C:FCF1/YDR339C:UTP6/YDR449C:UTP7/YER082C:LOC1/YFR001W:ROK1/YGL171W:DBP8/YHR169W:NOP9/YJL010C:UTP18/YJL069C:UTP10/YJL109C:MPP10/YJR002W:UTP11/YKL099C:FCF2/YLR051C:DIP2/YLR129W:EMG1/YLR186W:UTP13/YLR222C:UTP14/YML093W:RRP5/YMR229C:ESF2/YNR054C:RCL1/YOL010W:UTP23/YOR004W:BUD21/YOR078W:PNO1/YOR145C:NOP58/YOR310C:MRD1/YPR112C:NOC4/YPR144C
480	endonucleolytic cleavage in 5'-ETS of tricistronic rRNA transcript (SSU-rRNA, 5.8S rRNA, LSU-rRNA)	27 out of 344 genes, 7.8%	31 out of 7167 background genes, 0.4%	1.31e-29	0	0	UTP20/YBL004W:PWP2/YCR057C:NOP14/YDL148C:SAS10/YDL153C:FCF1/YDR339C:UTP6/YDR449C:UTP7/YER082C:LOC1/YFR001W:ROK1/YGL171W:DBP8/YHR169W:NOP9/YJL010C:UTP18/YJL069C:UTP10/YJL109C:MPP10/YJR002W:UTP11/YKL099C:FCF2/YLR051C:DIP2/YLR129W:EMG1/YLR186W:UTP13/YLR222C:UTP14/YML093W:RRP5/YMR229C:ESF2/YNR054C:RCL1/YOL010W:UTP23/YOR004W:NOP58/YOR310C:MRD1/YPR112C:NOC4/YPR144C
463	maturation of LSU-rRNA from tricistronic rRNA transcript (SSU-rRNA, 5.8S rRNA, LSU-rRNA)	26 out of 344 genes, 7.6%	32 out of 7167 background genes, 0.4%	7.8e-27	0	0	MAK16/YAL025C:MAK5/YBR142W:SPB1/YCL054W:DBP10/YDL031W:NSA2/YER126C:DBP3/YGL078C:PRP43/YGL120C:RAI1/YGL246C:SSF1/YHR066W:RPF1/YHR088W:URB1/YKL014C:MAK11/YKL021C:DBP7/YKR024C:RPF2/YKR081C:GRC3/YLL035W:DBP9/YLR276C:RRP5/YMR229C:HAS1/YMR290C:RLP7/YNL002C:NOP2/YNL061W:DBP6/YNR038W:NOP12/YOL041C:NOP8/YOL144W:NOP4/YPL043W:NIP7/YPL211W:RRP15/YPR143W
470	maturation of LSU-rRNA	27 out of 344 genes, 7.8%	38 out of 7167 background genes, 0.5%	3.69e-25	0	0	MAK16/YAL025C:MAK5/YBR142W:SPB1/YCL054W:DBP10/YDL031W:NSA2/YER126C:SPB4/YFL002C:DBP3/YGL078C:PRP43/YGL120C:RAI1/YGL246C:SSF1/YHR066W:RPF1/YHR088W:URB1/YKL014C:MAK11/YKL021C:DBP7/YKR024C:RPF2/YKR081C:GRC3/YLL035W:DBP9/YLR276C:RRP5/YMR229C:HAS1/YMR290C:RLP7/YNL002C:NOP2/YNL061W:DBP6/YNR038W:NOP12/YOL041C:NOP8/YOL144W:NOP4/YPL043W:NIP7/YPL211W:RRP15/YPR143W
44238	primary metabolic process	262 out of 344 genes, 76.2%	3476 out of 7167 background genes, 48.5%	1.6e-24	0	0	FUN30/YAL019W:MAK16/YAL025C:RBG1/YAL036C:UTP20/YBL004W:RRN6/YBL014C:NCL1/YBL024W:URA7/YBL039C:TOD6/YBL054W:HMT1/YBR034C:TRM7/YBR061C:RPG1/YBR079C:MIS1/YBR084W:MAK5/YBR142W:SUP45/YBR143C:RPB5/YBR154C:CNS1/YBR155W:ENP1/YBR247C:EFM2/YBR271W:SPB1/YCL054W:KRR1/YCL059C:BUD23/YCR047C:PWP2/YCR057C:NOP1/YDL014W:DBP10/YDL031W:PUS9/YDL036C:LHP1/YDL051W:TSR1/YDL060W:TRM3/YDL112W:NOP14/YDL148C:RPC53/YDL150W:S…
71704	organic substance metabolic process	268 out of 344 genes, 77.9%	3653 out of 7167 background genes, 51.0%	1.29e-23	0	0	FUN30/YAL019W:MAK16/YAL025C:RBG1/YAL036C:UTP20/YBL004W:RRN6/YBL014C:NCL1/YBL024W:URA7/YBL039C:TOD6/YBL054W:PRS4/YBL068W:HMT1/YBR034C:TRM7/YBR061C:RPG1/YBR079C:MIS1/YBR084W:MAK5/YBR142W:SUP45/YBR143C:RPB5/YBR154C:CNS1/YBR155W:ENP1/YBR247C:EFM2/YBR271W:SPB1/YCL054W:KRR1/YCL059C:BUD23/YCR047C:PWP2/YCR057C:NOP1/YDL014W:DBP10/YDL031W:PUS9/YDL036C:LHP1/YDL051W:TSR1/YDL060W:TRM3/YDL112W:NOP14/YDL148C:RP…
44237	cellular metabolic process	267 out of 344 genes, 77.6%	3694 out of 7167 background genes, 51.5%	4.22e-22	0	0	FUN30/YAL019W:MAK16/YAL025C:RBG1/YAL036C:UTP20/YBL004W:RRN6/YBL014C:NCL1/YBL024W:URA7/YBL039C:TOD6/YBL054W:PRS4/YBL068W:HMT1/YBR034C:TRM7/YBR061C:RPG1/YBR079C:MIS1/YBR084W:MAK5/YBR142W:SUP45/YBR143C:RPB5/YBR154C:CNS1/YBR155W:YBR238C:ENP1/YBR247C:EFM2/YBR271W:SPB1/YCL054W:KRR1/YCL059C:BUD23/YCR047C:PWP2/YCR057C:NOP1/YDL014W:DBP10/YDL031W:PUS9/YDL036C:LHP1/YDL051W:TSR1/YDL060W:TRM3/YDL112W:NOP14/YD…
8152	metabolic process	272 out of 344 genes, 79.1%	3815 out of 7167 background genes, 53.2%	4.72e-22	0	0	FUN30/YAL019W:MAK16/YAL025C:RBG1/YAL036C:UTP20/YBL004W:RRN6/YBL014C:NCL1/YBL024W:URA7/YBL039C:TOD6/YBL054W:PRS4/YBL068W:HMT1/YBR034C:TRM7/YBR061C:RPG1/YBR079C:MIS1/YBR084W:MAK5/YBR142W:SUP45/YBR143C:RPB5/YBR154C:CNS1/YBR155W:YBR238C:ENP1/YBR247C:EFM2/YBR271W:SPB1/YCL054W:KRR1/YCL059C:BUD23/YCR047C:PWP2/YCR057C:NOP1/YDL014W:DBP10/YDL031W:PUS9/YDL036C:LHP1/YDL051W:TSR1/YDL060W:TRM3/YDL112W:NOP14/YD…
42797	tRNA transcription from RNA polymerase III promoter	17 out of 344 genes, 4.9%	19 out of 7167 background genes, 0.3%	2.28e-18	0	0	RPB5/YBR154C:RPC53/YDL150W:RPC11/YDR045C:RPC10/YHR143W-A:RPC17/YJL011C:RPC25/YKL144C:RPC37/YKR025W:RPC19/YNL113W:RPC31/YNL151C:RPC34/YNR003C:RPO31/YOR116C:RET1/YOR207C:RPB10/YOR210W:RPB8/YOR224C:RPC40/YPR110C:RPO26/YPR187W:RPC82/YPR190C
9304	tRNA transcription	17 out of 344 genes, 4.9%	19 out of 7167 background genes, 0.3%	2.28e-18	0	0	RPB5/YBR154C:RPC53/YDL150W:RPC11/YDR045C:RPC10/YHR143W-A:RPC17/YJL011C:RPC25/YKL144C:RPC37/YKR025W:RPC19/YNL113W:RPC31/YNL151C:RPC34/YNR003C:RPO31/YOR116C:RET1/YOR207C:RPB10/YOR210W:RPB8/YOR224C:RPC40/YPR110C:RPO26/YPR187W:RPC82/YPR190C
9451	RNA modification	43 out of 344 genes, 12.5%	169 out of 7167 background genes, 2.4%	1.06e-17	0	0	NCL1/YBL024W:TRM7/YBR061C:SPB1/YCL054W:BUD23/YCR047C:NOP1/YDL014W:PUS9/YDL036C:TRM3/YDL112W:TRM8/YDL201W:NHP2/YDL208W:RRP8/YDR083W:TRM1/YDR120C:TRM82/YDR165W:LCP5/YER127W:DEG1/YFL001W:ELP2/YGR200C:NOP10/YHR072W-A:GAR1/YHR089C:URM1/YIL008W:BMT5/YIL096C:SAP185/YJL098W:GCD14/YJL125C:TRM2/YKR056W:BMT6/YLR063W:CBF5/YLR175W:EMG1/YLR186W:NOP56/YLR197W:IKI3/YLR384C:DUS3/YLR401C:DUS1/YML080W:RCM1/YNL022C:…
6399	tRNA metabolic process	41 out of 344 genes, 11.9%	161 out of 7167 background genes, 2.2%	8.55e-17	0	0	NCL1/YBL024W:TRM7/YBR061C:PUS9/YDL036C:LHP1/YDL051W:TRM3/YDL112W:TRM8/YDL201W:KRS1/YDR037W:TRM1/YDR120C:TRM82/YDR165W:DEG1/YFL001W:RRP46/YGR095C:MTR3/YGR158C:SKI6/YGR195W:ELP2/YGR200C:MES1/YGR264C:RRP4/YHR069C:URM1/YIL008W:MTR4/YJL050W:SAP185/YJL098W:GCD14/YJL125C:TRM2/YKR056W:TRZ1/YKR079C:IKI3/YLR384C:DUS3/YLR401C:DUS1/YML080W:GCD10/YNL062C:NCS2/YNL119W:CSL4/YNL232W:POP3/YNL282W:PUS4/YNL292W:TRF…
71826	ribonucleoprotein complex subunit organization	39 out of 344 genes, 11.3%	154 out of 7167 background genes, 2.1%	8.7e-16	0	0	RSA4/YCR072C:DBP10/YDL031W:MAK21/YDR060W:RVB1/YDR190C:GCD11/YER025W:SPB4/YFL002C:BUD27/YFL023W:LSG1/YGL099W:PRP43/YGL120C:NSR1/YGR159C:TIF4631/YGR162W:SSF1/YHR066W:IPI1/YHR085W:RPF1/YHR088W:RIX1/YHR197W:SHQ1/YIL104C:SQT1/YIR012W:YVH1/YIR026C:SUI2/YJR007W:MRT4/YKL009W:MAK11/YKL021C:RPF2/YKR081C:DRS1/YLL008W:RLP24/YLR009W:SDO1/YLR022C:RSA3/YLR221C:DOM34/YNL001W:NOP2/YNL061W:DBP2/YNL112W:IPI3/YNL182…
33750	ribosome localization	23 out of 344 genes, 6.7%	48 out of 7167 background genes, 0.7%	1.29e-15	0	0	ECM1/YAL059W:BUD23/YCR047C:ARX1/YDR101C:BCP1/YDR361C:NUG1/YER006W:ARB1/YER036C:SRM1/YGL097W:LSG1/YGL099W:SLX9/YGR081C:SDA1/YGR245C:RPF1/YHR088W:NMD3/YHR170W:RIX1/YHR197W:NOP9/YJL010C:LTV1/YKL143W:RIX7/YLL034C:BUD20/YLR074C:JJJ1/YNL227C:NOG2/YNR053C:NOC2/YOR206W:RRS1/YOR294W:NOG1/YPL093W:YAR1/YPL239W
33753	establishment of ribosome localization	23 out of 344 genes, 6.7%	48 out of 7167 background genes, 0.7%	1.29e-15	0	0	ECM1/YAL059W:BUD23/YCR047C:ARX1/YDR101C:BCP1/YDR361C:NUG1/YER006W:ARB1/YER036C:SRM1/YGL097W:LSG1/YGL099W:SLX9/YGR081C:SDA1/YGR245C:RPF1/YHR088W:NMD3/YHR170W:RIX1/YHR197W:NOP9/YJL010C:LTV1/YKL143W:RIX7/YLL034C:BUD20/YLR074C:JJJ1/YNL227C:NOG2/YNR053C:NOC2/YOR206W:RRS1/YOR294W:NOG1/YPL093W:YAR1/YPL239W
54	ribosomal subunit export from nucleus	23 out of 344 genes, 6.7%	48 out of 7167 background genes, 0.7%	1.29e-15	0	0	ECM1/YAL059W:BUD23/YCR047C:ARX1/YDR101C:BCP1/YDR361C:NUG1/YER006W:ARB1/YER036C:SRM1/YGL097W:LSG1/YGL099W:SLX9/YGR081C:SDA1/YGR245C:RPF1/YHR088W:NMD3/YHR170W:RIX1/YHR197W:NOP9/YJL010C:LTV1/YKL143W:RIX7/YLL034C:BUD20/YLR074C:JJJ1/YNL227C:NOG2/YNR053C:NOC2/YOR206W:RRS1/YOR294W:NOG1/YPL093W:YAR1/YPL239W
71166	ribonucleoprotein complex localization	23 out of 344 genes, 6.7%	48 out of 7167 background genes, 0.7%	1.29e-15	0	0	ECM1/YAL059W:BUD23/YCR047C:ARX1/YDR101C:BCP1/YDR361C:NUG1/YER006W:ARB1/YER036C:SRM1/YGL097W:LSG1/YGL099W:SLX9/YGR081C:SDA1/YGR245C:RPF1/YHR088W:NMD3/YHR170W:RIX1/YHR197W:NOP9/YJL010C:LTV1/YKL143W:RIX7/YLL034C:BUD20/YLR074C:JJJ1/YNL227C:NOG2/YNR053C:NOC2/YOR206W:RRS1/YOR294W:NOG1/YPL093W:YAR1/YPL239W
71426	ribonucleoprotein complex export from nucleus	23 out of 344 genes, 6.7%	48 out of 7167 background genes, 0.7%	1.29e-15	0	0	ECM1/YAL059W:BUD23/YCR047C:ARX1/YDR101C:BCP1/YDR361C:NUG1/YER006W:ARB1/YER036C:SRM1/YGL097W:LSG1/YGL099W:SLX9/YGR081C:SDA1/YGR245C:RPF1/YHR088W:NMD3/YHR170W:RIX1/YHR197W:NOP9/YJL010C:LTV1/YKL143W:RIX7/YLL034C:BUD20/YLR074C:JJJ1/YNL227C:NOG2/YNR053C:NOC2/YOR206W:RRS1/YOR294W:NOG1/YPL093W:YAR1/YPL239W
71428	rRNA-containing ribonucleoprotein complex export from nucleus	23 out of 344 genes, 6.7%	48 out of 7167 background genes, 0.7%	1.29e-15	0	0	ECM1/YAL059W:BUD23/YCR047C:ARX1/YDR101C:BCP1/YDR361C:NUG1/YER006W:ARB1/YER036C:SRM1/YGL097W:LSG1/YGL099W:SLX9/YGR081C:SDA1/YGR245C:RPF1/YHR088W:NMD3/YHR170W:RIX1/YHR197W:NOP9/YJL010C:LTV1/YKL143W:RIX7/YLL034C:BUD20/YLR074C:JJJ1/YNL227C:NOG2/YNR053C:NOC2/YOR206W:RRS1/YOR294W:NOG1/YPL093W:YAR1/YPL239W
22618	ribonucleoprotein complex assembly	37 out of 344 genes, 10.8%	148 out of 7167 background genes, 2.1%	1.11e-14	0	0	RSA4/YCR072C:DBP10/YDL031W:MAK21/YDR060W:RVB1/YDR190C:GCD11/YER025W:SPB4/YFL002C:BUD27/YFL023W:LSG1/YGL099W:NSR1/YGR159C:TIF4631/YGR162W:SSF1/YHR066W:IPI1/YHR085W:RPF1/YHR088W:RIX1/YHR197W:SHQ1/YIL104C:SQT1/YIR012W:YVH1/YIR026C:SUI2/YJR007W:MRT4/YKL009W:MAK11/YKL021C:RPF2/YKR081C:DRS1/YLL008W:RLP24/YLR009W:SDO1/YLR022C:RSA3/YLR221C:NOP2/YNL061W:DBP2/YNL112W:IPI3/YNL182C:SUI1/YNL244C:ESF2/YNR054C:…
42255	ribosome assembly	24 out of 344 genes, 7.0%	58 out of 7167 background genes, 0.8%	1.62e-14	0	0	RSA4/YCR072C:MAK21/YDR060W:SPB4/YFL002C:LSG1/YGL099W:NSR1/YGR159C:SSF1/YHR066W:IPI1/YHR085W:RPF1/YHR088W:RIX1/YHR197W:SQT1/YIR012W:YVH1/YIR026C:MRT4/YKL009W:MAK11/YKL021C:RPF2/YKR081C:DRS1/YLL008W:SDO1/YLR022C:RSA3/YLR221C:IPI3/YNL182C:ESF2/YNR054C:BRX1/YOL077C:REX4/YOL080C:NOC2/YOR206W:BMS1/YPL217C:MRD1/YPR112C
6400	tRNA modification	26 out of 344 genes, 7.6%	74 out of 7167 background genes, 1.0%	9.04e-14	0	0	NCL1/YBL024W:TRM7/YBR061C:PUS9/YDL036C:TRM3/YDL112W:TRM8/YDL201W:TRM1/YDR120C:TRM82/YDR165W:DEG1/YFL001W:ELP2/YGR200C:URM1/YIL008W:SAP185/YJL098W:GCD14/YJL125C:TRM2/YKR056W:IKI3/YLR384C:DUS3/YLR401C:DUS1/YML080W:GCD10/YNL062C:NCS2/YNL119W:PUS4/YNL292W:TRM10/YOL093W:TRM11/YOL124C:TRM13/YOL125W:PUS7/YOR243C:TRM44/YPL030W:ELP3/YPL086C:TYW1/YPL207W
32259	methylation	32 out of 344 genes, 9.3%	122 out of 7167 background genes, 1.7%	4.17e-13	0	0	NCL1/YBL024W:HMT1/YBR034C:TRM7/YBR061C:EFM2/YBR271W:SPB1/YCL054W:BUD23/YCR047C:NOP1/YDL014W:TRM3/YDL112W:TRM8/YDL201W:RRP8/YDR083W:TRM1/YDR120C:TRM82/YDR165W:RKM2/YDR198C:RMT2/YDR465C:YGR283C:EFM1/YHL039W:SEE1/YIL064W:BMT5/YIL096C:HPM1/YIL110W:GCD14/YJL125C:BMT6/YLR063W:EMG1/YLR186W:FPR4/YLR449W:YMR310C:RCM1/YNL022C:NOP2/YNL061W:GCD10/YNL062C:TRM10/YOL093W:TRM11/YOL124C:TRM13/YOL125W:SFM1/YOR021C…
27	ribosomal large subunit assembly	18 out of 344 genes, 5.2%	34 out of 7167 background genes, 0.5%	7.26e-13	0	0	RSA4/YCR072C:MAK21/YDR060W:SPB4/YFL002C:LSG1/YGL099W:SSF1/YHR066W:IPI1/YHR085W:RPF1/YHR088W:RIX1/YHR197W:SQT1/YIR012W:YVH1/YIR026C:MRT4/YKL009W:MAK11/YKL021C:RPF2/YKR081C:DRS1/YLL008W:RSA3/YLR221C:IPI3/YNL182C:BRX1/YOL077C:REX4/YOL080C
8033	tRNA processing	29 out of 344 genes, 8.4%	106 out of 7167 background genes, 1.5%	3.01e-12	0	0	NCL1/YBL024W:TRM7/YBR061C:PUS9/YDL036C:LHP1/YDL051W:TRM3/YDL112W:TRM8/YDL201W:TRM1/YDR120C:TRM82/YDR165W:DEG1/YFL001W:ELP2/YGR200C:URM1/YIL008W:SAP185/YJL098W:GCD14/YJL125C:TRM2/YKR056W:TRZ1/YKR079C:IKI3/YLR384C:DUS3/YLR401C:DUS1/YML080W:GCD10/YNL062C:NCS2/YNL119W:POP3/YNL282W:PUS4/YNL292W:TRM10/YOL093W:TRM11/YOL124C:TRM13/YOL125W:PUS7/YOR243C:TRM44/YPL030W:ELP3/YPL086C:TYW1/YPL207W
43414	macromolecule methylation	30 out of 344 genes, 8.7%	120 out of 7167 background genes, 1.7%	1.43e-11	0	0	NCL1/YBL024W:HMT1/YBR034C:TRM7/YBR061C:EFM2/YBR271W:SPB1/YCL054W:BUD23/YCR047C:NOP1/YDL014W:TRM3/YDL112W:TRM8/YDL201W:RRP8/YDR083W:TRM1/YDR120C:TRM82/YDR165W:RKM2/YDR198C:RMT2/YDR465C:EFM1/YHL039W:SEE1/YIL064W:BMT5/YIL096C:HPM1/YIL110W:GCD14/YJL125C:BMT6/YLR063W:EMG1/YLR186W:FPR4/YLR449W:RCM1/YNL022C:NOP2/YNL061W:GCD10/YNL062C:TRM10/YOL093W:TRM11/YOL124C:TRM13/YOL125W:SFM1/YOR021C:TRM44/YPL030W
6360	transcription from RNA polymerase I promoter	22 out of 344 genes, 6.4%	64 out of 7167 background genes, 0.9%	3.54e-11	0	0	RRN6/YBL014C:RPB5/YBR154C:UTP4/YDR324C:UTP5/YDR398W:UTP8/YGR128C:RPC10/YHR143W-A:UTP9/YHR196W:UTP10/YJL109C:RPA34/YJL148W:RPA12/YJR063W:GRC3/YLL035W:UTP15/YMR093W:RPC19/YNL113W:RPA49/YNL248C:RPB10/YOR210W:RPB8/YOR224C:RPA43/YOR340C:RPA190/YOR341W:NAN1/YPL126W:RPA135/YPR010C:RPC40/YPR110C:RPO26/YPR187W
6913	nucleocytoplasmic transport	35 out of 344 genes, 10.2%	173 out of 7167 background genes, 2.4%	8.94e-11	0	0	ECM1/YAL059W:HMT1/YBR034C:REI1/YBR267W:BUD23/YCR047C:SYO1/YDL063C:ARX1/YDR101C:BCP1/YDR361C:SXM1/YDR395W:NUG1/YER006W:ARB1/YER036C:KAP123/YER110C:SRM1/YGL097W:LSG1/YGL099W:SLX9/YGR081C:UTP22/YGR090W:UTP8/YGR128C:SDA1/YGR245C:RPF1/YHR088W:NMD3/YHR170W:RIX1/YHR197W:NOP9/YJL010C:NPA3/YJR072C:LTV1/YKL143W:NUP133/YKR082W:SRP40/YKR092C:RIX7/YLL034C:BUD20/YLR074C:JJJ1/YNL227C:NOG2/YNR053C:DBP5/YOR046C:N…
51168	nuclear export	30 out of 344 genes, 8.7%	128 out of 7167 background genes, 1.8%	9.21e-11	0	0	ECM1/YAL059W:HMT1/YBR034C:BUD23/YCR047C:ARX1/YDR101C:BCP1/YDR361C:SXM1/YDR395W:NUG1/YER006W:ARB1/YER036C:SRM1/YGL097W:LSG1/YGL099W:SLX9/YGR081C:UTP22/YGR090W:UTP8/YGR128C:SDA1/YGR245C:RPF1/YHR088W:NMD3/YHR170W:RIX1/YHR197W:NOP9/YJL010C:LTV1/YKL143W:NUP133/YKR082W:RIX7/YLL034C:BUD20/YLR074C:JJJ1/YNL227C:NOG2/YNR053C:DBP5/YOR046C:NOC2/YOR206W:RRS1/YOR294W:NOG1/YPL093W:NEW1/YPL226W:YAR1/YPL239W
51169	nuclear transport	35 out of 344 genes, 10.2%	174 out of 7167 background genes, 2.4%	1.07e-10	0	0	ECM1/YAL059W:HMT1/YBR034C:REI1/YBR267W:BUD23/YCR047C:SYO1/YDL063C:ARX1/YDR101C:BCP1/YDR361C:SXM1/YDR395W:NUG1/YER006W:ARB1/YER036C:KAP123/YER110C:SRM1/YGL097W:LSG1/YGL099W:SLX9/YGR081C:UTP22/YGR090W:UTP8/YGR128C:SDA1/YGR245C:RPF1/YHR088W:NMD3/YHR170W:RIX1/YHR197W:NOP9/YJL010C:NPA3/YJR072C:LTV1/YKL143W:NUP133/YKR082W:SRP40/YKR092C:RIX7/YLL034C:BUD20/YLR074C:JJJ1/YNL227C:NOG2/YNR053C:DBP5/YOR046C:N…
6383	transcription from RNA polymerase III promoter	17 out of 344 genes, 4.9%	40 out of 7167 background genes, 0.6%	4.71e-10	0	0	RPB5/YBR154C:RPC53/YDL150W:RPC11/YDR045C:RPC10/YHR143W-A:RPC17/YJL011C:RPC25/YKL144C:RPC37/YKR025W:RPC19/YNL113W:RPC31/YNL151C:RPC34/YNR003C:RPO31/YOR116C:RET1/YOR207C:RPB10/YOR210W:RPB8/YOR224C:RPC40/YPR110C:RPO26/YPR187W:RPC82/YPR190C
9987	cellular process	286 out of 344 genes, 83.1%	4803 out of 7167 background genes, 67.0%	1.35e-09	0	0	FUN30/YAL019W:MAK16/YAL025C:RBG1/YAL036C:UTP20/YBL004W:RRN6/YBL014C:NCL1/YBL024W:URA7/YBL039C:TOD6/YBL054W:PRS4/YBL068W:HMT1/YBR034C:TRM7/YBR061C:RPG1/YBR079C:MIS1/YBR084W:MAK5/YBR142W:SUP45/YBR143C:RPB5/YBR154C:CNS1/YBR155W:YBR238C:ENP1/YBR247C:REI1/YBR267W:EFM2/YBR271W:SPB1/YCL054W:KRR1/YCL059C:BUD23/YCR047C:PWP2/YCR057C:RSA4/YCR072C:NOP1/YDL014W:DBP10/YDL031W:PUS9/YDL036C:LHP1/YDL051W:TSR1/YDL…
30488	tRNA methylation	12 out of 344 genes, 3.5%	19 out of 7167 background genes, 0.3%	2.63e-09	0	0	NCL1/YBL024W:TRM7/YBR061C:TRM3/YDL112W:TRM8/YDL201W:TRM1/YDR120C:TRM82/YDR165W:GCD14/YJL125C:GCD10/YNL062C:TRM10/YOL093W:TRM11/YOL124C:TRM13/YOL125W:TRM44/YPL030W
43633	polyadenylation-dependent RNA catabolic process	12 out of 344 genes, 3.5%	20 out of 7167 background genes, 0.3%	6.3e-09	0	0	RRP46/YGR095C:MTR3/YGR158C:SKI6/YGR195W:RRP4/YHR069C:LRP1/YHR081W:MTR4/YJL050W:DBP2/YNL112W:CSL4/YNL232W:TRF5/YNL299W:MPP6/YNR024W:DIS3/YOL021C:RRP6/YOR001W
1510	RNA methylation	21 out of 344 genes, 6.1%	76 out of 7167 background genes, 1.1%	1.6e-08	0	0	NCL1/YBL024W:TRM7/YBR061C:SPB1/YCL054W:BUD23/YCR047C:NOP1/YDL014W:TRM3/YDL112W:TRM8/YDL201W:RRP8/YDR083W:TRM1/YDR120C:TRM82/YDR165W:BMT5/YIL096C:GCD14/YJL125C:BMT6/YLR063W:EMG1/YLR186W:RCM1/YNL022C:NOP2/YNL061W:GCD10/YNL062C:TRM10/YOL093W:TRM11/YOL124C:TRM13/YOL125W:TRM44/YPL030W
16073	snRNA metabolic process	13 out of 344 genes, 3.8%	26 out of 7167 background genes, 0.4%	1.93e-08	0	0	NHP2/YDL208W:MTR3/YGR158C:SKI6/YGR195W:RRP4/YHR069C:NOP10/YHR072W-A:LRP1/YHR081W:GAR1/YHR089C:MTR4/YJL050W:CBF5/YLR175W:RNT1/YMR239C:TRF5/YNL299W:RRP6/YOR001W:PUS7/YOR243C
43634	polyadenylation-dependent ncRNA catabolic process	11 out of 344 genes, 3.2%	18 out of 7167 background genes, 0.3%	3.59e-08	0	0	RRP46/YGR095C:MTR3/YGR158C:SKI6/YGR195W:RRP4/YHR069C:LRP1/YHR081W:MTR4/YJL050W:CSL4/YNL232W:TRF5/YNL299W:MPP6/YNR024W:DIS3/YOL021C:RRP6/YOR001W
71029	nuclear ncRNA surveillance	11 out of 344 genes, 3.2%	18 out of 7167 background genes, 0.3%	3.59e-08	0	0	RRP46/YGR095C:MTR3/YGR158C:SKI6/YGR195W:RRP4/YHR069C:LRP1/YHR081W:MTR4/YJL050W:CSL4/YNL232W:TRF5/YNL299W:MPP6/YNR024W:DIS3/YOL021C:RRP6/YOR001W
71046	nuclear polyadenylation-dependent ncRNA catabolic process	11 out of 344 genes, 3.2%	18 out of 7167 background genes, 0.3%	3.59e-08	0	0	RRP46/YGR095C:MTR3/YGR158C:SKI6/YGR195W:RRP4/YHR069C:LRP1/YHR081W:MTR4/YJL050W:CSL4/YNL232W:TRF5/YNL299W:MPP6/YNR024W:DIS3/YOL021C:RRP6/YOR001W
43628	ncRNA 3'-end processing	16 out of 344 genes, 4.7%	44 out of 7167 background genes, 0.6%	3.88e-08	0	0	NOP1/YDL014W:RRP46/YGR095C:MTR3/YGR158C:SKI6/YGR195W:PXR1/YGR280C:RRP4/YHR069C:LRP1/YHR081W:MTR4/YJL050W:TRZ1/YKR079C:CBF5/YLR175W:RNT1/YMR239C:CSL4/YNL232W:TRF5/YNL299W:MPP6/YNR024W:DIS3/YOL021C:RRP6/YOR001W
31126	snoRNA 3'-end processing	13 out of 344 genes, 3.8%	28 out of 7167 background genes, 0.4%	6.38e-08	0	0	NOP1/YDL014W:RRP46/YGR095C:MTR3/YGR158C:SKI6/YGR195W:PXR1/YGR280C:RRP4/YHR069C:LRP1/YHR081W:MTR4/YJL050W:CBF5/YLR175W:CSL4/YNL232W:TRF5/YNL299W:DIS3/YOL021C:RRP6/YOR001W
71042	nuclear polyadenylation-dependent mRNA catabolic process	10 out of 344 genes, 2.9%	15 out of 7167 background genes, 0.2%	7.95e-08	0	0	RRP46/YGR095C:MTR3/YGR158C:SKI6/YGR195W:RRP4/YHR069C:MTR4/YJL050W:DBP2/YNL112W:CSL4/YNL232W:TRF5/YNL299W:DIS3/YOL021C:RRP6/YOR001W
71047	polyadenylation-dependent mRNA catabolic process	10 out of 344 genes, 2.9%	15 out of 7167 background genes, 0.2%	7.95e-08	0	0	RRP46/YGR095C:MTR3/YGR158C:SKI6/YGR195W:RRP4/YHR069C:MTR4/YJL050W:DBP2/YNL112W:CSL4/YNL232W:TRF5/YNL299W:DIS3/YOL021C:RRP6/YOR001W
71051	polyadenylation-dependent snoRNA 3'-end processing	10 out of 344 genes, 2.9%	15 out of 7167 background genes, 0.2%	7.95e-08	0	0	RRP46/YGR095C:MTR3/YGR158C:SKI6/YGR195W:RRP4/YHR069C:LRP1/YHR081W:MTR4/YJL050W:CSL4/YNL232W:TRF5/YNL299W:DIS3/YOL021C:RRP6/YOR001W
459	exonucleolytic trimming involved in rRNA processing	11 out of 344 genes, 3.2%	19 out of 7167 background genes, 0.3%	8.17e-08	0	0	RRP46/YGR095C:MTR3/YGR158C:SKI6/YGR195W:RRP4/YHR069C:LRP1/YHR081W:MTR4/YJL050W:RLP7/YNL002C:CSL4/YNL232W:MPP6/YNR024W:DIS3/YOL021C:RRP6/YOR001W
90503	RNA phosphodiester bond hydrolysis, exonucleolytic	11 out of 344 genes, 3.2%	19 out of 7167 background genes, 0.3%	8.17e-08	0	0	RRP46/YGR095C:MTR3/YGR158C:SKI6/YGR195W:RRP4/YHR069C:LRP1/YHR081W:MTR4/YJL050W:RLP7/YNL002C:CSL4/YNL232W:MPP6/YNR024W:DIS3/YOL021C:RRP6/YOR001W
43144	snoRNA processing	15 out of 344 genes, 4.4%	40 out of 7167 background genes, 0.6%	9.35e-08	0	0	NOP1/YDL014W:RRP46/YGR095C:MTR3/YGR158C:SKI6/YGR195W:PXR1/YGR280C:RRP4/YHR069C:LRP1/YHR081W:MTR4/YJL050W:CBF5/YLR175W:RNT1/YMR239C:CSL4/YNL232W:POP3/YNL282W:TRF5/YNL299W:DIS3/YOL021C:RRP6/YOR001W
70925	organelle assembly	25 out of 344 genes, 7.3%	119 out of 7167 background genes, 1.7%	1.34e-07	0	0	RSA4/YCR072C:MAK21/YDR060W:SPB4/YFL002C:LSG1/YGL099W:NSR1/YGR159C:TIF4631/YGR162W:SSF1/YHR066W:IPI1/YHR085W:RPF1/YHR088W:RIX1/YHR197W:SQT1/YIR012W:YVH1/YIR026C:MRT4/YKL009W:MAK11/YKL021C:RPF2/YKR081C:DRS1/YLL008W:SDO1/YLR022C:RSA3/YLR221C:IPI3/YNL182C:ESF2/YNR054C:BRX1/YOL077C:REX4/YOL080C:NOC2/YOR206W:BMS1/YPL217C:MRD1/YPR112C
71035	nuclear polyadenylation-dependent rRNA catabolic process	10 out of 344 genes, 2.9%	16 out of 7167 background genes, 0.2%	2.03e-07	0	0	RRP46/YGR095C:MTR3/YGR158C:RRP4/YHR069C:LRP1/YHR081W:MTR4/YJL050W:CSL4/YNL232W:TRF5/YNL299W:MPP6/YNR024W:DIS3/YOL021C:RRP6/YOR001W
51656	establishment of organelle localization	23 out of 344 genes, 6.7%	108 out of 7167 background genes, 1.5%	5.44e-07	0	0	ECM1/YAL059W:BUD23/YCR047C:ARX1/YDR101C:BCP1/YDR361C:NUG1/YER006W:ARB1/YER036C:SRM1/YGL097W:LSG1/YGL099W:SLX9/YGR081C:SDA1/YGR245C:RPF1/YHR088W:NMD3/YHR170W:RIX1/YHR197W:NOP9/YJL010C:LTV1/YKL143W:RIX7/YLL034C:BUD20/YLR074C:JJJ1/YNL227C:NOG2/YNR053C:NOC2/YOR206W:RRS1/YOR294W:NOG1/YPL093W:YAR1/YPL239W
71025	RNA surveillance	12 out of 344 genes, 3.5%	27 out of 7167 background genes, 0.4%	6.41e-07	0	0	RRP46/YGR095C:MTR3/YGR158C:SKI6/YGR195W:RRP4/YHR069C:LRP1/YHR081W:MTR4/YJL050W:CSL4/YNL232W:TRF5/YNL299W:MPP6/YNR024W:DIS3/YOL021C:RRP6/YOR001W:RAT1/YOR048C
71027	nuclear RNA surveillance	12 out of 344 genes, 3.5%	27 out of 7167 background genes, 0.4%	6.41e-07	0	0	RRP46/YGR095C:MTR3/YGR158C:SKI6/YGR195W:RRP4/YHR069C:LRP1/YHR081W:MTR4/YJL050W:CSL4/YNL232W:TRF5/YNL299W:MPP6/YNR024W:DIS3/YOL021C:RRP6/YOR001W:RAT1/YOR048C
16074	snoRNA metabolic process	15 out of 344 genes, 4.4%	46 out of 7167 background genes, 0.6%	9.14e-07	0	0	NOP1/YDL014W:RRP46/YGR095C:MTR3/YGR158C:SKI6/YGR195W:PXR1/YGR280C:RRP4/YHR069C:LRP1/YHR081W:MTR4/YJL050W:CBF5/YLR175W:RNT1/YMR239C:CSL4/YNL232W:POP3/YNL282W:TRF5/YNL299W:DIS3/YOL021C:RRP6/YOR001W
467	exonucleolytic trimming to generate mature 3'-end of 5.8S rRNA from tricistronic rRNA transcript (SSU-rRNA, 5.8S rRNA, LSU-rRNA)	10 out of 344 genes, 2.9%	18 out of 7167 background genes, 0.3%	1.01e-06	0	0	RRP46/YGR095C:MTR3/YGR158C:SKI6/YGR195W:RRP4/YHR069C:LRP1/YHR081W:MTR4/YJL050W:CSL4/YNL232W:MPP6/YNR024W:DIS3/YOL021C:RRP6/YOR001W
16075	rRNA catabolic process	12 out of 344 genes, 3.5%	29 out of 7167 background genes, 0.4%	1.75e-06	0	0	RRP46/YGR095C:MTR3/YGR158C:SKI6/YGR195W:RRP4/YHR069C:LRP1/YHR081W:MTR4/YJL050W:DOM34/YNL001W:CSL4/YNL232W:TRF5/YNL299W:MPP6/YNR024W:DIS3/YOL021C:RRP6/YOR001W
34475	U4 snRNA 3'-end processing	8 out of 344 genes, 2.3%	11 out of 7167 background genes, 0.2%	2.18e-06	0	0	MTR3/YGR158C:SKI6/YGR195W:RRP4/YHR069C:LRP1/YHR081W:MTR4/YJL050W:RNT1/YMR239C:TRF5/YNL299W:RRP6/YOR001W
1902626	assembly of large subunit precursor of preribosome	7 out of 344 genes, 2.0%	8 out of 7167 background genes, 0.1%	2.46e-06	0	0	DBP10/YDL031W:SPB4/YFL002C:RPF2/YKR081C:RLP24/YLR009W:NOP2/YNL061W:NOG1/YPL093W:NIP7/YPL211W
34661	ncRNA catabolic process	12 out of 344 genes, 3.5%	31 out of 7167 background genes, 0.4%	4.37e-06	0	0	RRP46/YGR095C:MTR3/YGR158C:SKI6/YGR195W:RRP4/YHR069C:LRP1/YHR081W:MTR4/YJL050W:DOM34/YNL001W:CSL4/YNL232W:TRF5/YNL299W:MPP6/YNR024W:DIS3/YOL021C:RRP6/YOR001W
16078	tRNA catabolic process	9 out of 344 genes, 2.6%	16 out of 7167 background genes, 0.2%	5.97e-06	0	0	RRP46/YGR095C:MTR3/YGR158C:SKI6/YGR195W:RRP4/YHR069C:MTR4/YJL050W:CSL4/YNL232W:TRF5/YNL299W:DIS3/YOL021C:RRP6/YOR001W
71038	nuclear polyadenylation-dependent tRNA catabolic process	9 out of 344 genes, 2.6%	16 out of 7167 background genes, 0.2%	5.97e-06	0	0	RRP46/YGR095C:MTR3/YGR158C:SKI6/YGR195W:RRP4/YHR069C:MTR4/YJL050W:CSL4/YNL232W:TRF5/YNL299W:DIS3/YOL021C:RRP6/YOR001W
31125	rRNA 3'-end processing	10 out of 344 genes, 2.9%	22 out of 7167 background genes, 0.3%	1.26e-05	0	0	RRP46/YGR095C:MTR3/YGR158C:SKI6/YGR195W:RRP4/YHR069C:LRP1/YHR081W:MTR4/YJL050W:CSL4/YNL232W:MPP6/YNR024W:DIS3/YOL021C:RRP6/YOR001W
55	ribosomal large subunit export from nucleus	11 out of 344 genes, 3.2%	28 out of 7167 background genes, 0.4%	1.57e-05	0	0	ECM1/YAL059W:ARX1/YDR101C:BCP1/YDR361C:NUG1/YER006W:SDA1/YGR245C:RPF1/YHR088W:NMD3/YHR170W:RIX7/YLL034C:BUD20/YLR074C:NOG2/YNR053C:RRS1/YOR294W
51640	organelle localization	24 out of 344 genes, 7.0%	142 out of 7167 background genes, 2.0%	2.91e-05	0	0	ECM1/YAL059W:BUD23/YCR047C:ARX1/YDR101C:BCP1/YDR361C:NUG1/YER006W:ARB1/YER036C:SRM1/YGL097W:LSG1/YGL099W:SLX9/YGR081C:SDA1/YGR245C:RPF1/YHR088W:NMD3/YHR170W:RIX1/YHR197W:NOP9/YJL010C:LTV1/YKL143W:NUP133/YKR082W:RIX7/YLL034C:BUD20/YLR074C:JJJ1/YNL227C:NOG2/YNR053C:NOC2/YOR206W:RRS1/YOR294W:NOG1/YPL093W:YAR1/YPL239W
71039	nuclear polyadenylation-dependent CUT catabolic process	7 out of 344 genes, 2.0%	10 out of 7167 background genes, 0.1%	3.39e-05	0	0	MTR3/YGR158C:SKI6/YGR195W:LRP1/YHR081W:TRF5/YNL299W:MPP6/YNR024W:DIS3/YOL021C:RRP6/YOR001W
70475	rRNA base methylation	6 out of 344 genes, 1.7%	7 out of 7167 background genes, 0.1%	4.58e-05	0	0	BUD23/YCR047C:BMT5/YIL096C:BMT6/YLR063W:EMG1/YLR186W:RCM1/YNL022C:NOP2/YNL061W
71028	nuclear mRNA surveillance	9 out of 344 genes, 2.6%	20 out of 7167 background genes, 0.3%	7.39e-05	0	0	MTR3/YGR158C:SKI6/YGR195W:RRP4/YHR069C:LRP1/YHR081W:MTR4/YJL050W:MPP6/YNR024W:DIS3/YOL021C:RRP6/YOR001W:RAT1/YOR048C
34472	snRNA 3'-end processing	8 out of 344 genes, 2.3%	16 out of 7167 background genes, 0.2%	0.00014	0	0	MTR3/YGR158C:SKI6/YGR195W:RRP4/YHR069C:LRP1/YHR081W:MTR4/YJL050W:RNT1/YMR239C:TRF5/YNL299W:RRP6/YOR001W
45943	positive regulation of transcription from RNA polymerase I promoter	7 out of 344 genes, 2.0%	12 out of 7167 background genes, 0.2%	0.00021	0	0	UTP4/YDR324C:UTP5/YDR398W:UTP8/YGR128C:UTP9/YHR196W:UTP10/YJL109C:UTP15/YMR093W:NAN1/YPL126W
71034	CUT catabolic process	7 out of 344 genes, 2.0%	12 out of 7167 background genes, 0.2%	0.00021	0	0	MTR3/YGR158C:SKI6/YGR195W:LRP1/YHR081W:TRF5/YNL299W:MPP6/YNR024W:DIS3/YOL021C:RRP6/YOR001W
71043	CUT metabolic process	7 out of 344 genes, 2.0%	12 out of 7167 background genes, 0.2%	0.00021	0	0	MTR3/YGR158C:SKI6/YGR195W:LRP1/YHR081W:TRF5/YNL299W:MPP6/YNR024W:DIS3/YOL021C:RRP6/YOR001W
16180	snRNA processing	8 out of 344 genes, 2.3%	17 out of 7167 background genes, 0.2%	0.00025	0	0	MTR3/YGR158C:SKI6/YGR195W:RRP4/YHR069C:LRP1/YHR081W:MTR4/YJL050W:RNT1/YMR239C:TRF5/YNL299W:RRP6/YOR001W
6413	translational initiation	14 out of 344 genes, 4.1%	60 out of 7167 background genes, 0.8%	0.00035	0	0	RPG1/YBR079C:GCD6/YDR211W:TIF35/YDR429C:GCD11/YER025W:BUD27/YFL023W:GCD2/YGR083C:TIF4631/YGR162W:SUI2/YJR007W:GCN3/YKR026C:TIF34/YMR146C:NIP1/YMR309C:SUI1/YNL244C:PRT1/YOR361C:TIF3/YPR163C
956	nuclear-transcribed mRNA catabolic process	17 out of 344 genes, 4.9%	90 out of 7167 background genes, 1.3%	0.00055	0	0	TPA1/YER049W:RAI1/YGL246C:RRP46/YGR095C:MTR3/YGR158C:SKI6/YGR195W:RRP4/YHR069C:LRP1/YHR081W:MTR4/YJL050W:MRT4/YKL009W:DOM34/YNL001W:DBP2/YNL112W:CSL4/YNL232W:TRF5/YNL299W:MPP6/YNR024W:DIS3/YOL021C:RRP6/YOR001W:RAT1/YOR048C
154	rRNA modification	17 out of 344 genes, 4.9%	91 out of 7167 background genes, 1.3%	0.00065	0	0	SPB1/YCL054W:BUD23/YCR047C:NOP1/YDL014W:NHP2/YDL208W:RRP8/YDR083W:LCP5/YER127W:NOP10/YHR072W-A:BMT5/YIL096C:BMT6/YLR063W:CBF5/YLR175W:EMG1/YLR186W:NOP56/YLR197W:RCM1/YNL022C:NOP2/YNL061W:PUS7/YOR243C:DIM1/YPL266W:RRP9/YPR137W
6402	mRNA catabolic process	17 out of 344 genes, 4.9%	93 out of 7167 background genes, 1.3%	0.00089	0	0	TPA1/YER049W:RAI1/YGL246C:RRP46/YGR095C:MTR3/YGR158C:SKI6/YGR195W:RRP4/YHR069C:LRP1/YHR081W:MTR4/YJL050W:MRT4/YKL009W:DOM34/YNL001W:DBP2/YNL112W:CSL4/YNL232W:TRF5/YNL299W:MPP6/YNR024W:DIS3/YOL021C:RRP6/YOR001W:RAT1/YOR048C
31123	RNA 3'-end processing	16 out of 344 genes, 4.7%	90 out of 7167 background genes, 1.3%	0.00266	0	0	NOP1/YDL014W:RRP46/YGR095C:MTR3/YGR158C:SKI6/YGR195W:PXR1/YGR280C:RRP4/YHR069C:LRP1/YHR081W:MTR4/YJL050W:TRZ1/YKR079C:CBF5/YLR175W:RNT1/YMR239C:CSL4/YNL232W:TRF5/YNL299W:MPP6/YNR024W:DIS3/YOL021C:RRP6/YOR001W
31120	snRNA pseudouridine synthesis	5 out of 344 genes, 1.5%	7 out of 7167 background genes, 0.1%	0.0028	0	0	NHP2/YDL208W:NOP10/YHR072W-A:GAR1/YHR089C:CBF5/YLR175W:PUS7/YOR243C
40031	snRNA modification	5 out of 344 genes, 1.5%	7 out of 7167 background genes, 0.1%	0.0028	0	0	NHP2/YDL208W:NOP10/YHR072W-A:GAR1/YHR089C:CBF5/YLR175W:PUS7/YOR243C
6401	RNA catabolic process	18 out of 344 genes, 5.2%	115 out of 7167 background genes, 1.6%	0.00444	0	0	TPA1/YER049W:RAI1/YGL246C:RRP46/YGR095C:MTR3/YGR158C:SKI6/YGR195W:RRP4/YHR069C:LRP1/YHR081W:MTR4/YJL050W:NUC1/YJL208C:MRT4/YKL009W:DOM34/YNL001W:DBP2/YNL112W:CSL4/YNL232W:TRF5/YNL299W:MPP6/YNR024W:DIS3/YOL021C:RRP6/YOR001W:RAT1/YOR048C
9303	rRNA transcription	9 out of 344 genes, 2.6%	31 out of 7167 background genes, 0.4%	0.00555	0	0	RRN6/YBL014C:POL5/YEL055C:RPA34/YJL148W:RPA12/YJR063W:RNT1/YMR239C:RPA49/YNL248C:RPA43/YOR340C:RPA190/YOR341W:RPA135/YPR010C
56	ribosomal small subunit export from nucleus	6 out of 344 genes, 1.7%	13 out of 7167 background genes, 0.2%	0.00878	0	0	BUD23/YCR047C:ARB1/YER036C:SLX9/YGR081C:NOP9/YJL010C:LTV1/YKL143W:YAR1/YPL239W
42790	transcription of nuclear large rRNA transcript from RNA polymerase I promoter	7 out of 344 genes, 2.0%	19 out of 7167 background genes, 0.3%	0.0098	0	0	RRN6/YBL014C:RPA34/YJL148W:RPA12/YJR063W:RPA49/YNL248C:RPA43/YOR340C:RPA190/YOR341W:RPA135/YPR010C

## Sheet: C1 0.3
GOID	GO_term	Cluster frequency	Background frequency	P-value	FDR	Expected FP	Gene(s) annotated to the term
42254	ribosome biogenesis	153 out of 257 genes, 59.5%	411 out of 7167 background genes, 5.7%	3.84e-129	0	0	MAK16/YAL025C:ECM1/YAL059W:UTP20/YBL004W:MAK5/YBR142W:ENP1/YBR247C:REI1/YBR267W:SPB1/YCL054W:KRR1/YCL059C:PWP2/YCR057C:NOP1/YDL014W:DBP10/YDL031W:TSR1/YDL060W:SYO1/YDL063C:NOP14/YDL148C:SAS10/YDL153C:NHP2/YDL208W:NOP6/YDL213C:FAL1/YDR021W:MAK21/YDR060W:RRP8/YDR083W:RRP1/YDR087C:ARX1/YDR101C:BFR2/YDR299W:UTP4/YDR324C:BCP1/YDR361C:ESF1/YDR365C:UTP5/YDR398W:RRP17/YDR412W:UTP6/YDR449C:PUF6/YDR496C:SN…
22613	ribonucleoprotein complex biogenesis	156 out of 257 genes, 60.7%	491 out of 7167 background genes, 6.9%	1.19e-119	0	0	MAK16/YAL025C:ECM1/YAL059W:UTP20/YBL004W:MAK5/YBR142W:ENP1/YBR247C:REI1/YBR267W:SPB1/YCL054W:KRR1/YCL059C:PWP2/YCR057C:NOP1/YDL014W:DBP10/YDL031W:TSR1/YDL060W:SYO1/YDL063C:NOP14/YDL148C:SAS10/YDL153C:NHP2/YDL208W:NOP6/YDL213C:FAL1/YDR021W:MAK21/YDR060W:RRP8/YDR083W:RRP1/YDR087C:ARX1/YDR101C:RVB1/YDR190C:BFR2/YDR299W:UTP4/YDR324C:BCP1/YDR361C:ESF1/YDR365C:UTP5/YDR398W:RRP17/YDR412W:UTP6/YDR449C:PU…
34470	ncRNA processing	140 out of 257 genes, 54.5%	409 out of 7167 background genes, 5.7%	1.04e-109	0	0	MAK16/YAL025C:UTP20/YBL004W:TRM7/YBR061C:MAK5/YBR142W:ENP1/YBR247C:SPB1/YCL054W:KRR1/YCL059C:PWP2/YCR057C:NOP1/YDL014W:DBP10/YDL031W:LHP1/YDL051W:TSR1/YDL060W:TRM3/YDL112W:NOP14/YDL148C:SAS10/YDL153C:TRM8/YDL201W:NHP2/YDL208W:FAL1/YDR021W:RRP8/YDR083W:RRP1/YDR087C:TRM1/YDR120C:TRM82/YDR165W:BFR2/YDR299W:UTP4/YDR324C:ESF1/YDR365C:UTP5/YDR398W:RRP17/YDR412W:UTP6/YDR449C:SNU13/YEL026W:NUG1/YER006W:U…
34660	ncRNA metabolic process	142 out of 257 genes, 55.3%	471 out of 7167 background genes, 6.6%	1.28e-102	0	0	MAK16/YAL025C:UTP20/YBL004W:TRM7/YBR061C:MAK5/YBR142W:ENP1/YBR247C:SPB1/YCL054W:KRR1/YCL059C:PWP2/YCR057C:NOP1/YDL014W:DBP10/YDL031W:LHP1/YDL051W:TSR1/YDL060W:TRM3/YDL112W:NOP14/YDL148C:SAS10/YDL153C:TRM8/YDL201W:NHP2/YDL208W:FAL1/YDR021W:RRP8/YDR083W:RRP1/YDR087C:TRM1/YDR120C:TRM82/YDR165W:BFR2/YDR299W:UTP4/YDR324C:ESF1/YDR365C:UTP5/YDR398W:RRP17/YDR412W:UTP6/YDR449C:SNU13/YEL026W:NUG1/YER006W:U…
6364	rRNA processing	117 out of 257 genes, 45.5%	303 out of 7167 background genes, 4.2%	1.07e-95	0	0	MAK16/YAL025C:UTP20/YBL004W:MAK5/YBR142W:ENP1/YBR247C:SPB1/YCL054W:KRR1/YCL059C:PWP2/YCR057C:NOP1/YDL014W:DBP10/YDL031W:TSR1/YDL060W:NOP14/YDL148C:SAS10/YDL153C:NHP2/YDL208W:FAL1/YDR021W:RRP8/YDR083W:RRP1/YDR087C:BFR2/YDR299W:UTP4/YDR324C:ESF1/YDR365C:UTP5/YDR398W:RRP17/YDR412W:UTP6/YDR449C:SNU13/YEL026W:NUG1/YER006W:UTP7/YER082C:NSA2/YER126C:LCP5/YER127W:SPB4/YFL002C:CGR1/YGL029W:DBP3/YGL078C:PR…
16072	rRNA metabolic process	119 out of 257 genes, 46.3%	321 out of 7167 background genes, 4.5%	4.4e-95	0	0	MAK16/YAL025C:UTP20/YBL004W:MAK5/YBR142W:ENP1/YBR247C:SPB1/YCL054W:KRR1/YCL059C:PWP2/YCR057C:NOP1/YDL014W:DBP10/YDL031W:TSR1/YDL060W:NOP14/YDL148C:SAS10/YDL153C:NHP2/YDL208W:FAL1/YDR021W:RRP8/YDR083W:RRP1/YDR087C:BFR2/YDR299W:UTP4/YDR324C:ESF1/YDR365C:UTP5/YDR398W:RRP17/YDR412W:UTP6/YDR449C:SNU13/YEL026W:NUG1/YER006W:UTP7/YER082C:NSA2/YER126C:LCP5/YER127W:SPB4/YFL002C:CGR1/YGL029W:DBP3/YGL078C:PR…
6396	RNA processing	140 out of 257 genes, 54.5%	587 out of 7167 background genes, 8.2%	3.48e-85	0	0	MAK16/YAL025C:UTP20/YBL004W:TRM7/YBR061C:MAK5/YBR142W:ENP1/YBR247C:SPB1/YCL054W:KRR1/YCL059C:PWP2/YCR057C:NOP1/YDL014W:DBP10/YDL031W:LHP1/YDL051W:TSR1/YDL060W:TRM3/YDL112W:NOP14/YDL148C:SAS10/YDL153C:TRM8/YDL201W:NHP2/YDL208W:FAL1/YDR021W:RRP8/YDR083W:RRP1/YDR087C:TRM1/YDR120C:TRM82/YDR165W:BFR2/YDR299W:UTP4/YDR324C:ESF1/YDR365C:UTP5/YDR398W:RRP17/YDR412W:UTP6/YDR449C:SNU13/YEL026W:NUG1/YER006W:U…
44085	cellular component biogenesis	158 out of 257 genes, 61.5%	1067 out of 7167 background genes, 14.9%	3.47e-66	0	0	MAK16/YAL025C:ECM1/YAL059W:UTP20/YBL004W:MAK5/YBR142W:ENP1/YBR247C:REI1/YBR267W:SPB1/YCL054W:KRR1/YCL059C:PWP2/YCR057C:NOP1/YDL014W:DBP10/YDL031W:TSR1/YDL060W:SYO1/YDL063C:NOP14/YDL148C:SAS10/YDL153C:NHP2/YDL208W:NOP6/YDL213C:FAL1/YDR021W:MAK21/YDR060W:RRP8/YDR083W:RRP1/YDR087C:ARX1/YDR101C:RVB1/YDR190C:BFR2/YDR299W:UTP4/YDR324C:BCP1/YDR361C:ESF1/YDR365C:UTP5/YDR398W:RRP17/YDR412W:UTP6/YDR449C:PU…
42274	ribosomal small subunit biogenesis	66 out of 257 genes, 25.7%	129 out of 7167 background genes, 1.8%	2.2e-60	0	0	UTP20/YBL004W:ENP1/YBR247C:KRR1/YCL059C:PWP2/YCR057C:NOP14/YDL148C:SAS10/YDL153C:NOP6/YDL213C:FAL1/YDR021W:UTP4/YDR324C:UTP5/YDR398W:UTP6/YDR449C:SNU13/YEL026W:UTP7/YER082C:PRP43/YGL120C:ROK1/YGL171W:SLX9/YGR081C:NOP7/YGR103W:UTP8/YGR128C:ENP2/YGR145W:EFG1/YGR271C-A:RRP3/YHR065C:DBP8/YHR169W:UTP9/YHR196W:FAF1/YIL019W:UTP25/YIL091C:NOP9/YJL010C:UTP18/YJL069C:UTP10/YJL109C:MPP10/YJR002W:DHR2/YKL078…
16070	RNA metabolic process	165 out of 257 genes, 64.2%	1295 out of 7167 background genes, 18.1%	4.18e-60	0	0	MAK16/YAL025C:UTP20/YBL004W:RRN6/YBL014C:TRM7/YBR061C:MAK5/YBR142W:SUP45/YBR143C:RPB5/YBR154C:ENP1/YBR247C:SPB1/YCL054W:KRR1/YCL059C:PWP2/YCR057C:NOP1/YDL014W:DBP10/YDL031W:LHP1/YDL051W:TSR1/YDL060W:TRM3/YDL112W:NOP14/YDL148C:RPC53/YDL150W:SAS10/YDL153C:TRM8/YDL201W:NHP2/YDL208W:FAL1/YDR021W:RRP8/YDR083W:RRP1/YDR087C:FOB1/YDR110W:TRM1/YDR120C:TRM82/YDR165W:RVB1/YDR190C:BFR2/YDR299W:UTP4/YDR324C:E…
42273	ribosomal large subunit biogenesis	55 out of 257 genes, 21.4%	95 out of 7167 background genes, 1.3%	1.13e-53	0	0	MAK16/YAL025C:MAK5/YBR142W:REI1/YBR267W:SPB1/YCL054W:DBP10/YDL031W:SYO1/YDL063C:MAK21/YDR060W:RRP8/YDR083W:PUF6/YDR496C:NOP16/YER002W:NSA2/YER126C:SPB4/YFL002C:DBP3/YGL078C:LSG1/YGL099W:NSA1/YGL111W:PRP43/YGL120C:NOP7/YGR103W:TIF4631/YGR162W:SDA1/YGR245C:CIC1/YHR052W:SSF1/YHR066W:IPI1/YHR085W:RPF1/YHR088W:RIX1/YHR197W:SQT1/YIR012W:YVH1/YIR026C:ALB1/YJL122W:MRT4/YKL009W:URB1/YKL014C:MAK11/YKL021C:…
30490	maturation of SSU-rRNA	56 out of 257 genes, 21.8%	109 out of 7167 background genes, 1.5%	1.06e-50	0	0	UTP20/YBL004W:ENP1/YBR247C:KRR1/YCL059C:PWP2/YCR057C:NOP14/YDL148C:SAS10/YDL153C:FAL1/YDR021W:UTP4/YDR324C:UTP5/YDR398W:UTP6/YDR449C:SNU13/YEL026W:UTP7/YER082C:PRP43/YGL120C:ROK1/YGL171W:SLX9/YGR081C:NOP7/YGR103W:UTP8/YGR128C:EFG1/YGR271C-A:RRP3/YHR065C:DBP8/YHR169W:UTP9/YHR196W:FAF1/YIL019W:UTP25/YIL091C:NOP9/YJL010C:UTP18/YJL069C:UTP10/YJL109C:MPP10/YJR002W:DHR2/YKL078W:UTP11/YKL099C:SOF1/YLL01…
462	maturation of SSU-rRNA from tricistronic rRNA transcript (SSU-rRNA, 5.8S rRNA, LSU-rRNA)	54 out of 257 genes, 21.0%	100 out of 7167 background genes, 1.4%	2.44e-50	0	0	UTP20/YBL004W:ENP1/YBR247C:KRR1/YCL059C:PWP2/YCR057C:NOP14/YDL148C:SAS10/YDL153C:FAL1/YDR021W:UTP4/YDR324C:UTP5/YDR398W:UTP6/YDR449C:SNU13/YEL026W:UTP7/YER082C:PRP43/YGL120C:ROK1/YGL171W:SLX9/YGR081C:NOP7/YGR103W:UTP8/YGR128C:EFG1/YGR271C-A:RRP3/YHR065C:DBP8/YHR169W:UTP9/YHR196W:FAF1/YIL019W:UTP25/YIL091C:NOP9/YJL010C:UTP18/YJL069C:UTP10/YJL109C:MPP10/YJR002W:DHR2/YKL078W:UTP11/YKL099C:SOF1/YLL01…
90304	nucleic acid metabolic process	165 out of 257 genes, 64.2%	1565 out of 7167 background genes, 21.8%	1.44e-47	0	0	MAK16/YAL025C:UTP20/YBL004W:RRN6/YBL014C:TRM7/YBR061C:MAK5/YBR142W:SUP45/YBR143C:RPB5/YBR154C:ENP1/YBR247C:SPB1/YCL054W:KRR1/YCL059C:PWP2/YCR057C:NOP1/YDL014W:DBP10/YDL031W:LHP1/YDL051W:TSR1/YDL060W:TRM3/YDL112W:NOP14/YDL148C:RPC53/YDL150W:SAS10/YDL153C:TRM8/YDL201W:NHP2/YDL208W:FAL1/YDR021W:RRP8/YDR083W:RRP1/YDR087C:FOB1/YDR110W:TRM1/YDR120C:TRM82/YDR165W:RVB1/YDR190C:BFR2/YDR299W:UTP4/YDR324C:E…
10467	gene expression	178 out of 257 genes, 69.3%	1923 out of 7167 background genes, 26.8%	9.95e-45	0	0	MAK16/YAL025C:RBG1/YAL036C:UTP20/YBL004W:RRN6/YBL014C:TRM7/YBR061C:MAK5/YBR142W:SUP45/YBR143C:RPB5/YBR154C:ENP1/YBR247C:SPB1/YCL054W:KRR1/YCL059C:PWP2/YCR057C:NOP1/YDL014W:DBP10/YDL031W:LHP1/YDL051W:TSR1/YDL060W:TRM3/YDL112W:NOP14/YDL148C:RPC53/YDL150W:SAS10/YDL153C:TRM8/YDL201W:NHP2/YDL208W:FAL1/YDR021W:RRP8/YDR083W:RRP1/YDR087C:FOB1/YDR110W:TRM1/YDR120C:GIR2/YDR152W:TRM82/YDR165W:RVB1/YDR190C:B…
460	maturation of 5.8S rRNA	46 out of 257 genes, 17.9%	82 out of 7167 background genes, 1.1%	1.9e-43	0	0	MAK16/YAL025C:UTP20/YBL004W:MAK5/YBR142W:ENP1/YBR247C:SPB1/YCL054W:KRR1/YCL059C:PWP2/YCR057C:DBP10/YDL031W:NOP14/YDL148C:SAS10/YDL153C:UTP6/YDR449C:UTP7/YER082C:NSA2/YER126C:DBP3/YGL078C:PRP43/YGL120C:ROK1/YGL171W:MTR3/YGR158C:SKI6/YGR195W:RPF1/YHR088W:DBP8/YHR169W:NOP9/YJL010C:MTR4/YJL050W:UTP18/YJL069C:UTP10/YJL109C:MPP10/YJR002W:URB1/YKL014C:MAK11/YKL021C:UTP11/YKL099C:RPF2/YKR081C:FCF2/YLR051…
466	maturation of 5.8S rRNA from tricistronic rRNA transcript (SSU-rRNA, 5.8S rRNA, LSU-rRNA)	46 out of 257 genes, 17.9%	82 out of 7167 background genes, 1.1%	1.9e-43	0	0	MAK16/YAL025C:UTP20/YBL004W:MAK5/YBR142W:ENP1/YBR247C:SPB1/YCL054W:KRR1/YCL059C:PWP2/YCR057C:DBP10/YDL031W:NOP14/YDL148C:SAS10/YDL153C:UTP6/YDR449C:UTP7/YER082C:NSA2/YER126C:DBP3/YGL078C:PRP43/YGL120C:ROK1/YGL171W:MTR3/YGR158C:SKI6/YGR195W:RPF1/YHR088W:DBP8/YHR169W:NOP9/YJL010C:MTR4/YJL050W:UTP18/YJL069C:UTP10/YJL109C:MPP10/YJR002W:URB1/YKL014C:MAK11/YKL021C:UTP11/YKL099C:RPF2/YKR081C:FCF2/YLR051…
6139	nucleobase-containing compound metabolic process	168 out of 257 genes, 65.4%	1740 out of 7167 background genes, 24.3%	3.22e-43	0	0	MAK16/YAL025C:UTP20/YBL004W:RRN6/YBL014C:URA7/YBL039C:TRM7/YBR061C:MAK5/YBR142W:SUP45/YBR143C:RPB5/YBR154C:ENP1/YBR247C:SPB1/YCL054W:KRR1/YCL059C:PWP2/YCR057C:NOP1/YDL014W:DBP10/YDL031W:LHP1/YDL051W:TSR1/YDL060W:TRM3/YDL112W:NOP14/YDL148C:RPC53/YDL150W:SAS10/YDL153C:TRM8/YDL201W:NHP2/YDL208W:FAL1/YDR021W:RRP8/YDR083W:RRP1/YDR087C:FOB1/YDR110W:TRM1/YDR120C:TRM82/YDR165W:RVB1/YDR190C:BFR2/YDR299W:U…
6725	cellular aromatic compound metabolic process	168 out of 257 genes, 65.4%	1811 out of 7167 background genes, 25.3%	1.15e-40	0	0	MAK16/YAL025C:UTP20/YBL004W:RRN6/YBL014C:URA7/YBL039C:TRM7/YBR061C:MAK5/YBR142W:SUP45/YBR143C:RPB5/YBR154C:ENP1/YBR247C:SPB1/YCL054W:KRR1/YCL059C:PWP2/YCR057C:NOP1/YDL014W:DBP10/YDL031W:LHP1/YDL051W:TSR1/YDL060W:TRM3/YDL112W:NOP14/YDL148C:RPC53/YDL150W:SAS10/YDL153C:TRM8/YDL201W:NHP2/YDL208W:FAL1/YDR021W:RRP8/YDR083W:RRP1/YDR087C:FOB1/YDR110W:TRM1/YDR120C:TRM82/YDR165W:RVB1/YDR190C:BFR2/YDR299W:U…
46483	heterocycle metabolic process	168 out of 257 genes, 65.4%	1831 out of 7167 background genes, 25.5%	5.76e-40	0	0	MAK16/YAL025C:UTP20/YBL004W:RRN6/YBL014C:URA7/YBL039C:TRM7/YBR061C:MAK5/YBR142W:SUP45/YBR143C:RPB5/YBR154C:ENP1/YBR247C:SPB1/YCL054W:KRR1/YCL059C:PWP2/YCR057C:NOP1/YDL014W:DBP10/YDL031W:LHP1/YDL051W:TSR1/YDL060W:TRM3/YDL112W:NOP14/YDL148C:RPC53/YDL150W:SAS10/YDL153C:TRM8/YDL201W:NHP2/YDL208W:FAL1/YDR021W:RRP8/YDR083W:RRP1/YDR087C:FOB1/YDR110W:TRM1/YDR120C:TRM82/YDR165W:RVB1/YDR190C:BFR2/YDR299W:U…
34641	cellular nitrogen compound metabolic process	169 out of 257 genes, 65.8%	1894 out of 7167 background genes, 26.4%	1.34e-38	0	0	MAK16/YAL025C:UTP20/YBL004W:RRN6/YBL014C:URA7/YBL039C:TRM7/YBR061C:MAK5/YBR142W:SUP45/YBR143C:RPB5/YBR154C:ENP1/YBR247C:SPB1/YCL054W:KRR1/YCL059C:PWP2/YCR057C:NOP1/YDL014W:DBP10/YDL031W:LHP1/YDL051W:TSR1/YDL060W:TRM3/YDL112W:NOP14/YDL148C:RPC53/YDL150W:SAS10/YDL153C:TRM8/YDL201W:NHP2/YDL208W:FAL1/YDR021W:RRP8/YDR083W:RRP1/YDR087C:FOB1/YDR110W:TRM1/YDR120C:TRM82/YDR165W:RVB1/YDR190C:BFR2/YDR299W:U…
1901360	organic cyclic compound metabolic process	168 out of 257 genes, 65.4%	1884 out of 7167 background genes, 26.3%	3.6e-38	0	0	MAK16/YAL025C:UTP20/YBL004W:RRN6/YBL014C:URA7/YBL039C:TRM7/YBR061C:MAK5/YBR142W:SUP45/YBR143C:RPB5/YBR154C:ENP1/YBR247C:SPB1/YCL054W:KRR1/YCL059C:PWP2/YCR057C:NOP1/YDL014W:DBP10/YDL031W:LHP1/YDL051W:TSR1/YDL060W:TRM3/YDL112W:NOP14/YDL148C:RPC53/YDL150W:SAS10/YDL153C:TRM8/YDL201W:NHP2/YDL208W:FAL1/YDR021W:RRP8/YDR083W:RRP1/YDR087C:FOB1/YDR110W:TRM1/YDR120C:TRM82/YDR165W:RVB1/YDR190C:BFR2/YDR299W:U…
6807	nitrogen compound metabolic process	171 out of 257 genes, 66.5%	2056 out of 7167 background genes, 28.7%	6.32e-35	0	0	MAK16/YAL025C:UTP20/YBL004W:RRN6/YBL014C:URA7/YBL039C:TRM7/YBR061C:MAK5/YBR142W:SUP45/YBR143C:RPB5/YBR154C:ENP1/YBR247C:SPB1/YCL054W:KRR1/YCL059C:PWP2/YCR057C:NOP1/YDL014W:DBP10/YDL031W:LHP1/YDL051W:TSR1/YDL060W:TRM3/YDL112W:NOP14/YDL148C:RPC53/YDL150W:SAS10/YDL153C:TRM8/YDL201W:NHP2/YDL208W:FAL1/YDR021W:RRP8/YDR083W:RRP1/YDR087C:FOB1/YDR110W:TRM1/YDR120C:TRM82/YDR165W:RVB1/YDR190C:BFR2/YDR299W:U…
90501	RNA phosphodiester bond hydrolysis	37 out of 257 genes, 14.4%	72 out of 7167 background genes, 1.0%	1.62e-32	0	0	UTP20/YBL004W:ENP1/YBR247C:KRR1/YCL059C:PWP2/YCR057C:NOP14/YDL148C:SAS10/YDL153C:NHP2/YDL208W:UTP6/YDR449C:UTP7/YER082C:DBP3/YGL078C:ROK1/YGL171W:MTR3/YGR158C:SKI6/YGR195W:DBP8/YHR169W:NOP9/YJL010C:MTR4/YJL050W:UTP18/YJL069C:UTP10/YJL109C:MPP10/YJR002W:UTP11/YKL099C:TRZ1/YKR079C:FCF2/YLR051C:DIP2/YLR129W:EMG1/YLR186W:UTP13/YLR222C:UTP14/YML093W:RRP5/YMR229C:RLP7/YNL002C:KRI1/YNL308C:ESF2/YNR054C:…
469	cleavage involved in rRNA processing	36 out of 257 genes, 14.0%	71 out of 7167 background genes, 1.0%	2.67e-31	0	0	UTP20/YBL004W:ENP1/YBR247C:KRR1/YCL059C:PWP2/YCR057C:NOP14/YDL148C:SAS10/YDL153C:NHP2/YDL208W:UTP6/YDR449C:UTP7/YER082C:DBP3/YGL078C:ROK1/YGL171W:MTR3/YGR158C:SKI6/YGR195W:DBP8/YHR169W:NOP9/YJL010C:MTR4/YJL050W:UTP18/YJL069C:UTP10/YJL109C:MPP10/YJR002W:UTP11/YKL099C:FCF2/YLR051C:DIP2/YLR129W:EMG1/YLR186W:UTP13/YLR222C:UTP14/YML093W:RRP5/YMR229C:RLP7/YNL002C:KRI1/YNL308C:ESF2/YNR054C:RRP6/YOR001W:…
90502	RNA phosphodiester bond hydrolysis, endonucleolytic	31 out of 257 genes, 12.1%	50 out of 7167 background genes, 0.7%	1.95e-30	0	0	UTP20/YBL004W:ENP1/YBR247C:KRR1/YCL059C:PWP2/YCR057C:NOP14/YDL148C:SAS10/YDL153C:UTP6/YDR449C:UTP7/YER082C:DBP3/YGL078C:ROK1/YGL171W:DBP8/YHR169W:NOP9/YJL010C:UTP18/YJL069C:UTP10/YJL109C:MPP10/YJR002W:UTP11/YKL099C:TRZ1/YKR079C:FCF2/YLR051C:DIP2/YLR129W:EMG1/YLR186W:UTP13/YLR222C:UTP14/YML093W:RRP5/YMR229C:KRI1/YNL308C:ESF2/YNR054C:UTP23/YOR004W:PNO1/YOR145C:RRS1/YOR294W:NOP58/YOR310C:MRD1/YPR112…
71840	cellular component organization or biogenesis	169 out of 257 genes, 65.8%	2163 out of 7167 background genes, 30.2%	2.03e-30	0	0	MAK16/YAL025C:ECM1/YAL059W:UTP20/YBL004W:PRS4/YBL068W:MAK5/YBR142W:SUP45/YBR143C:ENP1/YBR247C:REI1/YBR267W:SPB1/YCL054W:KRR1/YCL059C:PWP2/YCR057C:NOP1/YDL014W:DBP10/YDL031W:TSR1/YDL060W:SYO1/YDL063C:NOP14/YDL148C:SAS10/YDL153C:NHP2/YDL208W:NOP6/YDL213C:FAL1/YDR021W:MAK21/YDR060W:RRP8/YDR083W:RRP1/YDR087C:ARX1/YDR101C:FOB1/YDR110W:RVB1/YDR190C:BFR2/YDR299W:UTP4/YDR324C:BCP1/YDR361C:ESF1/YDR365C:UT…
478	endonucleolytic cleavage involved in rRNA processing	30 out of 257 genes, 11.7%	49 out of 7167 background genes, 0.7%	3.79e-29	0	0	UTP20/YBL004W:ENP1/YBR247C:KRR1/YCL059C:PWP2/YCR057C:NOP14/YDL148C:SAS10/YDL153C:UTP6/YDR449C:UTP7/YER082C:DBP3/YGL078C:ROK1/YGL171W:DBP8/YHR169W:NOP9/YJL010C:UTP18/YJL069C:UTP10/YJL109C:MPP10/YJR002W:UTP11/YKL099C:FCF2/YLR051C:DIP2/YLR129W:EMG1/YLR186W:UTP13/YLR222C:UTP14/YML093W:RRP5/YMR229C:KRI1/YNL308C:ESF2/YNR054C:UTP23/YOR004W:PNO1/YOR145C:RRS1/YOR294W:NOP58/YOR310C:MRD1/YPR112C:NOC4/YPR144C
479	endonucleolytic cleavage of tricistronic rRNA transcript (SSU-rRNA, 5.8S rRNA, LSU-rRNA)	30 out of 257 genes, 11.7%	49 out of 7167 background genes, 0.7%	3.79e-29	0	0	UTP20/YBL004W:ENP1/YBR247C:KRR1/YCL059C:PWP2/YCR057C:NOP14/YDL148C:SAS10/YDL153C:UTP6/YDR449C:UTP7/YER082C:DBP3/YGL078C:ROK1/YGL171W:DBP8/YHR169W:NOP9/YJL010C:UTP18/YJL069C:UTP10/YJL109C:MPP10/YJR002W:UTP11/YKL099C:FCF2/YLR051C:DIP2/YLR129W:EMG1/YLR186W:UTP13/YLR222C:UTP14/YML093W:RRP5/YMR229C:KRI1/YNL308C:ESF2/YNR054C:UTP23/YOR004W:PNO1/YOR145C:RRS1/YOR294W:NOP58/YOR310C:MRD1/YPR112C:NOC4/YPR144C
447	endonucleolytic cleavage in ITS1 to separate SSU-rRNA from 5.8S rRNA and LSU-rRNA from tricistronic rRNA transcript (SSU-rRNA, 5.8S rRNA, LSU-rRNA)	29 out of 257 genes, 11.3%	45 out of 7167 background genes, 0.6%	4.46e-29	0	0	UTP20/YBL004W:ENP1/YBR247C:KRR1/YCL059C:PWP2/YCR057C:NOP14/YDL148C:SAS10/YDL153C:UTP6/YDR449C:UTP7/YER082C:ROK1/YGL171W:DBP8/YHR169W:NOP9/YJL010C:UTP18/YJL069C:UTP10/YJL109C:MPP10/YJR002W:UTP11/YKL099C:FCF2/YLR051C:DIP2/YLR129W:EMG1/YLR186W:UTP13/YLR222C:UTP14/YML093W:RRP5/YMR229C:KRI1/YNL308C:ESF2/YNR054C:UTP23/YOR004W:PNO1/YOR145C:RRS1/YOR294W:NOP58/YOR310C:MRD1/YPR112C:NOC4/YPR144C
34471	ncRNA 5'-end processing	26 out of 257 genes, 10.1%	35 out of 7167 background genes, 0.5%	1.81e-28	0	0	UTP20/YBL004W:PWP2/YCR057C:NOP14/YDL148C:SAS10/YDL153C:UTP6/YDR449C:UTP7/YER082C:ROK1/YGL171W:DBP8/YHR169W:NOP9/YJL010C:UTP18/YJL069C:UTP10/YJL109C:MPP10/YJR002W:UTP11/YKL099C:FCF2/YLR051C:DIP2/YLR129W:EMG1/YLR186W:UTP13/YLR222C:UTP14/YML093W:RRP5/YMR229C:RLP7/YNL002C:ESF2/YNR054C:UTP23/YOR004W:PNO1/YOR145C:NOP58/YOR310C:MRD1/YPR112C:NOC4/YPR144C
967	rRNA 5'-end processing	26 out of 257 genes, 10.1%	35 out of 7167 background genes, 0.5%	1.81e-28	0	0	UTP20/YBL004W:PWP2/YCR057C:NOP14/YDL148C:SAS10/YDL153C:UTP6/YDR449C:UTP7/YER082C:ROK1/YGL171W:DBP8/YHR169W:NOP9/YJL010C:UTP18/YJL069C:UTP10/YJL109C:MPP10/YJR002W:UTP11/YKL099C:FCF2/YLR051C:DIP2/YLR129W:EMG1/YLR186W:UTP13/YLR222C:UTP14/YML093W:RRP5/YMR229C:RLP7/YNL002C:ESF2/YNR054C:UTP23/YOR004W:PNO1/YOR145C:NOP58/YOR310C:MRD1/YPR112C:NOC4/YPR144C
43170	macromolecule metabolic process	194 out of 257 genes, 75.5%	2903 out of 7167 background genes, 40.5%	1.93e-28	0	0	MAK16/YAL025C:RBG1/YAL036C:UTP20/YBL004W:RRN6/YBL014C:TRM7/YBR061C:MAK5/YBR142W:SUP45/YBR143C:RPB5/YBR154C:CNS1/YBR155W:ENP1/YBR247C:EFM2/YBR271W:SPB1/YCL054W:KRR1/YCL059C:PWP2/YCR057C:NOP1/YDL014W:DBP10/YDL031W:LHP1/YDL051W:TSR1/YDL060W:TRM3/YDL112W:NOP14/YDL148C:RPC53/YDL150W:SAS10/YDL153C:TRM8/YDL201W:NHP2/YDL208W:FAL1/YDR021W:RRP8/YDR083W:RRP1/YDR087C:FOB1/YDR110W:TRM1/YDR120C:GIR2/YDR152W:YD…
966	RNA 5'-end processing	26 out of 257 genes, 10.1%	36 out of 7167 background genes, 0.5%	6.32e-28	0	0	UTP20/YBL004W:PWP2/YCR057C:NOP14/YDL148C:SAS10/YDL153C:UTP6/YDR449C:UTP7/YER082C:ROK1/YGL171W:DBP8/YHR169W:NOP9/YJL010C:UTP18/YJL069C:UTP10/YJL109C:MPP10/YJR002W:UTP11/YKL099C:FCF2/YLR051C:DIP2/YLR129W:EMG1/YLR186W:UTP13/YLR222C:UTP14/YML093W:RRP5/YMR229C:RLP7/YNL002C:ESF2/YNR054C:UTP23/YOR004W:PNO1/YOR145C:NOP58/YOR310C:MRD1/YPR112C:NOC4/YPR144C
44260	cellular macromolecule metabolic process	190 out of 257 genes, 73.9%	2823 out of 7167 background genes, 39.4%	1.21e-27	0	0	MAK16/YAL025C:RBG1/YAL036C:UTP20/YBL004W:RRN6/YBL014C:TRM7/YBR061C:MAK5/YBR142W:SUP45/YBR143C:RPB5/YBR154C:CNS1/YBR155W:ENP1/YBR247C:EFM2/YBR271W:SPB1/YCL054W:KRR1/YCL059C:PWP2/YCR057C:NOP1/YDL014W:DBP10/YDL031W:LHP1/YDL051W:TSR1/YDL060W:TRM3/YDL112W:NOP14/YDL148C:RPC53/YDL150W:SAS10/YDL153C:TRM8/YDL201W:NHP2/YDL208W:FAL1/YDR021W:RRP8/YDR083W:RRP1/YDR087C:FOB1/YDR110W:TRM1/YDR120C:GIR2/YDR152W:YD…
472	endonucleolytic cleavage to generate mature 5'-end of SSU-rRNA from (SSU-rRNA, 5.8S rRNA, LSU-rRNA)	25 out of 257 genes, 9.7%	34 out of 7167 background genes, 0.5%	4.14e-27	0	0	UTP20/YBL004W:PWP2/YCR057C:NOP14/YDL148C:SAS10/YDL153C:UTP6/YDR449C:UTP7/YER082C:ROK1/YGL171W:DBP8/YHR169W:NOP9/YJL010C:UTP18/YJL069C:UTP10/YJL109C:MPP10/YJR002W:UTP11/YKL099C:FCF2/YLR051C:DIP2/YLR129W:EMG1/YLR186W:UTP13/YLR222C:UTP14/YML093W:RRP5/YMR229C:ESF2/YNR054C:UTP23/YOR004W:PNO1/YOR145C:NOP58/YOR310C:MRD1/YPR112C:NOC4/YPR144C
480	endonucleolytic cleavage in 5'-ETS of tricistronic rRNA transcript (SSU-rRNA, 5.8S rRNA, LSU-rRNA)	24 out of 257 genes, 9.3%	31 out of 7167 background genes, 0.4%	6.78e-27	0	0	UTP20/YBL004W:PWP2/YCR057C:NOP14/YDL148C:SAS10/YDL153C:UTP6/YDR449C:UTP7/YER082C:ROK1/YGL171W:DBP8/YHR169W:NOP9/YJL010C:UTP18/YJL069C:UTP10/YJL109C:MPP10/YJR002W:UTP11/YKL099C:FCF2/YLR051C:DIP2/YLR129W:EMG1/YLR186W:UTP13/YLR222C:UTP14/YML093W:RRP5/YMR229C:ESF2/YNR054C:UTP23/YOR004W:NOP58/YOR310C:MRD1/YPR112C:NOC4/YPR144C
463	maturation of LSU-rRNA from tricistronic rRNA transcript (SSU-rRNA, 5.8S rRNA, LSU-rRNA)	23 out of 257 genes, 8.9%	32 out of 7167 background genes, 0.4%	2.07e-24	0	0	MAK16/YAL025C:MAK5/YBR142W:SPB1/YCL054W:DBP10/YDL031W:NSA2/YER126C:DBP3/YGL078C:PRP43/YGL120C:SSF1/YHR066W:RPF1/YHR088W:URB1/YKL014C:MAK11/YKL021C:DBP7/YKR024C:RPF2/YKR081C:DBP9/YLR276C:RRP5/YMR229C:HAS1/YMR290C:RLP7/YNL002C:NOP2/YNL061W:DBP6/YNR038W:NOP12/YOL041C:NOP8/YOL144W:NOP4/YPL043W:NIP7/YPL211W
470	maturation of LSU-rRNA	24 out of 257 genes, 9.3%	38 out of 7167 background genes, 0.5%	1.99e-23	0	0	MAK16/YAL025C:MAK5/YBR142W:SPB1/YCL054W:DBP10/YDL031W:NSA2/YER126C:SPB4/YFL002C:DBP3/YGL078C:PRP43/YGL120C:SSF1/YHR066W:RPF1/YHR088W:URB1/YKL014C:MAK11/YKL021C:DBP7/YKR024C:RPF2/YKR081C:DBP9/YLR276C:RRP5/YMR229C:HAS1/YMR290C:RLP7/YNL002C:NOP2/YNL061W:DBP6/YNR038W:NOP12/YOL041C:NOP8/YOL144W:NOP4/YPL043W:NIP7/YPL211W
90305	nucleic acid phosphodiester bond hydrolysis	38 out of 257 genes, 14.8%	133 out of 7167 background genes, 1.9%	5.11e-22	0	0	UTP20/YBL004W:ENP1/YBR247C:KRR1/YCL059C:PWP2/YCR057C:NOP14/YDL148C:SAS10/YDL153C:NHP2/YDL208W:UTP6/YDR449C:UTP7/YER082C:DBP3/YGL078C:ROK1/YGL171W:MTR3/YGR158C:SKI6/YGR195W:DBP8/YHR169W:NOP9/YJL010C:MTR4/YJL050W:UTP18/YJL069C:UTP10/YJL109C:MPP10/YJR002W:UTP11/YKL099C:TRZ1/YKR079C:FCF2/YLR051C:DIP2/YLR129W:EMG1/YLR186W:UTP13/YLR222C:UTP14/YML093W:RRP5/YMR229C:RNT1/YMR239C:RLP7/YNL002C:KRI1/YNL308C:…
44238	primary metabolic process	196 out of 257 genes, 76.3%	3476 out of 7167 background genes, 48.5%	8.49e-18	0	0	MAK16/YAL025C:RBG1/YAL036C:UTP20/YBL004W:RRN6/YBL014C:URA7/YBL039C:TRM7/YBR061C:MAK5/YBR142W:SUP45/YBR143C:RPB5/YBR154C:CNS1/YBR155W:ENP1/YBR247C:EFM2/YBR271W:SPB1/YCL054W:KRR1/YCL059C:PWP2/YCR057C:NOP1/YDL014W:DBP10/YDL031W:LHP1/YDL051W:TSR1/YDL060W:TRM3/YDL112W:NOP14/YDL148C:RPC53/YDL150W:SAS10/YDL153C:TRM8/YDL201W:NHP2/YDL208W:FAL1/YDR021W:RRP8/YDR083W:RRP1/YDR087C:FOB1/YDR110W:TRM1/YDR120C:GI…
71704	organic substance metabolic process	200 out of 257 genes, 77.8%	3653 out of 7167 background genes, 51.0%	7.45e-17	0	0	MAK16/YAL025C:RBG1/YAL036C:UTP20/YBL004W:RRN6/YBL014C:URA7/YBL039C:PRS4/YBL068W:TRM7/YBR061C:MAK5/YBR142W:SUP45/YBR143C:RPB5/YBR154C:CNS1/YBR155W:ENP1/YBR247C:EFM2/YBR271W:SPB1/YCL054W:KRR1/YCL059C:PWP2/YCR057C:NOP1/YDL014W:DBP10/YDL031W:LHP1/YDL051W:TSR1/YDL060W:TRM3/YDL112W:NOP14/YDL148C:RPC53/YDL150W:SAS10/YDL153C:TRM8/YDL201W:NHP2/YDL208W:FAL1/YDR021W:RRP8/YDR083W:RRP1/YDR087C:FOB1/YDR110W:TR…
8152	metabolic process	203 out of 257 genes, 79.0%	3815 out of 7167 background genes, 53.2%	1.04e-15	0	0	MAK16/YAL025C:RBG1/YAL036C:UTP20/YBL004W:RRN6/YBL014C:URA7/YBL039C:PRS4/YBL068W:TRM7/YBR061C:MAK5/YBR142W:SUP45/YBR143C:RPB5/YBR154C:CNS1/YBR155W:ENP1/YBR247C:EFM2/YBR271W:SPB1/YCL054W:KRR1/YCL059C:PWP2/YCR057C:NOP1/YDL014W:DBP10/YDL031W:LHP1/YDL051W:TSR1/YDL060W:TRM3/YDL112W:NOP14/YDL148C:RPC53/YDL150W:SAS10/YDL153C:TRM8/YDL201W:NHP2/YDL208W:FAL1/YDR021W:RRP8/YDR083W:RRP1/YDR087C:FOB1/YDR110W:TR…
9451	RNA modification	35 out of 257 genes, 13.6%	169 out of 7167 background genes, 2.4%	3.72e-15	0	0	TRM7/YBR061C:SPB1/YCL054W:NOP1/YDL014W:TRM3/YDL112W:TRM8/YDL201W:NHP2/YDL208W:RRP8/YDR083W:TRM1/YDR120C:TRM82/YDR165W:LCP5/YER127W:DEG1/YFL001W:ELP2/YGR200C:GAR1/YHR089C:URM1/YIL008W:BMT5/YIL096C:SAP185/YJL098W:GCD14/YJL125C:CBF5/YLR175W:EMG1/YLR186W:NOP56/YLR197W:IKI3/YLR384C:DUS3/YLR401C:DUS1/YML080W:RCM1/YNL022C:NOP2/YNL061W:GCD10/YNL062C:NCS2/YNL119W:PUS4/YNL292W:TRM10/YOL093W:TRM11/YOL124C:P…
44237	cellular metabolic process	198 out of 257 genes, 77.0%	3694 out of 7167 background genes, 51.5%	4.3e-15	0	0	MAK16/YAL025C:RBG1/YAL036C:UTP20/YBL004W:RRN6/YBL014C:URA7/YBL039C:PRS4/YBL068W:TRM7/YBR061C:MAK5/YBR142W:SUP45/YBR143C:RPB5/YBR154C:CNS1/YBR155W:ENP1/YBR247C:EFM2/YBR271W:SPB1/YCL054W:KRR1/YCL059C:PWP2/YCR057C:NOP1/YDL014W:DBP10/YDL031W:LHP1/YDL051W:TSR1/YDL060W:TRM3/YDL112W:NOP14/YDL148C:RPC53/YDL150W:SAS10/YDL153C:TRM8/YDL201W:NHP2/YDL208W:FAL1/YDR021W:RRP8/YDR083W:RRP1/YDR087C:FOB1/YDR110W:TR…
33750	ribosome localization	19 out of 257 genes, 7.4%	48 out of 7167 background genes, 0.7%	3.72e-13	0	0	ECM1/YAL059W:ARX1/YDR101C:BCP1/YDR361C:NUG1/YER006W:ARB1/YER036C:LSG1/YGL099W:SLX9/YGR081C:SDA1/YGR245C:RPF1/YHR088W:NMD3/YHR170W:RIX1/YHR197W:NOP9/YJL010C:LTV1/YKL143W:RIX7/YLL034C:NOG2/YNR053C:NOC2/YOR206W:RRS1/YOR294W:NOG1/YPL093W:YAR1/YPL239W
33753	establishment of ribosome localization	19 out of 257 genes, 7.4%	48 out of 7167 background genes, 0.7%	3.72e-13	0	0	ECM1/YAL059W:ARX1/YDR101C:BCP1/YDR361C:NUG1/YER006W:ARB1/YER036C:LSG1/YGL099W:SLX9/YGR081C:SDA1/YGR245C:RPF1/YHR088W:NMD3/YHR170W:RIX1/YHR197W:NOP9/YJL010C:LTV1/YKL143W:RIX7/YLL034C:NOG2/YNR053C:NOC2/YOR206W:RRS1/YOR294W:NOG1/YPL093W:YAR1/YPL239W
54	ribosomal subunit export from nucleus	19 out of 257 genes, 7.4%	48 out of 7167 background genes, 0.7%	3.72e-13	0	0	ECM1/YAL059W:ARX1/YDR101C:BCP1/YDR361C:NUG1/YER006W:ARB1/YER036C:LSG1/YGL099W:SLX9/YGR081C:SDA1/YGR245C:RPF1/YHR088W:NMD3/YHR170W:RIX1/YHR197W:NOP9/YJL010C:LTV1/YKL143W:RIX7/YLL034C:NOG2/YNR053C:NOC2/YOR206W:RRS1/YOR294W:NOG1/YPL093W:YAR1/YPL239W
71166	ribonucleoprotein complex localization	19 out of 257 genes, 7.4%	48 out of 7167 background genes, 0.7%	3.72e-13	0	0	ECM1/YAL059W:ARX1/YDR101C:BCP1/YDR361C:NUG1/YER006W:ARB1/YER036C:LSG1/YGL099W:SLX9/YGR081C:SDA1/YGR245C:RPF1/YHR088W:NMD3/YHR170W:RIX1/YHR197W:NOP9/YJL010C:LTV1/YKL143W:RIX7/YLL034C:NOG2/YNR053C:NOC2/YOR206W:RRS1/YOR294W:NOG1/YPL093W:YAR1/YPL239W
71426	ribonucleoprotein complex export from nucleus	19 out of 257 genes, 7.4%	48 out of 7167 background genes, 0.7%	3.72e-13	0	0	ECM1/YAL059W:ARX1/YDR101C:BCP1/YDR361C:NUG1/YER006W:ARB1/YER036C:LSG1/YGL099W:SLX9/YGR081C:SDA1/YGR245C:RPF1/YHR088W:NMD3/YHR170W:RIX1/YHR197W:NOP9/YJL010C:LTV1/YKL143W:RIX7/YLL034C:NOG2/YNR053C:NOC2/YOR206W:RRS1/YOR294W:NOG1/YPL093W:YAR1/YPL239W
71428	rRNA-containing ribonucleoprotein complex export from nucleus	19 out of 257 genes, 7.4%	48 out of 7167 background genes, 0.7%	3.72e-13	0	0	ECM1/YAL059W:ARX1/YDR101C:BCP1/YDR361C:NUG1/YER006W:ARB1/YER036C:LSG1/YGL099W:SLX9/YGR081C:SDA1/YGR245C:RPF1/YHR088W:NMD3/YHR170W:RIX1/YHR197W:NOP9/YJL010C:LTV1/YKL143W:RIX7/YLL034C:NOG2/YNR053C:NOC2/YOR206W:RRS1/YOR294W:NOG1/YPL093W:YAR1/YPL239W
71826	ribonucleoprotein complex subunit organization	31 out of 257 genes, 12.1%	154 out of 7167 background genes, 2.1%	7.58e-13	0	0	DBP10/YDL031W:MAK21/YDR060W:RVB1/YDR190C:SPB4/YFL002C:LSG1/YGL099W:PRP43/YGL120C:TIF4631/YGR162W:SSF1/YHR066W:IPI1/YHR085W:RPF1/YHR088W:RIX1/YHR197W:SHQ1/YIL104C:SQT1/YIR012W:YVH1/YIR026C:SUI2/YJR007W:MRT4/YKL009W:MAK11/YKL021C:RPF2/YKR081C:DRS1/YLL008W:RLP24/YLR009W:DOM34/YNL001W:NOP2/YNL061W:IPI3/YNL182C:ESF2/YNR054C:BRX1/YOL077C:REX4/YOL080C:NOC2/YOR206W:NOG1/YPL093W:NIP7/YPL211W:BMS1/YPL217C:…
42255	ribosome assembly	20 out of 257 genes, 7.8%	58 out of 7167 background genes, 0.8%	1.48e-12	0	0	MAK21/YDR060W:SPB4/YFL002C:LSG1/YGL099W:SSF1/YHR066W:IPI1/YHR085W:RPF1/YHR088W:RIX1/YHR197W:SQT1/YIR012W:YVH1/YIR026C:MRT4/YKL009W:MAK11/YKL021C:RPF2/YKR081C:DRS1/YLL008W:IPI3/YNL182C:ESF2/YNR054C:BRX1/YOL077C:REX4/YOL080C:NOC2/YOR206W:BMS1/YPL217C:MRD1/YPR112C
27	ribosomal large subunit assembly	16 out of 257 genes, 6.2%	34 out of 7167 background genes, 0.5%	2.67e-12	0	0	MAK21/YDR060W:SPB4/YFL002C:LSG1/YGL099W:SSF1/YHR066W:IPI1/YHR085W:RPF1/YHR088W:RIX1/YHR197W:SQT1/YIR012W:YVH1/YIR026C:MRT4/YKL009W:MAK11/YKL021C:RPF2/YKR081C:DRS1/YLL008W:IPI3/YNL182C:BRX1/YOL077C:REX4/YOL080C
22618	ribonucleoprotein complex assembly	29 out of 257 genes, 11.3%	148 out of 7167 background genes, 2.1%	1.38e-11	0	0	DBP10/YDL031W:MAK21/YDR060W:RVB1/YDR190C:SPB4/YFL002C:LSG1/YGL099W:TIF4631/YGR162W:SSF1/YHR066W:IPI1/YHR085W:RPF1/YHR088W:RIX1/YHR197W:SHQ1/YIL104C:SQT1/YIR012W:YVH1/YIR026C:SUI2/YJR007W:MRT4/YKL009W:MAK11/YKL021C:RPF2/YKR081C:DRS1/YLL008W:RLP24/YLR009W:NOP2/YNL061W:IPI3/YNL182C:ESF2/YNR054C:BRX1/YOL077C:REX4/YOL080C:NOC2/YOR206W:NOG1/YPL093W:NIP7/YPL211W:BMS1/YPL217C:MRD1/YPR112C
6400	tRNA modification	21 out of 257 genes, 8.2%	74 out of 7167 background genes, 1.0%	2.5e-11	0	0	TRM7/YBR061C:TRM3/YDL112W:TRM8/YDL201W:TRM1/YDR120C:TRM82/YDR165W:DEG1/YFL001W:ELP2/YGR200C:URM1/YIL008W:SAP185/YJL098W:GCD14/YJL125C:IKI3/YLR384C:DUS3/YLR401C:DUS1/YML080W:GCD10/YNL062C:NCS2/YNL119W:PUS4/YNL292W:TRM10/YOL093W:TRM11/YOL124C:PUS7/YOR243C:ELP3/YPL086C:TYW1/YPL207W
32259	methylation	25 out of 257 genes, 9.7%	122 out of 7167 background genes, 1.7%	3.16e-10	0	0	TRM7/YBR061C:EFM2/YBR271W:SPB1/YCL054W:NOP1/YDL014W:TRM3/YDL112W:TRM8/YDL201W:RRP8/YDR083W:TRM1/YDR120C:TRM82/YDR165W:RMT2/YDR465C:YGR283C:EFM1/YHL039W:SEE1/YIL064W:BMT5/YIL096C:HPM1/YIL110W:GCD14/YJL125C:EMG1/YLR186W:FPR4/YLR449W:YMR310C:RCM1/YNL022C:NOP2/YNL061W:GCD10/YNL062C:TRM10/YOL093W:TRM11/YOL124C:SFM1/YOR021C
8033	tRNA processing	23 out of 257 genes, 8.9%	106 out of 7167 background genes, 1.5%	7.77e-10	0	0	TRM7/YBR061C:LHP1/YDL051W:TRM3/YDL112W:TRM8/YDL201W:TRM1/YDR120C:TRM82/YDR165W:DEG1/YFL001W:ELP2/YGR200C:URM1/YIL008W:SAP185/YJL098W:GCD14/YJL125C:TRZ1/YKR079C:IKI3/YLR384C:DUS3/YLR401C:DUS1/YML080W:GCD10/YNL062C:NCS2/YNL119W:PUS4/YNL292W:TRM10/YOL093W:TRM11/YOL124C:PUS7/YOR243C:ELP3/YPL086C:TYW1/YPL207W
6360	transcription from RNA polymerase I promoter	18 out of 257 genes, 7.0%	64 out of 7167 background genes, 0.9%	2e-09	0	0	RRN6/YBL014C:RPB5/YBR154C:UTP4/YDR324C:UTP5/YDR398W:UTP8/YGR128C:UTP9/YHR196W:UTP10/YJL109C:RPA34/YJL148W:RPA12/YJR063W:UTP15/YMR093W:RPC19/YNL113W:RPA49/YNL248C:RPA43/YOR340C:RPA190/YOR341W:NAN1/YPL126W:RPA135/YPR010C:RPC40/YPR110C:RPO26/YPR187W
42797	tRNA transcription from RNA polymerase III promoter	11 out of 257 genes, 4.3%	19 out of 7167 background genes, 0.3%	2.75e-09	0	0	RPB5/YBR154C:RPC53/YDL150W:RPC17/YJL011C:RPC25/YKL144C:RPC19/YNL113W:RPC31/YNL151C:RPC34/YNR003C:RPO31/YOR116C:RET1/YOR207C:RPC40/YPR110C:RPO26/YPR187W
9304	tRNA transcription	11 out of 257 genes, 4.3%	19 out of 7167 background genes, 0.3%	2.75e-09	0	0	RPB5/YBR154C:RPC53/YDL150W:RPC17/YJL011C:RPC25/YKL144C:RPC19/YNL113W:RPC31/YNL151C:RPC34/YNR003C:RPO31/YOR116C:RET1/YOR207C:RPC40/YPR110C:RPO26/YPR187W
6399	tRNA metabolic process	27 out of 257 genes, 10.5%	161 out of 7167 background genes, 2.2%	5.49e-09	0	0	TRM7/YBR061C:LHP1/YDL051W:TRM3/YDL112W:TRM8/YDL201W:TRM1/YDR120C:TRM82/YDR165W:DEG1/YFL001W:MTR3/YGR158C:SKI6/YGR195W:ELP2/YGR200C:URM1/YIL008W:MTR4/YJL050W:SAP185/YJL098W:GCD14/YJL125C:TRZ1/YKR079C:IKI3/YLR384C:DUS3/YLR401C:DUS1/YML080W:GCD10/YNL062C:NCS2/YNL119W:PUS4/YNL292W:TRM10/YOL093W:TRM11/YOL124C:RRP6/YOR001W:PUS7/YOR243C:ELP3/YPL086C:TYW1/YPL207W
43414	macromolecule methylation	23 out of 257 genes, 8.9%	120 out of 7167 background genes, 1.7%	1.18e-08	0	0	TRM7/YBR061C:EFM2/YBR271W:SPB1/YCL054W:NOP1/YDL014W:TRM3/YDL112W:TRM8/YDL201W:RRP8/YDR083W:TRM1/YDR120C:TRM82/YDR165W:RMT2/YDR465C:EFM1/YHL039W:SEE1/YIL064W:BMT5/YIL096C:HPM1/YIL110W:GCD14/YJL125C:EMG1/YLR186W:FPR4/YLR449W:RCM1/YNL022C:NOP2/YNL061W:GCD10/YNL062C:TRM10/YOL093W:TRM11/YOL124C:SFM1/YOR021C
6913	nucleocytoplasmic transport	26 out of 257 genes, 10.1%	173 out of 7167 background genes, 2.4%	1.67e-07	0	0	ECM1/YAL059W:REI1/YBR267W:SYO1/YDL063C:ARX1/YDR101C:BCP1/YDR361C:SXM1/YDR395W:NUG1/YER006W:ARB1/YER036C:LSG1/YGL099W:SLX9/YGR081C:UTP8/YGR128C:SDA1/YGR245C:RPF1/YHR088W:NMD3/YHR170W:RIX1/YHR197W:NOP9/YJL010C:NPA3/YJR072C:LTV1/YKL143W:SRP40/YKR092C:RIX7/YLL034C:NOG2/YNR053C:NOC2/YOR206W:RRS1/YOR294W:NOG1/YPL093W:NEW1/YPL226W:YAR1/YPL239W
51169	nuclear transport	26 out of 257 genes, 10.1%	174 out of 7167 background genes, 2.4%	1.91e-07	0	0	ECM1/YAL059W:REI1/YBR267W:SYO1/YDL063C:ARX1/YDR101C:BCP1/YDR361C:SXM1/YDR395W:NUG1/YER006W:ARB1/YER036C:LSG1/YGL099W:SLX9/YGR081C:UTP8/YGR128C:SDA1/YGR245C:RPF1/YHR088W:NMD3/YHR170W:RIX1/YHR197W:NOP9/YJL010C:NPA3/YJR072C:LTV1/YKL143W:SRP40/YKR092C:RIX7/YLL034C:NOG2/YNR053C:NOC2/YOR206W:RRS1/YOR294W:NOG1/YPL093W:NEW1/YPL226W:YAR1/YPL239W
1902626	assembly of large subunit precursor of preribosome	7 out of 257 genes, 2.7%	8 out of 7167 background genes, 0.1%	2.51e-07	0	0	DBP10/YDL031W:SPB4/YFL002C:RPF2/YKR081C:RLP24/YLR009W:NOP2/YNL061W:NOG1/YPL093W:NIP7/YPL211W
51168	nuclear export	22 out of 257 genes, 8.6%	128 out of 7167 background genes, 1.8%	2.98e-07	0	0	ECM1/YAL059W:ARX1/YDR101C:BCP1/YDR361C:SXM1/YDR395W:NUG1/YER006W:ARB1/YER036C:LSG1/YGL099W:SLX9/YGR081C:UTP8/YGR128C:SDA1/YGR245C:RPF1/YHR088W:NMD3/YHR170W:RIX1/YHR197W:NOP9/YJL010C:LTV1/YKL143W:RIX7/YLL034C:NOG2/YNR053C:NOC2/YOR206W:RRS1/YOR294W:NOG1/YPL093W:NEW1/YPL226W:YAR1/YPL239W
70925	organelle assembly	21 out of 257 genes, 8.2%	119 out of 7167 background genes, 1.7%	4.5e-07	0	0	MAK21/YDR060W:SPB4/YFL002C:LSG1/YGL099W:TIF4631/YGR162W:SSF1/YHR066W:IPI1/YHR085W:RPF1/YHR088W:RIX1/YHR197W:SQT1/YIR012W:YVH1/YIR026C:MRT4/YKL009W:MAK11/YKL021C:RPF2/YKR081C:DRS1/YLL008W:IPI3/YNL182C:ESF2/YNR054C:BRX1/YOL077C:REX4/YOL080C:NOC2/YOR206W:BMS1/YPL217C:MRD1/YPR112C
30488	tRNA methylation	9 out of 257 genes, 3.5%	19 out of 7167 background genes, 0.3%	2.64e-06	0	0	TRM7/YBR061C:TRM3/YDL112W:TRM8/YDL201W:TRM1/YDR120C:TRM82/YDR165W:GCD14/YJL125C:GCD10/YNL062C:TRM10/YOL093W:TRM11/YOL124C
51656	establishment of organelle localization	19 out of 257 genes, 7.4%	108 out of 7167 background genes, 1.5%	3.08e-06	0	0	ECM1/YAL059W:ARX1/YDR101C:BCP1/YDR361C:NUG1/YER006W:ARB1/YER036C:LSG1/YGL099W:SLX9/YGR081C:SDA1/YGR245C:RPF1/YHR088W:NMD3/YHR170W:RIX1/YHR197W:NOP9/YJL010C:LTV1/YKL143W:RIX7/YLL034C:NOG2/YNR053C:NOC2/YOR206W:RRS1/YOR294W:NOG1/YPL093W:YAR1/YPL239W
1510	RNA methylation	16 out of 257 genes, 6.2%	76 out of 7167 background genes, 1.1%	3.39e-06	0	0	TRM7/YBR061C:SPB1/YCL054W:NOP1/YDL014W:TRM3/YDL112W:TRM8/YDL201W:RRP8/YDR083W:TRM1/YDR120C:TRM82/YDR165W:BMT5/YIL096C:GCD14/YJL125C:EMG1/YLR186W:RCM1/YNL022C:NOP2/YNL061W:GCD10/YNL062C:TRM10/YOL093W:TRM11/YOL124C
9987	cellular process	212 out of 257 genes, 82.5%	4803 out of 7167 background genes, 67.0%	5.46e-06	0	0	MAK16/YAL025C:RBG1/YAL036C:UTP20/YBL004W:RRN6/YBL014C:URA7/YBL039C:PRS4/YBL068W:TRM7/YBR061C:MAK5/YBR142W:SUP45/YBR143C:RPB5/YBR154C:CNS1/YBR155W:ENP1/YBR247C:REI1/YBR267W:EFM2/YBR271W:SPB1/YCL054W:KRR1/YCL059C:PWP2/YCR057C:NOP1/YDL014W:DBP10/YDL031W:LHP1/YDL051W:TSR1/YDL060W:TRM3/YDL112W:NOP14/YDL148C:RPC53/YDL150W:SAS10/YDL153C:TRM8/YDL201W:NHP2/YDL208W:FAL1/YDR021W:MAK21/YDR060W:RRP8/YDR083W:R…
55	ribosomal large subunit export from nucleus	10 out of 257 genes, 3.9%	28 out of 7167 background genes, 0.4%	1e-05	0	0	ECM1/YAL059W:ARX1/YDR101C:BCP1/YDR361C:NUG1/YER006W:SDA1/YGR245C:RPF1/YHR088W:NMD3/YHR170W:RIX7/YLL034C:NOG2/YNR053C:RRS1/YOR294W
45943	positive regulation of transcription from RNA polymerase I promoter	7 out of 257 genes, 2.7%	12 out of 7167 background genes, 0.2%	2.19e-05	0	0	UTP4/YDR324C:UTP5/YDR398W:UTP8/YGR128C:UTP9/YHR196W:UTP10/YJL109C:UTP15/YMR093W:NAN1/YPL126W
6383	transcription from RNA polymerase III promoter	11 out of 257 genes, 4.3%	40 out of 7167 background genes, 0.6%	4.3e-05	0	0	RPB5/YBR154C:RPC53/YDL150W:RPC17/YJL011C:RPC25/YKL144C:RPC19/YNL113W:RPC31/YNL151C:RPC34/YNR003C:RPO31/YOR116C:RET1/YOR207C:RPC40/YPR110C:RPO26/YPR187W
16073	snRNA metabolic process	9 out of 257 genes, 3.5%	26 out of 7167 background genes, 0.4%	7.17e-05	0	0	NHP2/YDL208W:MTR3/YGR158C:SKI6/YGR195W:GAR1/YHR089C:MTR4/YJL050W:CBF5/YLR175W:RNT1/YMR239C:RRP6/YOR001W:PUS7/YOR243C
51640	organelle localization	19 out of 257 genes, 7.4%	142 out of 7167 background genes, 2.0%	0.00028	0	0	ECM1/YAL059W:ARX1/YDR101C:BCP1/YDR361C:NUG1/YER006W:ARB1/YER036C:LSG1/YGL099W:SLX9/YGR081C:SDA1/YGR245C:RPF1/YHR088W:NMD3/YHR170W:RIX1/YHR197W:NOP9/YJL010C:LTV1/YKL143W:RIX7/YLL034C:NOG2/YNR053C:NOC2/YOR206W:RRS1/YOR294W:NOG1/YPL093W:YAR1/YPL239W
9303	rRNA transcription	9 out of 257 genes, 3.5%	31 out of 7167 background genes, 0.4%	0.0004	0	0	RRN6/YBL014C:POL5/YEL055C:RPA34/YJL148W:RPA12/YJR063W:RNT1/YMR239C:RPA49/YNL248C:RPA43/YOR340C:RPA190/YOR341W:RPA135/YPR010C
42790	transcription of nuclear large rRNA transcript from RNA polymerase I promoter	7 out of 257 genes, 2.7%	19 out of 7167 background genes, 0.3%	0.00113	0	0	RRN6/YBL014C:RPA34/YJL148W:RPA12/YJR063W:RPA49/YNL248C:RPA43/YOR340C:RPA190/YOR341W:RPA135/YPR010C
154	rRNA modification	14 out of 257 genes, 5.4%	91 out of 7167 background genes, 1.3%	0.00169	0	0	SPB1/YCL054W:NOP1/YDL014W:NHP2/YDL208W:RRP8/YDR083W:LCP5/YER127W:BMT5/YIL096C:CBF5/YLR175W:EMG1/YLR186W:NOP56/YLR197W:RCM1/YNL022C:NOP2/YNL061W:PUS7/YOR243C:DIM1/YPL266W:RRP9/YPR137W
43628	ncRNA 3'-end processing	9 out of 257 genes, 3.5%	44 out of 7167 background genes, 0.6%	0.00924	0	0	NOP1/YDL014W:MTR3/YGR158C:SKI6/YGR195W:PXR1/YGR280C:MTR4/YJL050W:TRZ1/YKR079C:CBF5/YLR175W:RNT1/YMR239C:RRP6/YOR001W

## Sheet: C1 0.4
GOID	GO_term	Cluster frequency	Background frequency	P-value	FDR	Expected FP	Gene(s) annotated to the term
42254	ribosome biogenesis	124 out of 164 genes, 75.6%	411 out of 7167 background genes, 5.7%	5.34e-123	0	0	MAK16/YAL025C:ECM1/YAL059W:UTP20/YBL004W:MAK5/YBR142W:ENP1/YBR247C:REI1/YBR267W:SPB1/YCL054W:KRR1/YCL059C:NOP1/YDL014W:DBP10/YDL031W:TSR1/YDL060W:SYO1/YDL063C:NOP14/YDL148C:SAS10/YDL153C:NHP2/YDL208W:NOP6/YDL213C:FAL1/YDR021W:MAK21/YDR060W:RRP8/YDR083W:RRP1/YDR087C:ARX1/YDR101C:UTP4/YDR324C:BCP1/YDR361C:ESF1/YDR365C:RRP17/YDR412W:UTP6/YDR449C:PUF6/YDR496C:NOP16/YER002W:NUG1/YER006W:NSA2/YER126C:L…
22613	ribonucleoprotein complex biogenesis	124 out of 164 genes, 75.6%	491 out of 7167 background genes, 6.9%	5.24e-112	0	0	MAK16/YAL025C:ECM1/YAL059W:UTP20/YBL004W:MAK5/YBR142W:ENP1/YBR247C:REI1/YBR267W:SPB1/YCL054W:KRR1/YCL059C:NOP1/YDL014W:DBP10/YDL031W:TSR1/YDL060W:SYO1/YDL063C:NOP14/YDL148C:SAS10/YDL153C:NHP2/YDL208W:NOP6/YDL213C:FAL1/YDR021W:MAK21/YDR060W:RRP8/YDR083W:RRP1/YDR087C:ARX1/YDR101C:UTP4/YDR324C:BCP1/YDR361C:ESF1/YDR365C:RRP17/YDR412W:UTP6/YDR449C:PUF6/YDR496C:NOP16/YER002W:NUG1/YER006W:NSA2/YER126C:L…
34470	ncRNA processing	107 out of 164 genes, 65.2%	409 out of 7167 background genes, 5.7%	8.16e-94	0	0	MAK16/YAL025C:UTP20/YBL004W:TRM7/YBR061C:MAK5/YBR142W:ENP1/YBR247C:SPB1/YCL054W:KRR1/YCL059C:NOP1/YDL014W:DBP10/YDL031W:LHP1/YDL051W:TSR1/YDL060W:NOP14/YDL148C:SAS10/YDL153C:TRM8/YDL201W:NHP2/YDL208W:FAL1/YDR021W:RRP8/YDR083W:RRP1/YDR087C:TRM1/YDR120C:TRM82/YDR165W:UTP4/YDR324C:ESF1/YDR365C:RRP17/YDR412W:UTP6/YDR449C:NUG1/YER006W:NSA2/YER126C:LCP5/YER127W:SPB4/YFL002C:CGR1/YGL029W:ROK1/YGL171W:SL…
6364	rRNA processing	96 out of 164 genes, 58.5%	303 out of 7167 background genes, 4.2%	6.23e-91	0	0	MAK16/YAL025C:UTP20/YBL004W:MAK5/YBR142W:ENP1/YBR247C:SPB1/YCL054W:KRR1/YCL059C:NOP1/YDL014W:DBP10/YDL031W:TSR1/YDL060W:NOP14/YDL148C:SAS10/YDL153C:NHP2/YDL208W:FAL1/YDR021W:RRP8/YDR083W:RRP1/YDR087C:UTP4/YDR324C:ESF1/YDR365C:RRP17/YDR412W:UTP6/YDR449C:NUG1/YER006W:NSA2/YER126C:LCP5/YER127W:SPB4/YFL002C:CGR1/YGL029W:ROK1/YGL171W:SLX9/YGR081C:NOP7/YGR103W:UTP8/YGR128C:ENP2/YGR145W:MTR3/YGR158C:RRP…
16072	rRNA metabolic process	97 out of 164 genes, 59.1%	321 out of 7167 background genes, 4.5%	9e-90	0	0	MAK16/YAL025C:UTP20/YBL004W:MAK5/YBR142W:ENP1/YBR247C:SPB1/YCL054W:KRR1/YCL059C:NOP1/YDL014W:DBP10/YDL031W:TSR1/YDL060W:NOP14/YDL148C:SAS10/YDL153C:NHP2/YDL208W:FAL1/YDR021W:RRP8/YDR083W:RRP1/YDR087C:UTP4/YDR324C:ESF1/YDR365C:RRP17/YDR412W:UTP6/YDR449C:NUG1/YER006W:NSA2/YER126C:LCP5/YER127W:SPB4/YFL002C:CGR1/YGL029W:ROK1/YGL171W:SLX9/YGR081C:NOP7/YGR103W:UTP8/YGR128C:ENP2/YGR145W:MTR3/YGR158C:RRP…
34660	ncRNA metabolic process	108 out of 164 genes, 65.9%	471 out of 7167 background genes, 6.6%	4.52e-88	0	0	MAK16/YAL025C:UTP20/YBL004W:TRM7/YBR061C:MAK5/YBR142W:ENP1/YBR247C:SPB1/YCL054W:KRR1/YCL059C:NOP1/YDL014W:DBP10/YDL031W:LHP1/YDL051W:TSR1/YDL060W:NOP14/YDL148C:SAS10/YDL153C:TRM8/YDL201W:NHP2/YDL208W:FAL1/YDR021W:RRP8/YDR083W:RRP1/YDR087C:TRM1/YDR120C:TRM82/YDR165W:UTP4/YDR324C:ESF1/YDR365C:RRP17/YDR412W:UTP6/YDR449C:NUG1/YER006W:NSA2/YER126C:LCP5/YER127W:SPB4/YFL002C:CGR1/YGL029W:ROK1/YGL171W:SL…
6396	RNA processing	107 out of 164 genes, 65.2%	587 out of 7167 background genes, 8.2%	1.56e-75	0	0	MAK16/YAL025C:UTP20/YBL004W:TRM7/YBR061C:MAK5/YBR142W:ENP1/YBR247C:SPB1/YCL054W:KRR1/YCL059C:NOP1/YDL014W:DBP10/YDL031W:LHP1/YDL051W:TSR1/YDL060W:NOP14/YDL148C:SAS10/YDL153C:TRM8/YDL201W:NHP2/YDL208W:FAL1/YDR021W:RRP8/YDR083W:RRP1/YDR087C:TRM1/YDR120C:TRM82/YDR165W:UTP4/YDR324C:ESF1/YDR365C:RRP17/YDR412W:UTP6/YDR449C:NUG1/YER006W:NSA2/YER126C:LCP5/YER127W:SPB4/YFL002C:CGR1/YGL029W:ROK1/YGL171W:SL…
44085	cellular component biogenesis	125 out of 164 genes, 76.2%	1067 out of 7167 background genes, 14.9%	6.6e-69	0	0	MAK16/YAL025C:ECM1/YAL059W:UTP20/YBL004W:MAK5/YBR142W:ENP1/YBR247C:REI1/YBR267W:SPB1/YCL054W:KRR1/YCL059C:NOP1/YDL014W:DBP10/YDL031W:TSR1/YDL060W:SYO1/YDL063C:NOP14/YDL148C:SAS10/YDL153C:NHP2/YDL208W:NOP6/YDL213C:FAL1/YDR021W:MAK21/YDR060W:RRP8/YDR083W:RRP1/YDR087C:ARX1/YDR101C:UTP4/YDR324C:BCP1/YDR361C:ESF1/YDR365C:RRP17/YDR412W:UTP6/YDR449C:PUF6/YDR496C:NOP16/YER002W:NUG1/YER006W:NSA2/YER126C:L…
42273	ribosomal large subunit biogenesis	48 out of 164 genes, 29.3%	95 out of 7167 background genes, 1.3%	4.91e-53	0	0	MAK16/YAL025C:MAK5/YBR142W:REI1/YBR267W:SPB1/YCL054W:DBP10/YDL031W:SYO1/YDL063C:MAK21/YDR060W:RRP8/YDR083W:PUF6/YDR496C:NOP16/YER002W:NSA2/YER126C:SPB4/YFL002C:LSG1/YGL099W:NSA1/YGL111W:NOP7/YGR103W:SDA1/YGR245C:CIC1/YHR052W:IPI1/YHR085W:RPF1/YHR088W:RIX1/YHR197W:SQT1/YIR012W:YVH1/YIR026C:MRT4/YKL009W:URB1/YKL014C:MAK11/YKL021C:DBP7/YKR024C:RPF2/YKR081C:DRS1/YLL008W:RIX7/YLL034C:RLP24/YLR009W:DBP…
16070	RNA metabolic process	119 out of 164 genes, 72.6%	1295 out of 7167 background genes, 18.1%	1.71e-51	0	0	MAK16/YAL025C:UTP20/YBL004W:TRM7/YBR061C:MAK5/YBR142W:RPB5/YBR154C:ENP1/YBR247C:SPB1/YCL054W:KRR1/YCL059C:NOP1/YDL014W:DBP10/YDL031W:LHP1/YDL051W:TSR1/YDL060W:NOP14/YDL148C:RPC53/YDL150W:SAS10/YDL153C:TRM8/YDL201W:NHP2/YDL208W:FAL1/YDR021W:RRP8/YDR083W:RRP1/YDR087C:TRM1/YDR120C:TRM82/YDR165W:UTP4/YDR324C:ESF1/YDR365C:RRP17/YDR412W:UTP6/YDR449C:NUG1/YER006W:NSA2/YER126C:LCP5/YER127W:SPB4/YFL002C:C…
42274	ribosomal small subunit biogenesis	49 out of 164 genes, 29.9%	129 out of 7167 background genes, 1.8%	1.68e-46	0	0	UTP20/YBL004W:ENP1/YBR247C:KRR1/YCL059C:NOP14/YDL148C:SAS10/YDL153C:NOP6/YDL213C:FAL1/YDR021W:UTP4/YDR324C:UTP6/YDR449C:ROK1/YGL171W:SLX9/YGR081C:NOP7/YGR103W:UTP8/YGR128C:ENP2/YGR145W:RRP3/YHR065C:DBP8/YHR169W:UTP9/YHR196W:FAF1/YIL019W:UTP25/YIL091C:NOP9/YJL010C:UTP10/YJL109C:MPP10/YJR002W:DHR2/YKL078W:UTP11/YKL099C:LTV1/YKL143W:UTP30/YKR060W:FYV7/YLR068W:DIP2/YLR129W:UTP13/YLR222C:UTP21/YLR409C…
90304	nucleic acid metabolic process	119 out of 164 genes, 72.6%	1565 out of 7167 background genes, 21.8%	3.45e-42	0	0	MAK16/YAL025C:UTP20/YBL004W:TRM7/YBR061C:MAK5/YBR142W:RPB5/YBR154C:ENP1/YBR247C:SPB1/YCL054W:KRR1/YCL059C:NOP1/YDL014W:DBP10/YDL031W:LHP1/YDL051W:TSR1/YDL060W:NOP14/YDL148C:RPC53/YDL150W:SAS10/YDL153C:TRM8/YDL201W:NHP2/YDL208W:FAL1/YDR021W:RRP8/YDR083W:RRP1/YDR087C:TRM1/YDR120C:TRM82/YDR165W:UTP4/YDR324C:ESF1/YDR365C:RRP17/YDR412W:UTP6/YDR449C:NUG1/YER006W:NSA2/YER126C:LCP5/YER127W:SPB4/YFL002C:C…
462	maturation of SSU-rRNA from tricistronic rRNA transcript (SSU-rRNA, 5.8S rRNA, LSU-rRNA)	42 out of 164 genes, 25.6%	100 out of 7167 background genes, 1.4%	1.54e-41	0	0	UTP20/YBL004W:ENP1/YBR247C:KRR1/YCL059C:NOP14/YDL148C:SAS10/YDL153C:FAL1/YDR021W:UTP4/YDR324C:UTP6/YDR449C:ROK1/YGL171W:SLX9/YGR081C:NOP7/YGR103W:UTP8/YGR128C:RRP3/YHR065C:DBP8/YHR169W:UTP9/YHR196W:FAF1/YIL019W:UTP25/YIL091C:NOP9/YJL010C:UTP10/YJL109C:MPP10/YJR002W:DHR2/YKL078W:UTP11/YKL099C:FYV7/YLR068W:DIP2/YLR129W:UTP13/YLR222C:TSR2/YLR435W:UTP14/YML093W:ECM16/YMR128W:RRP5/YMR229C:HAS1/YMR290C…
30490	maturation of SSU-rRNA	43 out of 164 genes, 26.2%	109 out of 7167 background genes, 1.5%	3.62e-41	0	0	UTP20/YBL004W:ENP1/YBR247C:KRR1/YCL059C:NOP14/YDL148C:SAS10/YDL153C:FAL1/YDR021W:UTP4/YDR324C:UTP6/YDR449C:ROK1/YGL171W:SLX9/YGR081C:NOP7/YGR103W:UTP8/YGR128C:RRP3/YHR065C:DBP8/YHR169W:UTP9/YHR196W:FAF1/YIL019W:UTP25/YIL091C:NOP9/YJL010C:UTP10/YJL109C:MPP10/YJR002W:DHR2/YKL078W:UTP11/YKL099C:FYV7/YLR068W:DIP2/YLR129W:UTP13/YLR222C:TSR2/YLR435W:UTP14/YML093W:ECM16/YMR128W:RRP5/YMR229C:HAS1/YMR290C…
6139	nucleobase-containing compound metabolic process	121 out of 164 genes, 73.8%	1740 out of 7167 background genes, 24.3%	4.96e-39	0	0	MAK16/YAL025C:UTP20/YBL004W:URA7/YBL039C:TRM7/YBR061C:MAK5/YBR142W:RPB5/YBR154C:ENP1/YBR247C:SPB1/YCL054W:KRR1/YCL059C:NOP1/YDL014W:DBP10/YDL031W:LHP1/YDL051W:TSR1/YDL060W:NOP14/YDL148C:RPC53/YDL150W:SAS10/YDL153C:TRM8/YDL201W:NHP2/YDL208W:FAL1/YDR021W:RRP8/YDR083W:RRP1/YDR087C:TRM1/YDR120C:TRM82/YDR165W:UTP4/YDR324C:ESF1/YDR365C:RRP17/YDR412W:UTP6/YDR449C:NUG1/YER006W:NSA2/YER126C:LCP5/YER127W:S…
6725	cellular aromatic compound metabolic process	121 out of 164 genes, 73.8%	1811 out of 7167 background genes, 25.3%	4.24e-37	0	0	MAK16/YAL025C:UTP20/YBL004W:URA7/YBL039C:TRM7/YBR061C:MAK5/YBR142W:RPB5/YBR154C:ENP1/YBR247C:SPB1/YCL054W:KRR1/YCL059C:NOP1/YDL014W:DBP10/YDL031W:LHP1/YDL051W:TSR1/YDL060W:NOP14/YDL148C:RPC53/YDL150W:SAS10/YDL153C:TRM8/YDL201W:NHP2/YDL208W:FAL1/YDR021W:RRP8/YDR083W:RRP1/YDR087C:TRM1/YDR120C:TRM82/YDR165W:UTP4/YDR324C:ESF1/YDR365C:RRP17/YDR412W:UTP6/YDR449C:NUG1/YER006W:NSA2/YER126C:LCP5/YER127W:S…
46483	heterocycle metabolic process	121 out of 164 genes, 73.8%	1831 out of 7167 background genes, 25.5%	1.43e-36	0	0	MAK16/YAL025C:UTP20/YBL004W:URA7/YBL039C:TRM7/YBR061C:MAK5/YBR142W:RPB5/YBR154C:ENP1/YBR247C:SPB1/YCL054W:KRR1/YCL059C:NOP1/YDL014W:DBP10/YDL031W:LHP1/YDL051W:TSR1/YDL060W:NOP14/YDL148C:RPC53/YDL150W:SAS10/YDL153C:TRM8/YDL201W:NHP2/YDL208W:FAL1/YDR021W:RRP8/YDR083W:RRP1/YDR087C:TRM1/YDR120C:TRM82/YDR165W:UTP4/YDR324C:ESF1/YDR365C:RRP17/YDR412W:UTP6/YDR449C:NUG1/YER006W:NSA2/YER126C:LCP5/YER127W:S…
460	maturation of 5.8S rRNA	36 out of 164 genes, 22.0%	82 out of 7167 background genes, 1.1%	5.06e-36	0	0	MAK16/YAL025C:UTP20/YBL004W:MAK5/YBR142W:ENP1/YBR247C:SPB1/YCL054W:KRR1/YCL059C:DBP10/YDL031W:NOP14/YDL148C:SAS10/YDL153C:UTP6/YDR449C:NSA2/YER126C:ROK1/YGL171W:MTR3/YGR158C:RPF1/YHR088W:DBP8/YHR169W:NOP9/YJL010C:MTR4/YJL050W:UTP10/YJL109C:MPP10/YJR002W:URB1/YKL014C:MAK11/YKL021C:UTP11/YKL099C:RPF2/YKR081C:DIP2/YLR129W:UTP13/YLR222C:UTP14/YML093W:RRP5/YMR229C:RLP7/YNL002C:ESF2/YNR054C:RRP6/YOR001…
466	maturation of 5.8S rRNA from tricistronic rRNA transcript (SSU-rRNA, 5.8S rRNA, LSU-rRNA)	36 out of 164 genes, 22.0%	82 out of 7167 background genes, 1.1%	5.06e-36	0	0	MAK16/YAL025C:UTP20/YBL004W:MAK5/YBR142W:ENP1/YBR247C:SPB1/YCL054W:KRR1/YCL059C:DBP10/YDL031W:NOP14/YDL148C:SAS10/YDL153C:UTP6/YDR449C:NSA2/YER126C:ROK1/YGL171W:MTR3/YGR158C:RPF1/YHR088W:DBP8/YHR169W:NOP9/YJL010C:MTR4/YJL050W:UTP10/YJL109C:MPP10/YJR002W:URB1/YKL014C:MAK11/YKL021C:UTP11/YKL099C:RPF2/YKR081C:DIP2/YLR129W:UTP13/YLR222C:UTP14/YML093W:RRP5/YMR229C:RLP7/YNL002C:ESF2/YNR054C:RRP6/YOR001…
1901360	organic cyclic compound metabolic process	121 out of 164 genes, 73.8%	1884 out of 7167 background genes, 26.3%	3.32e-35	0	0	MAK16/YAL025C:UTP20/YBL004W:URA7/YBL039C:TRM7/YBR061C:MAK5/YBR142W:RPB5/YBR154C:ENP1/YBR247C:SPB1/YCL054W:KRR1/YCL059C:NOP1/YDL014W:DBP10/YDL031W:LHP1/YDL051W:TSR1/YDL060W:NOP14/YDL148C:RPC53/YDL150W:SAS10/YDL153C:TRM8/YDL201W:NHP2/YDL208W:FAL1/YDR021W:RRP8/YDR083W:RRP1/YDR087C:TRM1/YDR120C:TRM82/YDR165W:UTP4/YDR324C:ESF1/YDR365C:RRP17/YDR412W:UTP6/YDR449C:NUG1/YER006W:NSA2/YER126C:LCP5/YER127W:S…
34641	cellular nitrogen compound metabolic process	121 out of 164 genes, 73.8%	1894 out of 7167 background genes, 26.4%	5.93e-35	0	0	MAK16/YAL025C:UTP20/YBL004W:URA7/YBL039C:TRM7/YBR061C:MAK5/YBR142W:RPB5/YBR154C:ENP1/YBR247C:SPB1/YCL054W:KRR1/YCL059C:NOP1/YDL014W:DBP10/YDL031W:LHP1/YDL051W:TSR1/YDL060W:NOP14/YDL148C:RPC53/YDL150W:SAS10/YDL153C:TRM8/YDL201W:NHP2/YDL208W:FAL1/YDR021W:RRP8/YDR083W:RRP1/YDR087C:TRM1/YDR120C:TRM82/YDR165W:UTP4/YDR324C:ESF1/YDR365C:RRP17/YDR412W:UTP6/YDR449C:NUG1/YER006W:NSA2/YER126C:LCP5/YER127W:S…
71840	cellular component organization or biogenesis	128 out of 164 genes, 78.0%	2163 out of 7167 background genes, 30.2%	6.46e-35	0	0	MAK16/YAL025C:ECM1/YAL059W:UTP20/YBL004W:MAK5/YBR142W:ENP1/YBR247C:REI1/YBR267W:SPB1/YCL054W:KRR1/YCL059C:NOP1/YDL014W:DBP10/YDL031W:TSR1/YDL060W:SYO1/YDL063C:NOP14/YDL148C:SAS10/YDL153C:NHP2/YDL208W:NOP6/YDL213C:FAL1/YDR021W:MAK21/YDR060W:RRP8/YDR083W:RRP1/YDR087C:ARX1/YDR101C:UTP4/YDR324C:BCP1/YDR361C:ESF1/YDR365C:RRP17/YDR412W:UTP6/YDR449C:PUF6/YDR496C:NOP16/YER002W:NUG1/YER006W:NSA2/YER126C:L…
10467	gene expression	120 out of 164 genes, 73.2%	1923 out of 7167 background genes, 26.8%	2.49e-33	0	0	MAK16/YAL025C:UTP20/YBL004W:TRM7/YBR061C:MAK5/YBR142W:RPB5/YBR154C:ENP1/YBR247C:SPB1/YCL054W:KRR1/YCL059C:NOP1/YDL014W:DBP10/YDL031W:LHP1/YDL051W:TSR1/YDL060W:NOP14/YDL148C:RPC53/YDL150W:SAS10/YDL153C:TRM8/YDL201W:NHP2/YDL208W:FAL1/YDR021W:RRP8/YDR083W:RRP1/YDR087C:TRM1/YDR120C:TRM82/YDR165W:UTP4/YDR324C:ESF1/YDR365C:RRP17/YDR412W:UTP6/YDR449C:PUF6/YDR496C:NUG1/YER006W:NSA2/YER126C:LCP5/YER127W:S…
6807	nitrogen compound metabolic process	121 out of 164 genes, 73.8%	2056 out of 7167 background genes, 28.7%	4.42e-31	0	0	MAK16/YAL025C:UTP20/YBL004W:URA7/YBL039C:TRM7/YBR061C:MAK5/YBR142W:RPB5/YBR154C:ENP1/YBR247C:SPB1/YCL054W:KRR1/YCL059C:NOP1/YDL014W:DBP10/YDL031W:LHP1/YDL051W:TSR1/YDL060W:NOP14/YDL148C:RPC53/YDL150W:SAS10/YDL153C:TRM8/YDL201W:NHP2/YDL208W:FAL1/YDR021W:RRP8/YDR083W:RRP1/YDR087C:TRM1/YDR120C:TRM82/YDR165W:UTP4/YDR324C:ESF1/YDR365C:RRP17/YDR412W:UTP6/YDR449C:NUG1/YER006W:NSA2/YER126C:LCP5/YER127W:S…
90501	RNA phosphodiester bond hydrolysis	29 out of 164 genes, 17.7%	72 out of 7167 background genes, 1.0%	3.42e-27	0	0	UTP20/YBL004W:ENP1/YBR247C:KRR1/YCL059C:NOP14/YDL148C:SAS10/YDL153C:NHP2/YDL208W:UTP6/YDR449C:ROK1/YGL171W:MTR3/YGR158C:DBP8/YHR169W:NOP9/YJL010C:MTR4/YJL050W:UTP10/YJL109C:MPP10/YJR002W:UTP11/YKL099C:TRZ1/YKR079C:DIP2/YLR129W:UTP13/YLR222C:UTP14/YML093W:RRP5/YMR229C:RLP7/YNL002C:ESF2/YNR054C:RRP6/YOR001W:UTP23/YOR004W:PNO1/YOR145C:RRS1/YOR294W:NOP58/YOR310C:MRD1/YPR112C:NOC4/YPR144C
469	cleavage involved in rRNA processing	28 out of 164 genes, 17.1%	71 out of 7167 background genes, 1.0%	7.21e-26	0	0	UTP20/YBL004W:ENP1/YBR247C:KRR1/YCL059C:NOP14/YDL148C:SAS10/YDL153C:NHP2/YDL208W:UTP6/YDR449C:ROK1/YGL171W:MTR3/YGR158C:DBP8/YHR169W:NOP9/YJL010C:MTR4/YJL050W:UTP10/YJL109C:MPP10/YJR002W:UTP11/YKL099C:DIP2/YLR129W:UTP13/YLR222C:UTP14/YML093W:RRP5/YMR229C:RLP7/YNL002C:ESF2/YNR054C:RRP6/YOR001W:UTP23/YOR004W:PNO1/YOR145C:RRS1/YOR294W:NOP58/YOR310C:MRD1/YPR112C:NOC4/YPR144C
90502	RNA phosphodiester bond hydrolysis, endonucleolytic	24 out of 164 genes, 14.6%	50 out of 7167 background genes, 0.7%	1.82e-24	0	0	UTP20/YBL004W:ENP1/YBR247C:KRR1/YCL059C:NOP14/YDL148C:SAS10/YDL153C:UTP6/YDR449C:ROK1/YGL171W:DBP8/YHR169W:NOP9/YJL010C:UTP10/YJL109C:MPP10/YJR002W:UTP11/YKL099C:TRZ1/YKR079C:DIP2/YLR129W:UTP13/YLR222C:UTP14/YML093W:RRP5/YMR229C:ESF2/YNR054C:UTP23/YOR004W:PNO1/YOR145C:RRS1/YOR294W:NOP58/YOR310C:MRD1/YPR112C:NOC4/YPR144C
447	endonucleolytic cleavage in ITS1 to separate SSU-rRNA from 5.8S rRNA and LSU-rRNA from tricistronic rRNA transcript (SSU-rRNA, 5.8S rRNA, LSU-rRNA)	23 out of 164 genes, 14.0%	45 out of 7167 background genes, 0.6%	3.36e-24	0	0	UTP20/YBL004W:ENP1/YBR247C:KRR1/YCL059C:NOP14/YDL148C:SAS10/YDL153C:UTP6/YDR449C:ROK1/YGL171W:DBP8/YHR169W:NOP9/YJL010C:UTP10/YJL109C:MPP10/YJR002W:UTP11/YKL099C:DIP2/YLR129W:UTP13/YLR222C:UTP14/YML093W:RRP5/YMR229C:ESF2/YNR054C:UTP23/YOR004W:PNO1/YOR145C:RRS1/YOR294W:NOP58/YOR310C:MRD1/YPR112C:NOC4/YPR144C
34471	ncRNA 5'-end processing	21 out of 164 genes, 12.8%	35 out of 7167 background genes, 0.5%	5.54e-24	0	0	UTP20/YBL004W:NOP14/YDL148C:SAS10/YDL153C:UTP6/YDR449C:ROK1/YGL171W:DBP8/YHR169W:NOP9/YJL010C:UTP10/YJL109C:MPP10/YJR002W:UTP11/YKL099C:DIP2/YLR129W:UTP13/YLR222C:UTP14/YML093W:RRP5/YMR229C:RLP7/YNL002C:ESF2/YNR054C:UTP23/YOR004W:PNO1/YOR145C:NOP58/YOR310C:MRD1/YPR112C:NOC4/YPR144C
967	rRNA 5'-end processing	21 out of 164 genes, 12.8%	35 out of 7167 background genes, 0.5%	5.54e-24	0	0	UTP20/YBL004W:NOP14/YDL148C:SAS10/YDL153C:UTP6/YDR449C:ROK1/YGL171W:DBP8/YHR169W:NOP9/YJL010C:UTP10/YJL109C:MPP10/YJR002W:UTP11/YKL099C:DIP2/YLR129W:UTP13/YLR222C:UTP14/YML093W:RRP5/YMR229C:RLP7/YNL002C:ESF2/YNR054C:UTP23/YOR004W:PNO1/YOR145C:NOP58/YOR310C:MRD1/YPR112C:NOC4/YPR144C
966	RNA 5'-end processing	21 out of 164 genes, 12.8%	36 out of 7167 background genes, 0.5%	1.3e-23	0	0	UTP20/YBL004W:NOP14/YDL148C:SAS10/YDL153C:UTP6/YDR449C:ROK1/YGL171W:DBP8/YHR169W:NOP9/YJL010C:UTP10/YJL109C:MPP10/YJR002W:UTP11/YKL099C:DIP2/YLR129W:UTP13/YLR222C:UTP14/YML093W:RRP5/YMR229C:RLP7/YNL002C:ESF2/YNR054C:UTP23/YOR004W:PNO1/YOR145C:NOP58/YOR310C:MRD1/YPR112C:NOC4/YPR144C
478	endonucleolytic cleavage involved in rRNA processing	23 out of 164 genes, 14.0%	49 out of 7167 background genes, 0.7%	4.42e-23	0	0	UTP20/YBL004W:ENP1/YBR247C:KRR1/YCL059C:NOP14/YDL148C:SAS10/YDL153C:UTP6/YDR449C:ROK1/YGL171W:DBP8/YHR169W:NOP9/YJL010C:UTP10/YJL109C:MPP10/YJR002W:UTP11/YKL099C:DIP2/YLR129W:UTP13/YLR222C:UTP14/YML093W:RRP5/YMR229C:ESF2/YNR054C:UTP23/YOR004W:PNO1/YOR145C:RRS1/YOR294W:NOP58/YOR310C:MRD1/YPR112C:NOC4/YPR144C
479	endonucleolytic cleavage of tricistronic rRNA transcript (SSU-rRNA, 5.8S rRNA, LSU-rRNA)	23 out of 164 genes, 14.0%	49 out of 7167 background genes, 0.7%	4.42e-23	0	0	UTP20/YBL004W:ENP1/YBR247C:KRR1/YCL059C:NOP14/YDL148C:SAS10/YDL153C:UTP6/YDR449C:ROK1/YGL171W:DBP8/YHR169W:NOP9/YJL010C:UTP10/YJL109C:MPP10/YJR002W:UTP11/YKL099C:DIP2/YLR129W:UTP13/YLR222C:UTP14/YML093W:RRP5/YMR229C:ESF2/YNR054C:UTP23/YOR004W:PNO1/YOR145C:RRS1/YOR294W:NOP58/YOR310C:MRD1/YPR112C:NOC4/YPR144C
472	endonucleolytic cleavage to generate mature 5'-end of SSU-rRNA from (SSU-rRNA, 5.8S rRNA, LSU-rRNA)	20 out of 164 genes, 12.2%	34 out of 7167 background genes, 0.5%	1.65e-22	0	0	UTP20/YBL004W:NOP14/YDL148C:SAS10/YDL153C:UTP6/YDR449C:ROK1/YGL171W:DBP8/YHR169W:NOP9/YJL010C:UTP10/YJL109C:MPP10/YJR002W:UTP11/YKL099C:DIP2/YLR129W:UTP13/YLR222C:UTP14/YML093W:RRP5/YMR229C:ESF2/YNR054C:UTP23/YOR004W:PNO1/YOR145C:NOP58/YOR310C:MRD1/YPR112C:NOC4/YPR144C
480	endonucleolytic cleavage in 5'-ETS of tricistronic rRNA transcript (SSU-rRNA, 5.8S rRNA, LSU-rRNA)	19 out of 164 genes, 11.6%	31 out of 7167 background genes, 0.4%	8.56e-22	0	0	UTP20/YBL004W:NOP14/YDL148C:SAS10/YDL153C:UTP6/YDR449C:ROK1/YGL171W:DBP8/YHR169W:NOP9/YJL010C:UTP10/YJL109C:MPP10/YJR002W:UTP11/YKL099C:DIP2/YLR129W:UTP13/YLR222C:UTP14/YML093W:RRP5/YMR229C:ESF2/YNR054C:UTP23/YOR004W:NOP58/YOR310C:MRD1/YPR112C:NOC4/YPR144C
463	maturation of LSU-rRNA from tricistronic rRNA transcript (SSU-rRNA, 5.8S rRNA, LSU-rRNA)	19 out of 164 genes, 11.6%	32 out of 7167 background genes, 0.4%	2.06e-21	0	0	MAK16/YAL025C:MAK5/YBR142W:SPB1/YCL054W:DBP10/YDL031W:NSA2/YER126C:RPF1/YHR088W:URB1/YKL014C:MAK11/YKL021C:DBP7/YKR024C:RPF2/YKR081C:DBP9/YLR276C:RRP5/YMR229C:HAS1/YMR290C:RLP7/YNL002C:NOP2/YNL061W:NOP12/YOL041C:NOP8/YOL144W:NOP4/YPL043W:NIP7/YPL211W
470	maturation of LSU-rRNA	20 out of 164 genes, 12.2%	38 out of 7167 background genes, 0.5%	3.68e-21	0	0	MAK16/YAL025C:MAK5/YBR142W:SPB1/YCL054W:DBP10/YDL031W:NSA2/YER126C:SPB4/YFL002C:RPF1/YHR088W:URB1/YKL014C:MAK11/YKL021C:DBP7/YKR024C:RPF2/YKR081C:DBP9/YLR276C:RRP5/YMR229C:HAS1/YMR290C:RLP7/YNL002C:NOP2/YNL061W:NOP12/YOL041C:NOP8/YOL144W:NOP4/YPL043W:NIP7/YPL211W
90305	nucleic acid phosphodiester bond hydrolysis	30 out of 164 genes, 18.3%	133 out of 7167 background genes, 1.9%	1.06e-19	0	0	UTP20/YBL004W:ENP1/YBR247C:KRR1/YCL059C:NOP14/YDL148C:SAS10/YDL153C:NHP2/YDL208W:UTP6/YDR449C:ROK1/YGL171W:MTR3/YGR158C:DBP8/YHR169W:NOP9/YJL010C:MTR4/YJL050W:UTP10/YJL109C:MPP10/YJR002W:UTP11/YKL099C:TRZ1/YKR079C:DIP2/YLR129W:UTP13/YLR222C:UTP14/YML093W:RRP5/YMR229C:RNT1/YMR239C:RLP7/YNL002C:ESF2/YNR054C:RRP6/YOR001W:UTP23/YOR004W:PNO1/YOR145C:RRS1/YOR294W:NOP58/YOR310C:MRD1/YPR112C:NOC4/YPR144C
43170	macromolecule metabolic process	126 out of 164 genes, 76.8%	2903 out of 7167 background genes, 40.5%	3.6e-19	0	0	MAK16/YAL025C:UTP20/YBL004W:TRM7/YBR061C:MAK5/YBR142W:RPB5/YBR154C:ENP1/YBR247C:SPB1/YCL054W:KRR1/YCL059C:NOP1/YDL014W:DBP10/YDL031W:LHP1/YDL051W:TSR1/YDL060W:NOP14/YDL148C:RPC53/YDL150W:SAS10/YDL153C:TRM8/YDL201W:NHP2/YDL208W:FAL1/YDR021W:RRP8/YDR083W:RRP1/YDR087C:TRM1/YDR120C:YDR161W:TRM82/YDR165W:UTP4/YDR324C:ESF1/YDR365C:RRP17/YDR412W:UTP6/YDR449C:RMT2/YDR465C:PUF6/YDR496C:NUG1/YER006W:NSA2/Y…
44260	cellular macromolecule metabolic process	124 out of 164 genes, 75.6%	2823 out of 7167 background genes, 39.4%	5.17e-19	0	0	MAK16/YAL025C:UTP20/YBL004W:TRM7/YBR061C:MAK5/YBR142W:RPB5/YBR154C:ENP1/YBR247C:SPB1/YCL054W:KRR1/YCL059C:NOP1/YDL014W:DBP10/YDL031W:LHP1/YDL051W:TSR1/YDL060W:NOP14/YDL148C:RPC53/YDL150W:SAS10/YDL153C:TRM8/YDL201W:NHP2/YDL208W:FAL1/YDR021W:RRP8/YDR083W:RRP1/YDR087C:TRM1/YDR120C:YDR161W:TRM82/YDR165W:UTP4/YDR324C:ESF1/YDR365C:RRP17/YDR412W:UTP6/YDR449C:RMT2/YDR465C:PUF6/YDR496C:NUG1/YER006W:NSA2/Y…
42255	ribosome assembly	19 out of 164 genes, 11.6%	58 out of 7167 background genes, 0.8%	3.39e-15	0	0	MAK21/YDR060W:SPB4/YFL002C:LSG1/YGL099W:IPI1/YHR085W:RPF1/YHR088W:RIX1/YHR197W:SQT1/YIR012W:YVH1/YIR026C:MRT4/YKL009W:MAK11/YKL021C:RPF2/YKR081C:DRS1/YLL008W:IPI3/YNL182C:ESF2/YNR054C:BRX1/YOL077C:REX4/YOL080C:NOC2/YOR206W:BMS1/YPL217C:MRD1/YPR112C
27	ribosomal large subunit assembly	15 out of 164 genes, 9.1%	34 out of 7167 background genes, 0.5%	5.4e-14	0	0	MAK21/YDR060W:SPB4/YFL002C:LSG1/YGL099W:IPI1/YHR085W:RPF1/YHR088W:RIX1/YHR197W:SQT1/YIR012W:YVH1/YIR026C:MRT4/YKL009W:MAK11/YKL021C:RPF2/YKR081C:DRS1/YLL008W:IPI3/YNL182C:BRX1/YOL077C:REX4/YOL080C
33750	ribosome localization	16 out of 164 genes, 9.8%	48 out of 7167 background genes, 0.7%	1.05e-12	0	0	ECM1/YAL059W:ARX1/YDR101C:BCP1/YDR361C:NUG1/YER006W:LSG1/YGL099W:SLX9/YGR081C:SDA1/YGR245C:RPF1/YHR088W:NMD3/YHR170W:RIX1/YHR197W:NOP9/YJL010C:LTV1/YKL143W:RIX7/YLL034C:NOC2/YOR206W:RRS1/YOR294W:NOG1/YPL093W
33753	establishment of ribosome localization	16 out of 164 genes, 9.8%	48 out of 7167 background genes, 0.7%	1.05e-12	0	0	ECM1/YAL059W:ARX1/YDR101C:BCP1/YDR361C:NUG1/YER006W:LSG1/YGL099W:SLX9/YGR081C:SDA1/YGR245C:RPF1/YHR088W:NMD3/YHR170W:RIX1/YHR197W:NOP9/YJL010C:LTV1/YKL143W:RIX7/YLL034C:NOC2/YOR206W:RRS1/YOR294W:NOG1/YPL093W
54	ribosomal subunit export from nucleus	16 out of 164 genes, 9.8%	48 out of 7167 background genes, 0.7%	1.05e-12	0	0	ECM1/YAL059W:ARX1/YDR101C:BCP1/YDR361C:NUG1/YER006W:LSG1/YGL099W:SLX9/YGR081C:SDA1/YGR245C:RPF1/YHR088W:NMD3/YHR170W:RIX1/YHR197W:NOP9/YJL010C:LTV1/YKL143W:RIX7/YLL034C:NOC2/YOR206W:RRS1/YOR294W:NOG1/YPL093W
71166	ribonucleoprotein complex localization	16 out of 164 genes, 9.8%	48 out of 7167 background genes, 0.7%	1.05e-12	0	0	ECM1/YAL059W:ARX1/YDR101C:BCP1/YDR361C:NUG1/YER006W:LSG1/YGL099W:SLX9/YGR081C:SDA1/YGR245C:RPF1/YHR088W:NMD3/YHR170W:RIX1/YHR197W:NOP9/YJL010C:LTV1/YKL143W:RIX7/YLL034C:NOC2/YOR206W:RRS1/YOR294W:NOG1/YPL093W
71426	ribonucleoprotein complex export from nucleus	16 out of 164 genes, 9.8%	48 out of 7167 background genes, 0.7%	1.05e-12	0	0	ECM1/YAL059W:ARX1/YDR101C:BCP1/YDR361C:NUG1/YER006W:LSG1/YGL099W:SLX9/YGR081C:SDA1/YGR245C:RPF1/YHR088W:NMD3/YHR170W:RIX1/YHR197W:NOP9/YJL010C:LTV1/YKL143W:RIX7/YLL034C:NOC2/YOR206W:RRS1/YOR294W:NOG1/YPL093W
71428	rRNA-containing ribonucleoprotein complex export from nucleus	16 out of 164 genes, 9.8%	48 out of 7167 background genes, 0.7%	1.05e-12	0	0	ECM1/YAL059W:ARX1/YDR101C:BCP1/YDR361C:NUG1/YER006W:LSG1/YGL099W:SLX9/YGR081C:SDA1/YGR245C:RPF1/YHR088W:NMD3/YHR170W:RIX1/YHR197W:NOP9/YJL010C:LTV1/YKL143W:RIX7/YLL034C:NOC2/YOR206W:RRS1/YOR294W:NOG1/YPL093W
44238	primary metabolic process	128 out of 164 genes, 78.0%	3476 out of 7167 background genes, 48.5%	1.3e-12	0	0	MAK16/YAL025C:UTP20/YBL004W:URA7/YBL039C:TRM7/YBR061C:MAK5/YBR142W:RPB5/YBR154C:ENP1/YBR247C:SPB1/YCL054W:KRR1/YCL059C:NOP1/YDL014W:DBP10/YDL031W:LHP1/YDL051W:TSR1/YDL060W:NOP14/YDL148C:RPC53/YDL150W:SAS10/YDL153C:TRM8/YDL201W:NHP2/YDL208W:FAL1/YDR021W:RRP8/YDR083W:RRP1/YDR087C:TRM1/YDR120C:YDR161W:TRM82/YDR165W:UTP4/YDR324C:ESF1/YDR365C:RRP17/YDR412W:UTP6/YDR449C:RMT2/YDR465C:PUF6/YDR496C:NUG1/Y…
22618	ribonucleoprotein complex assembly	24 out of 164 genes, 14.6%	148 out of 7167 background genes, 2.1%	6.28e-12	0	0	DBP10/YDL031W:MAK21/YDR060W:SPB4/YFL002C:LSG1/YGL099W:IPI1/YHR085W:RPF1/YHR088W:RIX1/YHR197W:SQT1/YIR012W:YVH1/YIR026C:MRT4/YKL009W:MAK11/YKL021C:RPF2/YKR081C:DRS1/YLL008W:RLP24/YLR009W:NOP2/YNL061W:IPI3/YNL182C:ESF2/YNR054C:BRX1/YOL077C:REX4/YOL080C:NOC2/YOR206W:NOG1/YPL093W:NIP7/YPL211W:BMS1/YPL217C:MRD1/YPR112C
71826	ribonucleoprotein complex subunit organization	24 out of 164 genes, 14.6%	154 out of 7167 background genes, 2.1%	1.57e-11	0	0	DBP10/YDL031W:MAK21/YDR060W:SPB4/YFL002C:LSG1/YGL099W:IPI1/YHR085W:RPF1/YHR088W:RIX1/YHR197W:SQT1/YIR012W:YVH1/YIR026C:MRT4/YKL009W:MAK11/YKL021C:RPF2/YKR081C:DRS1/YLL008W:RLP24/YLR009W:NOP2/YNL061W:IPI3/YNL182C:ESF2/YNR054C:BRX1/YOL077C:REX4/YOL080C:NOC2/YOR206W:NOG1/YPL093W:NIP7/YPL211W:BMS1/YPL217C:MRD1/YPR112C
71704	organic substance metabolic process	128 out of 164 genes, 78.0%	3653 out of 7167 background genes, 51.0%	1.47e-10	0	0	MAK16/YAL025C:UTP20/YBL004W:URA7/YBL039C:TRM7/YBR061C:MAK5/YBR142W:RPB5/YBR154C:ENP1/YBR247C:SPB1/YCL054W:KRR1/YCL059C:NOP1/YDL014W:DBP10/YDL031W:LHP1/YDL051W:TSR1/YDL060W:NOP14/YDL148C:RPC53/YDL150W:SAS10/YDL153C:TRM8/YDL201W:NHP2/YDL208W:FAL1/YDR021W:RRP8/YDR083W:RRP1/YDR087C:TRM1/YDR120C:YDR161W:TRM82/YDR165W:UTP4/YDR324C:ESF1/YDR365C:RRP17/YDR412W:UTP6/YDR449C:RMT2/YDR465C:PUF6/YDR496C:NUG1/Y…
44237	cellular metabolic process	127 out of 164 genes, 77.4%	3694 out of 7167 background genes, 51.5%	1.41e-09	0	0	MAK16/YAL025C:UTP20/YBL004W:URA7/YBL039C:TRM7/YBR061C:MAK5/YBR142W:RPB5/YBR154C:ENP1/YBR247C:SPB1/YCL054W:KRR1/YCL059C:NOP1/YDL014W:DBP10/YDL031W:LHP1/YDL051W:TSR1/YDL060W:NOP14/YDL148C:RPC53/YDL150W:SAS10/YDL153C:TRM8/YDL201W:NHP2/YDL208W:FAL1/YDR021W:RRP8/YDR083W:RRP1/YDR087C:TRM1/YDR120C:YDR161W:TRM82/YDR165W:UTP4/YDR324C:ESF1/YDR365C:RRP17/YDR412W:UTP6/YDR449C:RMT2/YDR465C:PUF6/YDR496C:NUG1/Y…
8152	metabolic process	129 out of 164 genes, 78.7%	3815 out of 7167 background genes, 53.2%	2.41e-09	0	0	MAK16/YAL025C:UTP20/YBL004W:URA7/YBL039C:TRM7/YBR061C:MAK5/YBR142W:RPB5/YBR154C:ENP1/YBR247C:SPB1/YCL054W:KRR1/YCL059C:NOP1/YDL014W:DBP10/YDL031W:LHP1/YDL051W:TSR1/YDL060W:NOP14/YDL148C:RPC53/YDL150W:SAS10/YDL153C:TRM8/YDL201W:NHP2/YDL208W:FAL1/YDR021W:RRP8/YDR083W:RRP1/YDR087C:TRM1/YDR120C:YDR161W:TRM82/YDR165W:UTP4/YDR324C:ESF1/YDR365C:RRP17/YDR412W:UTP6/YDR449C:RMT2/YDR465C:PUF6/YDR496C:NUG1/Y…
70925	organelle assembly	19 out of 164 genes, 11.6%	119 out of 7167 background genes, 1.7%	5.33e-09	0	0	MAK21/YDR060W:SPB4/YFL002C:LSG1/YGL099W:IPI1/YHR085W:RPF1/YHR088W:RIX1/YHR197W:SQT1/YIR012W:YVH1/YIR026C:MRT4/YKL009W:MAK11/YKL021C:RPF2/YKR081C:DRS1/YLL008W:IPI3/YNL182C:ESF2/YNR054C:BRX1/YOL077C:REX4/YOL080C:NOC2/YOR206W:BMS1/YPL217C:MRD1/YPR112C
1902626	assembly of large subunit precursor of preribosome	7 out of 164 genes, 4.3%	8 out of 7167 background genes, 0.1%	7.42e-09	0	0	DBP10/YDL031W:SPB4/YFL002C:RPF2/YKR081C:RLP24/YLR009W:NOP2/YNL061W:NOG1/YPL093W:NIP7/YPL211W
9451	RNA modification	20 out of 164 genes, 12.2%	169 out of 7167 background genes, 2.4%	3.92e-07	0	0	TRM7/YBR061C:SPB1/YCL054W:NOP1/YDL014W:TRM8/YDL201W:NHP2/YDL208W:RRP8/YDR083W:TRM1/YDR120C:TRM82/YDR165W:LCP5/YER127W:ELP2/YGR200C:GAR1/YHR089C:BMT5/YIL096C:IKI3/YLR384C:DUS1/YML080W:RCM1/YNL022C:NOP2/YNL061W:GCD10/YNL062C:PUS7/YOR243C:ELP3/YPL086C:DIM1/YPL266W
51656	establishment of organelle localization	16 out of 164 genes, 9.8%	108 out of 7167 background genes, 1.5%	7.31e-07	0	0	ECM1/YAL059W:ARX1/YDR101C:BCP1/YDR361C:NUG1/YER006W:LSG1/YGL099W:SLX9/YGR081C:SDA1/YGR245C:RPF1/YHR088W:NMD3/YHR170W:RIX1/YHR197W:NOP9/YJL010C:LTV1/YKL143W:RIX7/YLL034C:NOC2/YOR206W:RRS1/YOR294W:NOG1/YPL093W
51168	nuclear export	17 out of 164 genes, 10.4%	128 out of 7167 background genes, 1.8%	1.26e-06	0	0	ECM1/YAL059W:ARX1/YDR101C:BCP1/YDR361C:NUG1/YER006W:LSG1/YGL099W:SLX9/YGR081C:UTP8/YGR128C:SDA1/YGR245C:RPF1/YHR088W:NMD3/YHR170W:RIX1/YHR197W:NOP9/YJL010C:LTV1/YKL143W:RIX7/YLL034C:NOC2/YOR206W:RRS1/YOR294W:NOG1/YPL093W
55	ribosomal large subunit export from nucleus	9 out of 164 genes, 5.5%	28 out of 7167 background genes, 0.4%	2.14e-06	0	0	ECM1/YAL059W:ARX1/YDR101C:BCP1/YDR361C:NUG1/YER006W:SDA1/YGR245C:RPF1/YHR088W:NMD3/YHR170W:RIX7/YLL034C:RRS1/YOR294W
6913	nucleocytoplasmic transport	19 out of 164 genes, 11.6%	173 out of 7167 background genes, 2.4%	3.69e-06	0	0	ECM1/YAL059W:REI1/YBR267W:SYO1/YDL063C:ARX1/YDR101C:BCP1/YDR361C:NUG1/YER006W:LSG1/YGL099W:SLX9/YGR081C:UTP8/YGR128C:SDA1/YGR245C:RPF1/YHR088W:NMD3/YHR170W:RIX1/YHR197W:NOP9/YJL010C:LTV1/YKL143W:RIX7/YLL034C:NOC2/YOR206W:RRS1/YOR294W:NOG1/YPL093W
51169	nuclear transport	19 out of 164 genes, 11.6%	174 out of 7167 background genes, 2.4%	4.06e-06	0	0	ECM1/YAL059W:REI1/YBR267W:SYO1/YDL063C:ARX1/YDR101C:BCP1/YDR361C:NUG1/YER006W:LSG1/YGL099W:SLX9/YGR081C:UTP8/YGR128C:SDA1/YGR245C:RPF1/YHR088W:NMD3/YHR170W:RIX1/YHR197W:NOP9/YJL010C:LTV1/YKL143W:RIX7/YLL034C:NOC2/YOR206W:RRS1/YOR294W:NOG1/YPL093W
6360	transcription from RNA polymerase I promoter	12 out of 164 genes, 7.3%	64 out of 7167 background genes, 0.9%	5.28e-06	0	0	RPB5/YBR154C:UTP4/YDR324C:UTP8/YGR128C:UTP9/YHR196W:UTP10/YJL109C:RPA34/YJL148W:RPA12/YJR063W:RPA49/YNL248C:RPA43/YOR340C:RPA190/YOR341W:NAN1/YPL126W:RPC40/YPR110C
51640	organelle localization	16 out of 164 genes, 9.8%	142 out of 7167 background genes, 2.0%	3.98e-05	0	0	ECM1/YAL059W:ARX1/YDR101C:BCP1/YDR361C:NUG1/YER006W:LSG1/YGL099W:SLX9/YGR081C:SDA1/YGR245C:RPF1/YHR088W:NMD3/YHR170W:RIX1/YHR197W:NOP9/YJL010C:LTV1/YKL143W:RIX7/YLL034C:NOC2/YOR206W:RRS1/YOR294W:NOG1/YPL093W
9987	cellular process	139 out of 164 genes, 84.8%	4803 out of 7167 background genes, 67.0%	5.3e-05	0	0	MAK16/YAL025C:UTP20/YBL004W:URA7/YBL039C:TRM7/YBR061C:MAK5/YBR142W:RPB5/YBR154C:ENP1/YBR247C:REI1/YBR267W:SPB1/YCL054W:KRR1/YCL059C:NOP1/YDL014W:DBP10/YDL031W:LHP1/YDL051W:TSR1/YDL060W:NOP14/YDL148C:RPC53/YDL150W:SAS10/YDL153C:TRM8/YDL201W:NHP2/YDL208W:FAL1/YDR021W:MAK21/YDR060W:RRP8/YDR083W:RRP1/YDR087C:TRM1/YDR120C:YDR161W:TRM82/YDR165W:ATC1/YDR184C:UTP4/YDR324C:ESF1/YDR365C:RRP17/YDR412W:UTP6/…
32259	methylation	14 out of 164 genes, 8.5%	122 out of 7167 background genes, 1.7%	0.0002	0	0	TRM7/YBR061C:SPB1/YCL054W:NOP1/YDL014W:TRM8/YDL201W:RRP8/YDR083W:TRM1/YDR120C:TRM82/YDR165W:RMT2/YDR465C:YGR283C:BMT5/YIL096C:FPR4/YLR449W:RCM1/YNL022C:NOP2/YNL061W:GCD10/YNL062C
1510	RNA methylation	11 out of 164 genes, 6.7%	76 out of 7167 background genes, 1.1%	0.00033	0	0	TRM7/YBR061C:SPB1/YCL054W:NOP1/YDL014W:TRM8/YDL201W:RRP8/YDR083W:TRM1/YDR120C:TRM82/YDR165W:BMT5/YIL096C:RCM1/YNL022C:NOP2/YNL061W:GCD10/YNL062C
34622	cellular macromolecular complex assembly	27 out of 164 genes, 16.5%	427 out of 7167 background genes, 6.0%	0.00037	0	0	DBP10/YDL031W:MAK21/YDR060W:SPB4/YFL002C:LSG1/YGL099W:IPI1/YHR085W:RPF1/YHR088W:RIX1/YHR197W:SQT1/YIR012W:YVH1/YIR026C:MRT4/YKL009W:MAK11/YKL021C:RPF2/YKR081C:DRS1/YLL008W:NOC3/YLR002C:RLP24/YLR009W:FPR4/YLR449W:NOP2/YNL061W:IPI3/YNL182C:ESF2/YNR054C:BRX1/YOL077C:REX4/YOL080C:NOB1/YOR056C:NOC2/YOR206W:NOG1/YPL093W:NIP7/YPL211W:BMS1/YPL217C:MRD1/YPR112C
16073	snRNA metabolic process	7 out of 164 genes, 4.3%	26 out of 7167 background genes, 0.4%	0.00043	0	0	NHP2/YDL208W:MTR3/YGR158C:GAR1/YHR089C:MTR4/YJL050W:RNT1/YMR239C:RRP6/YOR001W:PUS7/YOR243C
43414	macromolecule methylation	13 out of 164 genes, 7.9%	120 out of 7167 background genes, 1.7%	0.00101	0	0	TRM7/YBR061C:SPB1/YCL054W:NOP1/YDL014W:TRM8/YDL201W:RRP8/YDR083W:TRM1/YDR120C:TRM82/YDR165W:RMT2/YDR465C:BMT5/YIL096C:FPR4/YLR449W:RCM1/YNL022C:NOP2/YNL061W:GCD10/YNL062C
6399	tRNA metabolic process	15 out of 164 genes, 9.1%	161 out of 7167 background genes, 2.2%	0.00116	0	0	TRM7/YBR061C:LHP1/YDL051W:TRM8/YDL201W:TRM1/YDR120C:TRM82/YDR165W:MTR3/YGR158C:ELP2/YGR200C:MTR4/YJL050W:TRZ1/YKR079C:IKI3/YLR384C:DUS1/YML080W:GCD10/YNL062C:RRP6/YOR001W:PUS7/YOR243C:ELP3/YPL086C
45943	positive regulation of transcription from RNA polymerase I promoter	5 out of 164 genes, 3.0%	12 out of 7167 background genes, 0.2%	0.00134	0	0	UTP4/YDR324C:UTP8/YGR128C:UTP9/YHR196W:UTP10/YJL109C:NAN1/YPL126W
8033	tRNA processing	12 out of 164 genes, 7.3%	106 out of 7167 background genes, 1.5%	0.00154	0	0	TRM7/YBR061C:LHP1/YDL051W:TRM8/YDL201W:TRM1/YDR120C:TRM82/YDR165W:ELP2/YGR200C:TRZ1/YKR079C:IKI3/YLR384C:DUS1/YML080W:GCD10/YNL062C:PUS7/YOR243C:ELP3/YPL086C
6400	tRNA modification	10 out of 164 genes, 6.1%	74 out of 7167 background genes, 1.0%	0.00199	0	0	TRM7/YBR061C:TRM8/YDL201W:TRM1/YDR120C:TRM82/YDR165W:ELP2/YGR200C:IKI3/YLR384C:DUS1/YML080W:GCD10/YNL062C:PUS7/YOR243C:ELP3/YPL086C
65003	macromolecular complex assembly	28 out of 164 genes, 17.1%	497 out of 7167 background genes, 6.9%	0.00218	0	0	DBP10/YDL031W:MAK21/YDR060W:SPB4/YFL002C:LSG1/YGL099W:IPI1/YHR085W:RPF1/YHR088W:RIX1/YHR197W:SQT1/YIR012W:YVH1/YIR026C:MRT4/YKL009W:MAK11/YKL021C:RPF2/YKR081C:DRS1/YLL008W:NOC3/YLR002C:RLP24/YLR009W:FPR4/YLR449W:NOP2/YNL061W:IPI3/YNL182C:ESF2/YNR054C:BRX1/YOL077C:REX4/YOL080C:NOB1/YOR056C:PNO1/YOR145C:NOC2/YOR206W:NOG1/YPL093W:NIP7/YPL211W:BMS1/YPL217C:MRD1/YPR112C

## Sheet: C1 0.5
GOID	GO_term	Cluster frequency	Background frequency	P-value	FDR	Expected FP	Gene(s) annotated to the term
42254	ribosome biogenesis	65 out of 79 genes, 82.3%	411 out of 7167 background genes, 5.7%	1.38e-66	0	0	MAK16/YAL025C:ECM1/YAL059W:ENP1/YBR247C:SPB1/YCL054W:DBP10/YDL031W:TSR1/YDL060W:SYO1/YDL063C:NOP14/YDL148C:SAS10/YDL153C:MAK21/YDR060W:RRP8/YDR083W:RRP1/YDR087C:ARX1/YDR101C:UTP4/YDR324C:PUF6/YDR496C:NUG1/YER006W:NSA2/YER126C:NSA1/YGL111W:ROK1/YGL171W:NOP7/YGR103W:UTP8/YGR128C:ENP2/YGR145W:SDA1/YGR245C:IMP3/YHR148W:NMD3/YHR170W:RIX1/YHR197W:NOP9/YJL010C:HCA4/YJL033W:MTR4/YJL050W:MPP10/YJR002W:URB…
22613	ribonucleoprotein complex biogenesis	65 out of 79 genes, 82.3%	491 out of 7167 background genes, 6.9%	3.06e-61	0	0	MAK16/YAL025C:ECM1/YAL059W:ENP1/YBR247C:SPB1/YCL054W:DBP10/YDL031W:TSR1/YDL060W:SYO1/YDL063C:NOP14/YDL148C:SAS10/YDL153C:MAK21/YDR060W:RRP8/YDR083W:RRP1/YDR087C:ARX1/YDR101C:UTP4/YDR324C:PUF6/YDR496C:NUG1/YER006W:NSA2/YER126C:NSA1/YGL111W:ROK1/YGL171W:NOP7/YGR103W:UTP8/YGR128C:ENP2/YGR145W:SDA1/YGR245C:IMP3/YHR148W:NMD3/YHR170W:RIX1/YHR197W:NOP9/YJL010C:HCA4/YJL033W:MTR4/YJL050W:MPP10/YJR002W:URB…
34470	ncRNA processing	53 out of 79 genes, 67.1%	409 out of 7167 background genes, 5.7%	1.06e-45	0	0	MAK16/YAL025C:ENP1/YBR247C:SPB1/YCL054W:DBP10/YDL031W:TSR1/YDL060W:NOP14/YDL148C:SAS10/YDL153C:TRM8/YDL201W:RRP8/YDR083W:RRP1/YDR087C:TRM1/YDR120C:TRM82/YDR165W:UTP4/YDR324C:NUG1/YER006W:NSA2/YER126C:ROK1/YGL171W:NOP7/YGR103W:UTP8/YGR128C:ENP2/YGR145W:ELP2/YGR200C:IMP3/YHR148W:RIX1/YHR197W:NOP9/YJL010C:HCA4/YJL033W:MTR4/YJL050W:MPP10/YJR002W:URB1/YKL014C:MAK11/YKL021C:EBP2/YKL172W:RPF2/YKR081C:NO…
6364	rRNA processing	48 out of 79 genes, 60.8%	303 out of 7167 background genes, 4.2%	1.29e-44	0	0	MAK16/YAL025C:ENP1/YBR247C:SPB1/YCL054W:DBP10/YDL031W:TSR1/YDL060W:NOP14/YDL148C:SAS10/YDL153C:RRP8/YDR083W:RRP1/YDR087C:UTP4/YDR324C:NUG1/YER006W:NSA2/YER126C:ROK1/YGL171W:NOP7/YGR103W:UTP8/YGR128C:ENP2/YGR145W:IMP3/YHR148W:RIX1/YHR197W:NOP9/YJL010C:HCA4/YJL033W:MTR4/YJL050W:MPP10/YJR002W:URB1/YKL014C:MAK11/YKL021C:EBP2/YKL172W:RPF2/YKR081C:NOC3/YLR002C:DIP2/YLR129W:PWP1/YLR196W:UTP13/YLR222C:DB…
16072	rRNA metabolic process	48 out of 79 genes, 60.8%	321 out of 7167 background genes, 4.5%	2.4e-43	0	0	MAK16/YAL025C:ENP1/YBR247C:SPB1/YCL054W:DBP10/YDL031W:TSR1/YDL060W:NOP14/YDL148C:SAS10/YDL153C:RRP8/YDR083W:RRP1/YDR087C:UTP4/YDR324C:NUG1/YER006W:NSA2/YER126C:ROK1/YGL171W:NOP7/YGR103W:UTP8/YGR128C:ENP2/YGR145W:IMP3/YHR148W:RIX1/YHR197W:NOP9/YJL010C:HCA4/YJL033W:MTR4/YJL050W:MPP10/YJR002W:URB1/YKL014C:MAK11/YKL021C:EBP2/YKL172W:RPF2/YKR081C:NOC3/YLR002C:DIP2/YLR129W:PWP1/YLR196W:UTP13/YLR222C:DB…
34660	ncRNA metabolic process	53 out of 79 genes, 67.1%	471 out of 7167 background genes, 6.6%	2.4e-42	0	0	MAK16/YAL025C:ENP1/YBR247C:SPB1/YCL054W:DBP10/YDL031W:TSR1/YDL060W:NOP14/YDL148C:SAS10/YDL153C:TRM8/YDL201W:RRP8/YDR083W:RRP1/YDR087C:TRM1/YDR120C:TRM82/YDR165W:UTP4/YDR324C:NUG1/YER006W:NSA2/YER126C:ROK1/YGL171W:NOP7/YGR103W:UTP8/YGR128C:ENP2/YGR145W:ELP2/YGR200C:IMP3/YHR148W:RIX1/YHR197W:NOP9/YJL010C:HCA4/YJL033W:MTR4/YJL050W:MPP10/YJR002W:URB1/YKL014C:MAK11/YKL021C:EBP2/YKL172W:RPF2/YKR081C:NO…
44085	cellular component biogenesis	65 out of 79 genes, 82.3%	1067 out of 7167 background genes, 14.9%	8.29e-39	0	0	MAK16/YAL025C:ECM1/YAL059W:ENP1/YBR247C:SPB1/YCL054W:DBP10/YDL031W:TSR1/YDL060W:SYO1/YDL063C:NOP14/YDL148C:SAS10/YDL153C:MAK21/YDR060W:RRP8/YDR083W:RRP1/YDR087C:ARX1/YDR101C:UTP4/YDR324C:PUF6/YDR496C:NUG1/YER006W:NSA2/YER126C:NSA1/YGL111W:ROK1/YGL171W:NOP7/YGR103W:UTP8/YGR128C:ENP2/YGR145W:SDA1/YGR245C:IMP3/YHR148W:NMD3/YHR170W:RIX1/YHR197W:NOP9/YJL010C:HCA4/YJL033W:MTR4/YJL050W:MPP10/YJR002W:URB…
6396	RNA processing	53 out of 79 genes, 67.1%	587 out of 7167 background genes, 8.2%	3.35e-37	0	0	MAK16/YAL025C:ENP1/YBR247C:SPB1/YCL054W:DBP10/YDL031W:TSR1/YDL060W:NOP14/YDL148C:SAS10/YDL153C:TRM8/YDL201W:RRP8/YDR083W:RRP1/YDR087C:TRM1/YDR120C:TRM82/YDR165W:UTP4/YDR324C:NUG1/YER006W:NSA2/YER126C:ROK1/YGL171W:NOP7/YGR103W:UTP8/YGR128C:ENP2/YGR145W:ELP2/YGR200C:IMP3/YHR148W:RIX1/YHR197W:NOP9/YJL010C:HCA4/YJL033W:MTR4/YJL050W:MPP10/YJR002W:URB1/YKL014C:MAK11/YKL021C:EBP2/YKL172W:RPF2/YKR081C:NO…
42273	ribosomal large subunit biogenesis	30 out of 79 genes, 38.0%	95 out of 7167 background genes, 1.3%	1.8e-35	0	0	MAK16/YAL025C:SPB1/YCL054W:DBP10/YDL031W:SYO1/YDL063C:MAK21/YDR060W:RRP8/YDR083W:PUF6/YDR496C:NSA2/YER126C:NSA1/YGL111W:NOP7/YGR103W:SDA1/YGR245C:RIX1/YHR197W:URB1/YKL014C:MAK11/YKL021C:RPF2/YKR081C:RIX7/YLL034C:RLP24/YLR009W:DBP9/YLR276C:RRP5/YMR229C:HAS1/YMR290C:NOP2/YNL061W:NOP15/YNL110C:IPI3/YNL182C:NOP12/YOL041C:BRX1/YOL077C:NOP8/YOL144W:YTM1/YOR272W:RRS1/YOR294W:NOP4/YPL043W:NIP7/YPL211W
16070	RNA metabolic process	56 out of 79 genes, 70.9%	1295 out of 7167 background genes, 18.1%	1.01e-22	0	0	MAK16/YAL025C:ENP1/YBR247C:SPB1/YCL054W:DBP10/YDL031W:TSR1/YDL060W:NOP14/YDL148C:SAS10/YDL153C:TRM8/YDL201W:RRP8/YDR083W:RRP1/YDR087C:TRM1/YDR120C:TRM82/YDR165W:UTP4/YDR324C:NUG1/YER006W:NSA2/YER126C:ROK1/YGL171W:NOP7/YGR103W:UTP8/YGR128C:ENP2/YGR145W:ELP2/YGR200C:IMP3/YHR148W:RIX1/YHR197W:NOP9/YJL010C:HCA4/YJL033W:MTR4/YJL050W:RPA34/YJL148W:MPP10/YJR002W:URB1/YKL014C:MAK11/YKL021C:EBP2/YKL172W:R…
42274	ribosomal small subunit biogenesis	24 out of 79 genes, 30.4%	129 out of 7167 background genes, 1.8%	1.27e-21	0	0	ENP1/YBR247C:NOP14/YDL148C:SAS10/YDL153C:UTP4/YDR324C:ROK1/YGL171W:NOP7/YGR103W:UTP8/YGR128C:ENP2/YGR145W:NOP9/YJL010C:MPP10/YJR002W:LTV1/YKL143W:DIP2/YLR129W:UTP13/YLR222C:UTP14/YML093W:ECM16/YMR128W:RRP5/YMR229C:HAS1/YMR290C:KRE33/YNL132W:RIO2/YNL207W:PNO1/YOR145C:RRS1/YOR294W:RRP12/YPL012W:NAN1/YPL126W:DIM1/YPL266W
460	maturation of 5.8S rRNA	20 out of 79 genes, 25.3%	82 out of 7167 background genes, 1.1%	3.4e-20	0	0	MAK16/YAL025C:ENP1/YBR247C:SPB1/YCL054W:DBP10/YDL031W:NOP14/YDL148C:SAS10/YDL153C:NSA2/YER126C:ROK1/YGL171W:NOP9/YJL010C:MTR4/YJL050W:MPP10/YJR002W:URB1/YKL014C:MAK11/YKL021C:RPF2/YKR081C:DIP2/YLR129W:UTP13/YLR222C:UTP14/YML093W:RRP5/YMR229C:PNO1/YOR145C:RRS1/YOR294W
466	maturation of 5.8S rRNA from tricistronic rRNA transcript (SSU-rRNA, 5.8S rRNA, LSU-rRNA)	20 out of 79 genes, 25.3%	82 out of 7167 background genes, 1.1%	3.4e-20	0	0	MAK16/YAL025C:ENP1/YBR247C:SPB1/YCL054W:DBP10/YDL031W:NOP14/YDL148C:SAS10/YDL153C:NSA2/YER126C:ROK1/YGL171W:NOP9/YJL010C:MTR4/YJL050W:MPP10/YJR002W:URB1/YKL014C:MAK11/YKL021C:RPF2/YKR081C:DIP2/YLR129W:UTP13/YLR222C:UTP14/YML093W:RRP5/YMR229C:PNO1/YOR145C:RRS1/YOR294W
462	maturation of SSU-rRNA from tricistronic rRNA transcript (SSU-rRNA, 5.8S rRNA, LSU-rRNA)	21 out of 79 genes, 26.6%	100 out of 7167 background genes, 1.4%	8.14e-20	0	0	ENP1/YBR247C:NOP14/YDL148C:SAS10/YDL153C:UTP4/YDR324C:ROK1/YGL171W:NOP7/YGR103W:UTP8/YGR128C:NOP9/YJL010C:MPP10/YJR002W:DIP2/YLR129W:UTP13/YLR222C:UTP14/YML093W:ECM16/YMR128W:RRP5/YMR229C:HAS1/YMR290C:RIO2/YNL207W:PNO1/YOR145C:RRS1/YOR294W:RRP12/YPL012W:NAN1/YPL126W:DIM1/YPL266W
463	maturation of LSU-rRNA from tricistronic rRNA transcript (SSU-rRNA, 5.8S rRNA, LSU-rRNA)	15 out of 79 genes, 19.0%	32 out of 7167 background genes, 0.4%	8.97e-20	0	0	MAK16/YAL025C:SPB1/YCL054W:DBP10/YDL031W:NSA2/YER126C:URB1/YKL014C:MAK11/YKL021C:RPF2/YKR081C:DBP9/YLR276C:RRP5/YMR229C:HAS1/YMR290C:NOP2/YNL061W:NOP12/YOL041C:NOP8/YOL144W:NOP4/YPL043W:NIP7/YPL211W
71840	cellular component organization or biogenesis	65 out of 79 genes, 82.3%	2163 out of 7167 background genes, 30.2%	1.34e-19	0	0	MAK16/YAL025C:ECM1/YAL059W:ENP1/YBR247C:SPB1/YCL054W:DBP10/YDL031W:TSR1/YDL060W:SYO1/YDL063C:NOP14/YDL148C:SAS10/YDL153C:MAK21/YDR060W:RRP8/YDR083W:RRP1/YDR087C:ARX1/YDR101C:UTP4/YDR324C:PUF6/YDR496C:NUG1/YER006W:NSA2/YER126C:NSA1/YGL111W:ROK1/YGL171W:NOP7/YGR103W:UTP8/YGR128C:ENP2/YGR145W:SDA1/YGR245C:IMP3/YHR148W:NMD3/YHR170W:RIX1/YHR197W:NOP9/YJL010C:HCA4/YJL033W:MTR4/YJL050W:MPP10/YJR002W:URB…
30490	maturation of SSU-rRNA	21 out of 79 genes, 26.6%	109 out of 7167 background genes, 1.5%	5.66e-19	0	0	ENP1/YBR247C:NOP14/YDL148C:SAS10/YDL153C:UTP4/YDR324C:ROK1/YGL171W:NOP7/YGR103W:UTP8/YGR128C:NOP9/YJL010C:MPP10/YJR002W:DIP2/YLR129W:UTP13/YLR222C:UTP14/YML093W:ECM16/YMR128W:RRP5/YMR229C:HAS1/YMR290C:RIO2/YNL207W:PNO1/YOR145C:RRS1/YOR294W:RRP12/YPL012W:NAN1/YPL126W:DIM1/YPL266W
90304	nucleic acid metabolic process	56 out of 79 genes, 70.9%	1565 out of 7167 background genes, 21.8%	1.75e-18	0	0	MAK16/YAL025C:ENP1/YBR247C:SPB1/YCL054W:DBP10/YDL031W:TSR1/YDL060W:NOP14/YDL148C:SAS10/YDL153C:TRM8/YDL201W:RRP8/YDR083W:RRP1/YDR087C:TRM1/YDR120C:TRM82/YDR165W:UTP4/YDR324C:NUG1/YER006W:NSA2/YER126C:ROK1/YGL171W:NOP7/YGR103W:UTP8/YGR128C:ENP2/YGR145W:ELP2/YGR200C:IMP3/YHR148W:RIX1/YHR197W:NOP9/YJL010C:HCA4/YJL033W:MTR4/YJL050W:RPA34/YJL148W:MPP10/YJR002W:URB1/YKL014C:MAK11/YKL021C:EBP2/YKL172W:R…
470	maturation of LSU-rRNA	15 out of 79 genes, 19.0%	38 out of 7167 background genes, 0.5%	2.33e-18	0	0	MAK16/YAL025C:SPB1/YCL054W:DBP10/YDL031W:NSA2/YER126C:URB1/YKL014C:MAK11/YKL021C:RPF2/YKR081C:DBP9/YLR276C:RRP5/YMR229C:HAS1/YMR290C:NOP2/YNL061W:NOP12/YOL041C:NOP8/YOL144W:NOP4/YPL043W:NIP7/YPL211W
6139	nucleobase-containing compound metabolic process	57 out of 79 genes, 72.2%	1740 out of 7167 background genes, 24.3%	4.48e-17	0	0	MAK16/YAL025C:URA7/YBL039C:ENP1/YBR247C:SPB1/YCL054W:DBP10/YDL031W:TSR1/YDL060W:NOP14/YDL148C:SAS10/YDL153C:TRM8/YDL201W:RRP8/YDR083W:RRP1/YDR087C:TRM1/YDR120C:TRM82/YDR165W:UTP4/YDR324C:NUG1/YER006W:NSA2/YER126C:ROK1/YGL171W:NOP7/YGR103W:UTP8/YGR128C:ENP2/YGR145W:ELP2/YGR200C:IMP3/YHR148W:RIX1/YHR197W:NOP9/YJL010C:HCA4/YJL033W:MTR4/YJL050W:RPA34/YJL148W:MPP10/YJR002W:URB1/YKL014C:MAK11/YKL021C:E…
6725	cellular aromatic compound metabolic process	57 out of 79 genes, 72.2%	1811 out of 7167 background genes, 25.3%	3.42e-16	0	0	MAK16/YAL025C:URA7/YBL039C:ENP1/YBR247C:SPB1/YCL054W:DBP10/YDL031W:TSR1/YDL060W:NOP14/YDL148C:SAS10/YDL153C:TRM8/YDL201W:RRP8/YDR083W:RRP1/YDR087C:TRM1/YDR120C:TRM82/YDR165W:UTP4/YDR324C:NUG1/YER006W:NSA2/YER126C:ROK1/YGL171W:NOP7/YGR103W:UTP8/YGR128C:ENP2/YGR145W:ELP2/YGR200C:IMP3/YHR148W:RIX1/YHR197W:NOP9/YJL010C:HCA4/YJL033W:MTR4/YJL050W:RPA34/YJL148W:MPP10/YJR002W:URB1/YKL014C:MAK11/YKL021C:E…
46483	heterocycle metabolic process	57 out of 79 genes, 72.2%	1831 out of 7167 background genes, 25.5%	5.96e-16	0	0	MAK16/YAL025C:URA7/YBL039C:ENP1/YBR247C:SPB1/YCL054W:DBP10/YDL031W:TSR1/YDL060W:NOP14/YDL148C:SAS10/YDL153C:TRM8/YDL201W:RRP8/YDR083W:RRP1/YDR087C:TRM1/YDR120C:TRM82/YDR165W:UTP4/YDR324C:NUG1/YER006W:NSA2/YER126C:ROK1/YGL171W:NOP7/YGR103W:UTP8/YGR128C:ENP2/YGR145W:ELP2/YGR200C:IMP3/YHR148W:RIX1/YHR197W:NOP9/YJL010C:HCA4/YJL033W:MTR4/YJL050W:RPA34/YJL148W:MPP10/YJR002W:URB1/YKL014C:MAK11/YKL021C:E…
1901360	organic cyclic compound metabolic process	57 out of 79 genes, 72.2%	1884 out of 7167 background genes, 26.3%	2.51e-15	0	0	MAK16/YAL025C:URA7/YBL039C:ENP1/YBR247C:SPB1/YCL054W:DBP10/YDL031W:TSR1/YDL060W:NOP14/YDL148C:SAS10/YDL153C:TRM8/YDL201W:RRP8/YDR083W:RRP1/YDR087C:TRM1/YDR120C:TRM82/YDR165W:UTP4/YDR324C:NUG1/YER006W:NSA2/YER126C:ROK1/YGL171W:NOP7/YGR103W:UTP8/YGR128C:ENP2/YGR145W:ELP2/YGR200C:IMP3/YHR148W:RIX1/YHR197W:NOP9/YJL010C:HCA4/YJL033W:MTR4/YJL050W:RPA34/YJL148W:MPP10/YJR002W:URB1/YKL014C:MAK11/YKL021C:E…
34641	cellular nitrogen compound metabolic process	57 out of 79 genes, 72.2%	1894 out of 7167 background genes, 26.4%	3.27e-15	0	0	MAK16/YAL025C:URA7/YBL039C:ENP1/YBR247C:SPB1/YCL054W:DBP10/YDL031W:TSR1/YDL060W:NOP14/YDL148C:SAS10/YDL153C:TRM8/YDL201W:RRP8/YDR083W:RRP1/YDR087C:TRM1/YDR120C:TRM82/YDR165W:UTP4/YDR324C:NUG1/YER006W:NSA2/YER126C:ROK1/YGL171W:NOP7/YGR103W:UTP8/YGR128C:ENP2/YGR145W:ELP2/YGR200C:IMP3/YHR148W:RIX1/YHR197W:NOP9/YJL010C:HCA4/YJL033W:MTR4/YJL050W:RPA34/YJL148W:MPP10/YJR002W:URB1/YKL014C:MAK11/YKL021C:E…
10467	gene expression	57 out of 79 genes, 72.2%	1923 out of 7167 background genes, 26.8%	7e-15	0	0	MAK16/YAL025C:ENP1/YBR247C:SPB1/YCL054W:DBP10/YDL031W:TSR1/YDL060W:NOP14/YDL148C:SAS10/YDL153C:TRM8/YDL201W:RRP8/YDR083W:RRP1/YDR087C:TRM1/YDR120C:TRM82/YDR165W:UTP4/YDR324C:PUF6/YDR496C:NUG1/YER006W:NSA2/YER126C:ROK1/YGL171W:NOP7/YGR103W:UTP8/YGR128C:ENP2/YGR145W:ELP2/YGR200C:IMP3/YHR148W:RIX1/YHR197W:NOP9/YJL010C:HCA4/YJL033W:MTR4/YJL050W:RPA34/YJL148W:MPP10/YJR002W:URB1/YKL014C:MAK11/YKL021C:E…
6807	nitrogen compound metabolic process	57 out of 79 genes, 72.2%	2056 out of 7167 background genes, 28.7%	1.93e-13	0	0	MAK16/YAL025C:URA7/YBL039C:ENP1/YBR247C:SPB1/YCL054W:DBP10/YDL031W:TSR1/YDL060W:NOP14/YDL148C:SAS10/YDL153C:TRM8/YDL201W:RRP8/YDR083W:RRP1/YDR087C:TRM1/YDR120C:TRM82/YDR165W:UTP4/YDR324C:NUG1/YER006W:NSA2/YER126C:ROK1/YGL171W:NOP7/YGR103W:UTP8/YGR128C:ENP2/YGR145W:ELP2/YGR200C:IMP3/YHR148W:RIX1/YHR197W:NOP9/YJL010C:HCA4/YJL033W:MTR4/YJL050W:RPA34/YJL148W:MPP10/YJR002W:URB1/YKL014C:MAK11/YKL021C:E…
447	endonucleolytic cleavage in ITS1 to separate SSU-rRNA from 5.8S rRNA and LSU-rRNA from tricistronic rRNA transcript (SSU-rRNA, 5.8S rRNA, LSU-rRNA)	12 out of 79 genes, 15.2%	45 out of 7167 background genes, 0.6%	5.03e-12	0	0	ENP1/YBR247C:NOP14/YDL148C:SAS10/YDL153C:ROK1/YGL171W:NOP9/YJL010C:MPP10/YJR002W:DIP2/YLR129W:UTP13/YLR222C:UTP14/YML093W:RRP5/YMR229C:PNO1/YOR145C:RRS1/YOR294W
478	endonucleolytic cleavage involved in rRNA processing	12 out of 79 genes, 15.2%	49 out of 7167 background genes, 0.7%	1.55e-11	0	0	ENP1/YBR247C:NOP14/YDL148C:SAS10/YDL153C:ROK1/YGL171W:NOP9/YJL010C:MPP10/YJR002W:DIP2/YLR129W:UTP13/YLR222C:UTP14/YML093W:RRP5/YMR229C:PNO1/YOR145C:RRS1/YOR294W
479	endonucleolytic cleavage of tricistronic rRNA transcript (SSU-rRNA, 5.8S rRNA, LSU-rRNA)	12 out of 79 genes, 15.2%	49 out of 7167 background genes, 0.7%	1.55e-11	0	0	ENP1/YBR247C:NOP14/YDL148C:SAS10/YDL153C:ROK1/YGL171W:NOP9/YJL010C:MPP10/YJR002W:DIP2/YLR129W:UTP13/YLR222C:UTP14/YML093W:RRP5/YMR229C:PNO1/YOR145C:RRS1/YOR294W
90502	RNA phosphodiester bond hydrolysis, endonucleolytic	12 out of 79 genes, 15.2%	50 out of 7167 background genes, 0.7%	2.03e-11	0	0	ENP1/YBR247C:NOP14/YDL148C:SAS10/YDL153C:ROK1/YGL171W:NOP9/YJL010C:MPP10/YJR002W:DIP2/YLR129W:UTP13/YLR222C:UTP14/YML093W:RRP5/YMR229C:PNO1/YOR145C:RRS1/YOR294W
469	cleavage involved in rRNA processing	13 out of 79 genes, 16.5%	71 out of 7167 background genes, 1.0%	7.69e-11	0	0	ENP1/YBR247C:NOP14/YDL148C:SAS10/YDL153C:ROK1/YGL171W:NOP9/YJL010C:MTR4/YJL050W:MPP10/YJR002W:DIP2/YLR129W:UTP13/YLR222C:UTP14/YML093W:RRP5/YMR229C:PNO1/YOR145C:RRS1/YOR294W
90501	RNA phosphodiester bond hydrolysis	13 out of 79 genes, 16.5%	72 out of 7167 background genes, 1.0%	9.3e-11	0	0	ENP1/YBR247C:NOP14/YDL148C:SAS10/YDL153C:ROK1/YGL171W:NOP9/YJL010C:MTR4/YJL050W:MPP10/YJR002W:DIP2/YLR129W:UTP13/YLR222C:UTP14/YML093W:RRP5/YMR229C:PNO1/YOR145C:RRS1/YOR294W
472	endonucleolytic cleavage to generate mature 5'-end of SSU-rRNA from (SSU-rRNA, 5.8S rRNA, LSU-rRNA)	10 out of 79 genes, 12.7%	34 out of 7167 background genes, 0.5%	2.7e-10	0	0	NOP14/YDL148C:SAS10/YDL153C:ROK1/YGL171W:NOP9/YJL010C:MPP10/YJR002W:DIP2/YLR129W:UTP13/YLR222C:UTP14/YML093W:RRP5/YMR229C:PNO1/YOR145C
34471	ncRNA 5'-end processing	10 out of 79 genes, 12.7%	35 out of 7167 background genes, 0.5%	3.74e-10	0	0	NOP14/YDL148C:SAS10/YDL153C:ROK1/YGL171W:NOP9/YJL010C:MPP10/YJR002W:DIP2/YLR129W:UTP13/YLR222C:UTP14/YML093W:RRP5/YMR229C:PNO1/YOR145C
967	rRNA 5'-end processing	10 out of 79 genes, 12.7%	35 out of 7167 background genes, 0.5%	3.74e-10	0	0	NOP14/YDL148C:SAS10/YDL153C:ROK1/YGL171W:NOP9/YJL010C:MPP10/YJR002W:DIP2/YLR129W:UTP13/YLR222C:UTP14/YML093W:RRP5/YMR229C:PNO1/YOR145C
33750	ribosome localization	11 out of 79 genes, 13.9%	48 out of 7167 background genes, 0.7%	4e-10	0	0	ECM1/YAL059W:ARX1/YDR101C:NUG1/YER006W:SDA1/YGR245C:NMD3/YHR170W:RIX1/YHR197W:NOP9/YJL010C:LTV1/YKL143W:RIX7/YLL034C:NOC2/YOR206W:RRS1/YOR294W
33753	establishment of ribosome localization	11 out of 79 genes, 13.9%	48 out of 7167 background genes, 0.7%	4e-10	0	0	ECM1/YAL059W:ARX1/YDR101C:NUG1/YER006W:SDA1/YGR245C:NMD3/YHR170W:RIX1/YHR197W:NOP9/YJL010C:LTV1/YKL143W:RIX7/YLL034C:NOC2/YOR206W:RRS1/YOR294W
54	ribosomal subunit export from nucleus	11 out of 79 genes, 13.9%	48 out of 7167 background genes, 0.7%	4e-10	0	0	ECM1/YAL059W:ARX1/YDR101C:NUG1/YER006W:SDA1/YGR245C:NMD3/YHR170W:RIX1/YHR197W:NOP9/YJL010C:LTV1/YKL143W:RIX7/YLL034C:NOC2/YOR206W:RRS1/YOR294W
71166	ribonucleoprotein complex localization	11 out of 79 genes, 13.9%	48 out of 7167 background genes, 0.7%	4e-10	0	0	ECM1/YAL059W:ARX1/YDR101C:NUG1/YER006W:SDA1/YGR245C:NMD3/YHR170W:RIX1/YHR197W:NOP9/YJL010C:LTV1/YKL143W:RIX7/YLL034C:NOC2/YOR206W:RRS1/YOR294W
71426	ribonucleoprotein complex export from nucleus	11 out of 79 genes, 13.9%	48 out of 7167 background genes, 0.7%	4e-10	0	0	ECM1/YAL059W:ARX1/YDR101C:NUG1/YER006W:SDA1/YGR245C:NMD3/YHR170W:RIX1/YHR197W:NOP9/YJL010C:LTV1/YKL143W:RIX7/YLL034C:NOC2/YOR206W:RRS1/YOR294W
71428	rRNA-containing ribonucleoprotein complex export from nucleus	11 out of 79 genes, 13.9%	48 out of 7167 background genes, 0.7%	4e-10	0	0	ECM1/YAL059W:ARX1/YDR101C:NUG1/YER006W:SDA1/YGR245C:NMD3/YHR170W:RIX1/YHR197W:NOP9/YJL010C:LTV1/YKL143W:RIX7/YLL034C:NOC2/YOR206W:RRS1/YOR294W
966	RNA 5'-end processing	10 out of 79 genes, 12.7%	36 out of 7167 background genes, 0.5%	5.14e-10	0	0	NOP14/YDL148C:SAS10/YDL153C:ROK1/YGL171W:NOP9/YJL010C:MPP10/YJR002W:DIP2/YLR129W:UTP13/YLR222C:UTP14/YML093W:RRP5/YMR229C:PNO1/YOR145C
480	endonucleolytic cleavage in 5'-ETS of tricistronic rRNA transcript (SSU-rRNA, 5.8S rRNA, LSU-rRNA)	9 out of 79 genes, 11.4%	31 out of 7167 background genes, 0.4%	4.31e-09	0	0	NOP14/YDL148C:SAS10/YDL153C:ROK1/YGL171W:NOP9/YJL010C:MPP10/YJR002W:DIP2/YLR129W:UTP13/YLR222C:UTP14/YML093W:RRP5/YMR229C
90305	nucleic acid phosphodiester bond hydrolysis	13 out of 79 genes, 16.5%	133 out of 7167 background genes, 1.9%	2.76e-07	0	0	ENP1/YBR247C:NOP14/YDL148C:SAS10/YDL153C:ROK1/YGL171W:NOP9/YJL010C:MTR4/YJL050W:MPP10/YJR002W:DIP2/YLR129W:UTP13/YLR222C:UTP14/YML093W:RRP5/YMR229C:PNO1/YOR145C:RRS1/YOR294W
44260	cellular macromolecule metabolic process	57 out of 79 genes, 72.2%	2823 out of 7167 background genes, 39.4%	5.23e-07	0	0	MAK16/YAL025C:ENP1/YBR247C:SPB1/YCL054W:DBP10/YDL031W:TSR1/YDL060W:NOP14/YDL148C:SAS10/YDL153C:TRM8/YDL201W:RRP8/YDR083W:RRP1/YDR087C:TRM1/YDR120C:TRM82/YDR165W:UTP4/YDR324C:PUF6/YDR496C:NUG1/YER006W:NSA2/YER126C:ROK1/YGL171W:NOP7/YGR103W:UTP8/YGR128C:ENP2/YGR145W:ELP2/YGR200C:IMP3/YHR148W:RIX1/YHR197W:NOP9/YJL010C:HCA4/YJL033W:MTR4/YJL050W:RPA34/YJL148W:MPP10/YJR002W:URB1/YKL014C:MAK11/YKL021C:E…
1902626	assembly of large subunit precursor of preribosome	5 out of 79 genes, 6.3%	8 out of 7167 background genes, 0.1%	1.35e-06	0	0	DBP10/YDL031W:RPF2/YKR081C:RLP24/YLR009W:NOP2/YNL061W:NIP7/YPL211W
43170	macromolecule metabolic process	57 out of 79 genes, 72.2%	2903 out of 7167 background genes, 40.5%	1.76e-06	0	0	MAK16/YAL025C:ENP1/YBR247C:SPB1/YCL054W:DBP10/YDL031W:TSR1/YDL060W:NOP14/YDL148C:SAS10/YDL153C:TRM8/YDL201W:RRP8/YDR083W:RRP1/YDR087C:TRM1/YDR120C:TRM82/YDR165W:UTP4/YDR324C:PUF6/YDR496C:NUG1/YER006W:NSA2/YER126C:ROK1/YGL171W:NOP7/YGR103W:UTP8/YGR128C:ENP2/YGR145W:ELP2/YGR200C:IMP3/YHR148W:RIX1/YHR197W:NOP9/YJL010C:HCA4/YJL033W:MTR4/YJL050W:RPA34/YJL148W:MPP10/YJR002W:URB1/YKL014C:MAK11/YKL021C:E…
51168	nuclear export	12 out of 79 genes, 15.2%	128 out of 7167 background genes, 1.8%	2.01e-06	0	0	ECM1/YAL059W:ARX1/YDR101C:NUG1/YER006W:UTP8/YGR128C:SDA1/YGR245C:NMD3/YHR170W:RIX1/YHR197W:NOP9/YJL010C:LTV1/YKL143W:RIX7/YLL034C:NOC2/YOR206W:RRS1/YOR294W
55	ribosomal large subunit export from nucleus	7 out of 79 genes, 8.9%	28 out of 7167 background genes, 0.4%	2.56e-06	0	0	ECM1/YAL059W:ARX1/YDR101C:NUG1/YER006W:SDA1/YGR245C:NMD3/YHR170W:RIX7/YLL034C:RRS1/YOR294W
51656	establishment of organelle localization	11 out of 79 genes, 13.9%	108 out of 7167 background genes, 1.5%	3.61e-06	0	0	ECM1/YAL059W:ARX1/YDR101C:NUG1/YER006W:SDA1/YGR245C:NMD3/YHR170W:RIX1/YHR197W:NOP9/YJL010C:LTV1/YKL143W:RIX7/YLL034C:NOC2/YOR206W:RRS1/YOR294W
6913	nucleocytoplasmic transport	13 out of 79 genes, 16.5%	173 out of 7167 background genes, 2.4%	6.86e-06	0	0	ECM1/YAL059W:SYO1/YDL063C:ARX1/YDR101C:NUG1/YER006W:UTP8/YGR128C:SDA1/YGR245C:NMD3/YHR170W:RIX1/YHR197W:NOP9/YJL010C:LTV1/YKL143W:RIX7/YLL034C:NOC2/YOR206W:RRS1/YOR294W
51169	nuclear transport	13 out of 79 genes, 16.5%	174 out of 7167 background genes, 2.4%	7.36e-06	0	0	ECM1/YAL059W:SYO1/YDL063C:ARX1/YDR101C:NUG1/YER006W:UTP8/YGR128C:SDA1/YGR245C:NMD3/YHR170W:RIX1/YHR197W:NOP9/YJL010C:LTV1/YKL143W:RIX7/YLL034C:NOC2/YOR206W:RRS1/YOR294W
22618	ribonucleoprotein complex assembly	12 out of 79 genes, 15.2%	148 out of 7167 background genes, 2.1%	1.03e-05	0	0	DBP10/YDL031W:MAK21/YDR060W:RIX1/YHR197W:MAK11/YKL021C:RPF2/YKR081C:RLP24/YLR009W:NOP2/YNL061W:IPI3/YNL182C:BRX1/YOL077C:NOC2/YOR206W:NIP7/YPL211W:BMS1/YPL217C
71826	ribonucleoprotein complex subunit organization	12 out of 79 genes, 15.2%	154 out of 7167 background genes, 2.1%	1.61e-05	0	0	DBP10/YDL031W:MAK21/YDR060W:RIX1/YHR197W:MAK11/YKL021C:RPF2/YKR081C:RLP24/YLR009W:NOP2/YNL061W:IPI3/YNL182C:BRX1/YOL077C:NOC2/YOR206W:NIP7/YPL211W:BMS1/YPL217C
42255	ribosome assembly	8 out of 79 genes, 10.1%	58 out of 7167 background genes, 0.8%	3.23e-05	0	0	MAK21/YDR060W:RIX1/YHR197W:MAK11/YKL021C:RPF2/YKR081C:IPI3/YNL182C:BRX1/YOL077C:NOC2/YOR206W:BMS1/YPL217C
51640	organelle localization	11 out of 79 genes, 13.9%	142 out of 7167 background genes, 2.0%	6.18e-05	0	0	ECM1/YAL059W:ARX1/YDR101C:NUG1/YER006W:SDA1/YGR245C:NMD3/YHR170W:RIX1/YHR197W:NOP9/YJL010C:LTV1/YKL143W:RIX7/YLL034C:NOC2/YOR206W:RRS1/YOR294W
27	ribosomal large subunit assembly	6 out of 79 genes, 7.6%	34 out of 7167 background genes, 0.5%	0.00027	0	0	MAK21/YDR060W:RIX1/YHR197W:MAK11/YKL021C:RPF2/YKR081C:IPI3/YNL182C:BRX1/YOL077C
44238	primary metabolic process	58 out of 79 genes, 73.4%	3476 out of 7167 background genes, 48.5%	0.0009	0	0	MAK16/YAL025C:URA7/YBL039C:ENP1/YBR247C:SPB1/YCL054W:DBP10/YDL031W:TSR1/YDL060W:NOP14/YDL148C:SAS10/YDL153C:TRM8/YDL201W:RRP8/YDR083W:RRP1/YDR087C:TRM1/YDR120C:TRM82/YDR165W:UTP4/YDR324C:PUF6/YDR496C:NUG1/YER006W:NSA2/YER126C:ROK1/YGL171W:NOP7/YGR103W:UTP8/YGR128C:ENP2/YGR145W:ELP2/YGR200C:IMP3/YHR148W:RIX1/YHR197W:NOP9/YJL010C:HCA4/YJL033W:MTR4/YJL050W:RPA34/YJL148W:MPP10/YJR002W:URB1/YKL014C:MA…
71704	organic substance metabolic process	58 out of 79 genes, 73.4%	3653 out of 7167 background genes, 51.0%	0.00613	0	0	MAK16/YAL025C:URA7/YBL039C:ENP1/YBR247C:SPB1/YCL054W:DBP10/YDL031W:TSR1/YDL060W:NOP14/YDL148C:SAS10/YDL153C:TRM8/YDL201W:RRP8/YDR083W:RRP1/YDR087C:TRM1/YDR120C:TRM82/YDR165W:UTP4/YDR324C:PUF6/YDR496C:NUG1/YER006W:NSA2/YER126C:ROK1/YGL171W:NOP7/YGR103W:UTP8/YGR128C:ENP2/YGR145W:ELP2/YGR200C:IMP3/YHR148W:RIX1/YHR197W:NOP9/YJL010C:HCA4/YJL033W:MTR4/YJL050W:RPA34/YJL148W:MPP10/YJR002W:URB1/YKL014C:MA…
70925	organelle assembly	8 out of 79 genes, 10.1%	119 out of 7167 background genes, 1.7%	0.0077	0	0	MAK21/YDR060W:RIX1/YHR197W:MAK11/YKL021C:RPF2/YKR081C:IPI3/YNL182C:BRX1/YOL077C:NOC2/YOR206W:BMS1/YPL217C
44237	cellular metabolic process	58 out of 79 genes, 73.4%	3694 out of 7167 background genes, 51.5%	0.00931	0	0	MAK16/YAL025C:URA7/YBL039C:ENP1/YBR247C:SPB1/YCL054W:DBP10/YDL031W:TSR1/YDL060W:NOP14/YDL148C:SAS10/YDL153C:TRM8/YDL201W:RRP8/YDR083W:RRP1/YDR087C:TRM1/YDR120C:TRM82/YDR165W:UTP4/YDR324C:PUF6/YDR496C:NUG1/YER006W:NSA2/YER126C:ROK1/YGL171W:NOP7/YGR103W:UTP8/YGR128C:ENP2/YGR145W:ELP2/YGR200C:IMP3/YHR148W:RIX1/YHR197W:NOP9/YJL010C:HCA4/YJL033W:MTR4/YJL050W:RPA34/YJL148W:MPP10/YJR002W:URB1/YKL014C:MA…

## Sheet: C2 0.0
GOID	GO_term	Cluster frequency	Background frequency	P-value	FDR	Expected FP	Gene(s) annotated to the term
55114	oxidation-reduction process	86 out of 1457 genes, 5.9%	174 out of 7167 background genes, 2.4%	7.63e-15	0	0	PSK1/YAL017W:OAF1/YAL051W:PET9/YBL030C:COR1/YBL045C:SHP1/YBL058W:TKL2/YBR117C:PGI1/YBR196C:COX9/YDL067C:MDH3/YDL078C:NDE2/YDL085W:DLD1/YDL174C:MIC14/YDR031W:BMH2/YDR099W:KGD2/YDR148C:SDH4/YDR178W:ADR1/YDR216W:QCR7/YDR529C:GLC3/YEL011W:RIP1/YEL024W:CYC7/YEL039C:GIP2/YER054C:IGD1/YFR017C:QCR6/YFR033C:PCL10/YGL134W:COX4/YGL187C:COX13/YGL191W:HAP2/YGL237C:SHY1/YGR112W:QCR9/YGR183C:SOL4/YGR248W:QCR10/…
44699	single-organism process	857 out of 1457 genes, 58.8%	3510 out of 7167 background genes, 49.0%	4.01e-14	0	0	VPS8/YAL002W:SSA1/YAL005C:PSK1/YAL017W:SAW1/YAL027W:SNC1/YAL030W:CDC24/YAL041W:GEM1/YAL048C:OAF1/YAL051W:PEX22/YAL055W:GPB2/YAL056W:BDH1/YAL060W:GDH3/YAL062W:PAU8/YAL068C:SWH1/YAR042W:HTA2/YBL003C:ACH1/YBL015W:PEP1/YBL017C:APN2/YBL019W:PET9/YBL030C:COR1/YBL045C:EDE1/YBL047C:SHP1/YBL058W:PRX1/YBL064C:SSA3/YBL075C:ATG8/YBL078C:BNA4/YBL098W:ATP1/YBL099W:ECM21/YBL101C:SFT2/YBL102W:RTG3/YBL103C:PKC1/Y…
44763	single-organism cellular process	760 out of 1457 genes, 52.2%	3065 out of 7167 background genes, 42.8%	7.36e-13	0	0	SSA1/YAL005C:PSK1/YAL017W:SAW1/YAL027W:SNC1/YAL030W:CDC24/YAL041W:GEM1/YAL048C:OAF1/YAL051W:PEX22/YAL055W:GPB2/YAL056W:GDH3/YAL062W:PAU8/YAL068C:SWH1/YAR042W:HTA2/YBL003C:ACH1/YBL015W:APN2/YBL019W:PET9/YBL030C:COR1/YBL045C:EDE1/YBL047C:SHP1/YBL058W:PRX1/YBL064C:SSA3/YBL075C:ATG8/YBL078C:BNA4/YBL098W:ATP1/YBL099W:RTG3/YBL103C:PKC1/YBL105C:NTH2/YBR001C:UGA2/YBR006W:GAL1/YBR020W:PDX3/YBR035C:CSG2/YB…
15980	energy derivation by oxidation of organic compounds	70 out of 1457 genes, 4.8%	138 out of 7167 background genes, 1.9%	1.93e-12	0	0	PSK1/YAL017W:PET9/YBL030C:COR1/YBL045C:SHP1/YBL058W:COX9/YDL067C:NDE2/YDL085W:DLD1/YDL174C:MIC14/YDR031W:BMH2/YDR099W:KGD2/YDR148C:SDH4/YDR178W:QCR7/YDR529C:GLC3/YEL011W:RIP1/YEL024W:CYC7/YEL039C:GIP2/YER054C:IGD1/YFR017C:QCR6/YFR033C:PCL10/YGL134W:COX4/YGL187C:COX13/YGL191W:HAP2/YGL237C:SHY1/YGR112W:QCR9/YGR183C:QCR10/YHR001W-A:COX6/YHR051W:PIG2/YIL045W:PCL7/YIL050W:SGA1/YIL099W:COX5B/YIL111W:KG…
6091	generation of precursor metabolites and energy	77 out of 1457 genes, 5.3%	161 out of 7167 background genes, 2.2%	4.71e-12	0	0	PSK1/YAL017W:PET9/YBL030C:COR1/YBL045C:SHP1/YBL058W:PGI1/YBR196C:GLK1/YCL040W:COX9/YDL067C:NDE2/YDL085W:DLD1/YDL174C:MIC14/YDR031W:BMH2/YDR099W:KGD2/YDR148C:SDH4/YDR178W:QCR7/YDR529C:GLC3/YEL011W:RIP1/YEL024W:CYC7/YEL039C:GIP2/YER054C:IGD1/YFR017C:QCR6/YFR033C:HXK1/YFR053C:PCL10/YGL134W:COX4/YGL187C:COX13/YGL191W:HAP2/YGL237C:SHY1/YGR112W:QCR9/YGR183C:ENO1/YGR254W:QCR10/YHR001W-A:COX6/YHR051W:PIG…
9056	catabolic process	228 out of 1457 genes, 15.6%	708 out of 7167 background genes, 9.9%	5.14e-12	0	0	SAW1/YAL027W:OAF1/YAL051W:PRE7/YBL041W:SHP1/YBL058W:ATG8/YBL078C:RTG3/YBL103C:PKC1/YBL105C:NTH2/YBR001C:UGA2/YBR006W:GAL7/YBR018C:GAL1/YBR020W:SLM4/YBR077C:VPS15/YBR097W:FES1/YBR101C:VID24/YBR105C:CMD1/YBR109C:TKL2/YBR117C:ATG14/YBR128C:NPL4/YBR170C:EHT1/YBR177C:YPC1/YBR183W:PGI1/YBR196C:PCS60/YBR222C:UBX7/YBR273C:SAF1/YBR280C:APE3/YBR286W:MAL32/YBR299W:STP22/YCL008C:GID7/YCL039W:GLK1/YCL040W:PBN…
42221	response to chemical	140 out of 1457 genes, 9.6%	394 out of 7167 background genes, 5.5%	7.13e-10	0	0	OAF1/YAL051W:GPB2/YAL056W:PDR3/YBL005W:EDE1/YBL047C:PRX1/YBL064C:RTG3/YBL103C:UGA2/YBR006W:GRX7/YBR014C:GAL1/YBR020W:ZTA1/YBR046C:FES1/YBR101C:TPS1/YBR126C:NPL4/YBR170C:MXR2/YCL033C:GRX1/YCL035C:HSP30/YCR021C:TRX3/YCR083W:KIN82/YCR091W:YDL124W:CDC48/YDL126C:UFD2/YDL190C:SNF3/YDL194W:PRR2/YDL214C:RRI1/YDL216C:HBT1/YDL223C:GAL3/YDR009W:SNQ2/YDR011W:AFR1/YDR085C:SSY1/YDR160W:STB3/YDR169C:ADR1/YDR216…
44712	single-organism catabolic process	125 out of 1457 genes, 8.6%	343 out of 7167 background genes, 4.8%	1.9e-09	0	0	OAF1/YAL051W:SHP1/YBL058W:ATG8/YBL078C:PKC1/YBL105C:NTH2/YBR001C:UGA2/YBR006W:GAL7/YBR018C:GAL1/YBR020W:SLM4/YBR077C:VPS15/YBR097W:FES1/YBR101C:CMD1/YBR109C:TKL2/YBR117C:ATG14/YBR128C:NPL4/YBR170C:EHT1/YBR177C:YPC1/YBR183W:PGI1/YBR196C:PCS60/YBR222C:MAL32/YBR299W:GLK1/YCL040W:HSP30/YCR021C:ATG15/YCR068W:PTC6/YCR079W:MDH3/YDL078C:NDE2/YDL085W:ATG20/YDL113C:CDC48/YDL126C:STF1/YDL130W-A:ARF2/YDL137W…
50896	response to stimulus	276 out of 1457 genes, 18.9%	947 out of 7167 background genes, 13.2%	3.99e-09	0	0	SAW1/YAL027W:FRT2/YAL028W:CDC24/YAL041W:OAF1/YAL051W:GPB2/YAL056W:HTA2/YBL003C:PDR3/YBL005W:APN2/YBL019W:EDE1/YBL047C:SHP1/YBL058W:PRX1/YBL064C:ATG8/YBL078C:RTG3/YBL103C:PKC1/YBL105C:UGA2/YBR006W:GRX7/YBR014C:GAL1/YBR020W:ZTA1/YBR046C:HSP26/YBR072W:SLM4/YBR077C:PHO5/YBR093C:VPS15/YBR097W:FES1/YBR101C:TPS1/YBR126C:ATG14/YBR128C:NPL4/YBR170C:SMP1/YBR182C:COS111/YBR203W:MXR2/YCL033C:GRX1/YCL035C:RVS…
1901575	organic substance catabolic process	191 out of 1457 genes, 13.1%	606 out of 7167 background genes, 8.5%	1.28e-08	0	0	SAW1/YAL027W:OAF1/YAL051W:PRE7/YBL041W:SHP1/YBL058W:PKC1/YBL105C:NTH2/YBR001C:UGA2/YBR006W:GAL7/YBR018C:GAL1/YBR020W:FES1/YBR101C:VID24/YBR105C:TKL2/YBR117C:NPL4/YBR170C:EHT1/YBR177C:YPC1/YBR183W:PGI1/YBR196C:PCS60/YBR222C:UBX7/YBR273C:SAF1/YBR280C:APE3/YBR286W:MAL32/YBR299W:STP22/YCL008C:GID7/YCL039W:GLK1/YCL040W:PBN1/YCL052C:HSP30/YCR021C:MDH3/YDL078C:MRK1/YDL079C:NDE2/YDL085W:CDC48/YDL126C:STF…
44248	cellular catabolic process	192 out of 1457 genes, 13.2%	612 out of 7167 background genes, 8.5%	1.79e-08	0	0	SAW1/YAL027W:OAF1/YAL051W:PRE7/YBL041W:SHP1/YBL058W:ATG8/YBL078C:RTG3/YBL103C:PKC1/YBL105C:UGA2/YBR006W:SLM4/YBR077C:VPS15/YBR097W:FES1/YBR101C:VID24/YBR105C:CMD1/YBR109C:ATG14/YBR128C:NPL4/YBR170C:EHT1/YBR177C:YPC1/YBR183W:PCS60/YBR222C:UBX7/YBR273C:SAF1/YBR280C:APE3/YBR286W:STP22/YCL008C:GID7/YCL039W:PBN1/YCL052C:HSP30/YCR021C:ATG15/YCR068W:PTC6/YCR079W:MDH3/YDL078C:ATG20/YDL113C:CDC48/YDL126C:…
70887	cellular response to chemical stimulus	111 out of 1457 genes, 7.6%	309 out of 7167 background genes, 4.3%	1.08e-07	0	0	OAF1/YAL051W:GPB2/YAL056W:PDR3/YBL005W:EDE1/YBL047C:PRX1/YBL064C:RTG3/YBL103C:UGA2/YBR006W:GRX7/YBR014C:GAL1/YBR020W:ZTA1/YBR046C:FES1/YBR101C:TPS1/YBR126C:NPL4/YBR170C:MXR2/YCL033C:GRX1/YCL035C:HSP30/YCR021C:TRX3/YCR083W:YDL124W:CDC48/YDL126C:UFD2/YDL190C:PRR2/YDL214C:RRI1/YDL216C:HBT1/YDL223C:GAL3/YDR009W:AFR1/YDR085C:STB3/YDR169C:ADR1/YDR216W:PMP3/YDR276C:DFM1/YDR411C:CAD1/YDR423C:TSA2/YDR453C…
44710	single-organism metabolic process	456 out of 1457 genes, 31.3%	1777 out of 7167 background genes, 24.8%	3.02e-07	0	0	PSK1/YAL017W:SAW1/YAL027W:OAF1/YAL051W:BDH1/YAL060W:GDH3/YAL062W:HTA2/YBL003C:ACH1/YBL015W:APN2/YBL019W:PET9/YBL030C:COR1/YBL045C:SHP1/YBL058W:ATG8/YBL078C:BNA4/YBL098W:ATP1/YBL099W:PKC1/YBL105C:NTH2/YBR001C:UGA2/YBR006W:GAL7/YBR018C:GAL1/YBR020W:PDX3/YBR035C:CSG2/YBR036C:ATP3/YBR039W:SLM4/YBR077C:VPS15/YBR097W:FES1/YBR101C:VID24/YBR105C:CMD1/YBR109C:TKL2/YBR117C:TPS1/YBR126C:ATG14/YBR128C:NPL4/Y…
44262	cellular carbohydrate metabolic process	67 out of 1457 genes, 4.6%	162 out of 7167 background genes, 2.3%	1.06e-06	0	0	PSK1/YAL017W:SHP1/YBL058W:NTH2/YBR001C:GAL1/YBR020W:VID24/YBR105C:TPS1/YBR126C:ARA1/YBR149W:MAL33/YBR297W:MAL32/YBR299W:GID7/YCL039W:CIT2/YCR005C:KNH1/YDL049C:DLD1/YDL174C:NTH1/YDR001C:TPS2/YDR074W:BMH2/YDR099W:RMD5/YDR255C:INM2/YDR287W:GLC3/YEL011W:UBC8/YEL012W:GIP2/YER054C:GPP2/YER062C:IGD1/YFR017C:PCL10/YGL134W:AMS1/YGL156W:SKN1/YGR143W:IMA1/YGR287C:MAL13/YGR288W:MAL11/YGR289C:GUT1/YHL032C:PIG…
45333	cellular respiration	45 out of 1457 genes, 3.1%	92 out of 7167 background genes, 1.3%	1.28e-06	0	0	PET9/YBL030C:COR1/YBL045C:COX9/YDL067C:DLD1/YDL174C:MIC14/YDR031W:KGD2/YDR148C:SDH4/YDR178W:QCR7/YDR529C:RIP1/YEL024W:CYC7/YEL039C:QCR6/YFR033C:COX4/YGL187C:COX13/YGL191W:HAP2/YGL237C:SHY1/YGR112W:QCR9/YGR183C:QCR10/YHR001W-A:COX6/YHR051W:COX5B/YIL111W:KGD1/YIL125W:YJL045W:CYC1/YJR048W:SOD1/YJR104C:MBR1/YKL093W:HAP4/YKL109W:SDH1/YKL148C:PET10/YKR046C:ADE16/YLR028C:COQ9/YLR201C:COX8/YLR395C:NDI1/Y…
51716	cellular response to stimulus	239 out of 1457 genes, 16.4%	838 out of 7167 background genes, 11.7%	1.79e-06	0	0	SAW1/YAL027W:FRT2/YAL028W:CDC24/YAL041W:OAF1/YAL051W:GPB2/YAL056W:HTA2/YBL003C:PDR3/YBL005W:APN2/YBL019W:EDE1/YBL047C:SHP1/YBL058W:PRX1/YBL064C:ATG8/YBL078C:RTG3/YBL103C:PKC1/YBL105C:UGA2/YBR006W:GRX7/YBR014C:GAL1/YBR020W:ZTA1/YBR046C:HSP26/YBR072W:SLM4/YBR077C:PHO5/YBR093C:VPS15/YBR097W:FES1/YBR101C:TPS1/YBR126C:ATG14/YBR128C:NPL4/YBR170C:SMP1/YBR182C:COS111/YBR203W:MXR2/YCL033C:GRX1/YCL035C:HSP…
16051	carbohydrate biosynthetic process	42 out of 1457 genes, 2.9%	84 out of 7167 background genes, 1.2%	2.01e-06	0	0	PSK1/YAL017W:VID24/YBR105C:TPS1/YBR126C:PGI1/YBR196C:GID7/YCL039W:KNH1/YDL049C:TPS2/YDR074W:BMH2/YDR099W:RMD5/YDR255C:GLC3/YEL011W:UBC8/YEL012W:GPP2/YER062C:PYC1/YGL062W:PCL10/YGL134W:SKN1/YGR143W:ENO1/YGR254W:PIG2/YIL045W:PCL7/YIL050W:FYV10/YIL097W:TDH1/YJL052W:SIP4/YJL089W:GLG2/YJL137C:INO1/YJL153C:UGP1/YKL035W:GLG1/YKR058W:PCK1/YKR097W:XYL2/YLR070C:GSY2/YLR258W:PIG1/YLR273C:FBP1/YLR377C:TSL1/Y…
6796	phosphate-containing compound metabolic process	174 out of 1457 genes, 11.9%	576 out of 7167 background genes, 8.0%	5.31e-06	0	0	PSK1/YAL017W:BNA4/YBL098W:ATP1/YBL099W:PKC1/YBL105C:GAL1/YBR020W:PDX3/YBR035C:ATP3/YBR039W:GIP1/YBR045C:AKL1/YBR059C:PHO5/YBR093C:VPS15/YBR097W:CMD1/YBR109C:YSA1/YBR111C:TKL2/YBR117C:PTC4/YBR125C:PGI1/YBR196C:PGS1/YCL004W:LRE1/YCL051W:PBN1/YCL052C:SAT4/YCR008W:HSP30/YCR021C:PTC6/YCR079W:KIN82/YCR091W:ATP16/YDL004W:CDC7/YDL017W:FAD1/YDL045C:COX9/YDL067C:MDH3/YDL078C:MRK1/YDL079C:NDE2/YDL085W:PHO2/…
34599	cellular response to oxidative stress	45 out of 1457 genes, 3.1%	96 out of 7167 background genes, 1.3%	7.19e-06	0	0	PRX1/YBL064C:UGA2/YBR006W:GRX7/YBR014C:ZTA1/YBR046C:TPS1/YBR126C:MXR2/YCL033C:GRX1/YCL035C:HSP30/YCR021C:TRX3/YCR083W:YDL124W:TSA2/YDR453C:GRX2/YDR513W:HSP31/YDR533C:AFG1/YEL052W:HSP12/YFL014W:RIM15/YFL033C:ACT1/YFL039C:MTL1/YGR023W:TRX2/YGR209C:YHB1/YGR234W:SOD2/YHR008C:GRE3/YHR104W:TRR2/YHR106W:UBA4/YHR111W:STB5/YHR178W:XBP1/YIL101C:HYR1/YIR037W:YJR096W:SOD1/YJR104C:GPX1/YKL026C:MSN4/YKL062W:MC…
7154	cell communication	117 out of 1457 genes, 8.0%	352 out of 7167 background genes, 4.9%	7.64e-06	0	0	CDC24/YAL041W:GPB2/YAL056W:EDE1/YBL047C:SHP1/YBL058W:ATG8/YBL078C:RTG3/YBL103C:PKC1/YBL105C:GAL1/YBR020W:SLM4/YBR077C:PHO5/YBR093C:VPS15/YBR097W:ATG14/YBR128C:COS111/YBR203W:PTC6/YCR079W:ATG20/YDL113C:CDC48/YDL126C:RDI1/YDL135C:ARF2/YDL137W:ATG9/YDL149W:SNF3/YDL194W:RRI1/YDL216C:SOK1/YDR006C:GAL3/YDR009W:AFR1/YDR085C:BMH2/YDR099W:STB3/YDR169C:ADR1/YDR216W:MTH1/YDR277C:DPL1/YDR294C:DFM1/YDR411C:PK…
6793	phosphorus metabolic process	178 out of 1457 genes, 12.2%	598 out of 7167 background genes, 8.3%	1.18e-05	0	0	PSK1/YAL017W:BNA4/YBL098W:ATP1/YBL099W:PKC1/YBL105C:GAL1/YBR020W:PDX3/YBR035C:ATP3/YBR039W:GIP1/YBR045C:AKL1/YBR059C:PHO5/YBR093C:VPS15/YBR097W:CMD1/YBR109C:YSA1/YBR111C:TKL2/YBR117C:PTC4/YBR125C:PGI1/YBR196C:PGS1/YCL004W:LRE1/YCL051W:PBN1/YCL052C:SAT4/YCR008W:HSP30/YCR021C:PTC6/YCR079W:KIN82/YCR091W:ATP16/YDL004W:CDC7/YDL017W:FAD1/YDL045C:COX9/YDL067C:MDH3/YDL078C:MRK1/YDL079C:NDE2/YDL085W:PHO2/…
6979	response to oxidative stress	46 out of 1457 genes, 3.2%	101 out of 7167 background genes, 1.4%	1.52e-05	0	0	PRX1/YBL064C:UGA2/YBR006W:GRX7/YBR014C:ZTA1/YBR046C:TPS1/YBR126C:MXR2/YCL033C:GRX1/YCL035C:HSP30/YCR021C:TRX3/YCR083W:YDL124W:TSA2/YDR453C:GRX2/YDR513W:HSP31/YDR533C:AFG1/YEL052W:HSP12/YFL014W:RIM15/YFL033C:ACT1/YFL039C:MTL1/YGR023W:CTT1/YGR088W:TRX2/YGR209C:YHB1/YGR234W:SOD2/YHR008C:GRE3/YHR104W:TRR2/YHR106W:UBA4/YHR111W:STB5/YHR178W:XBP1/YIL101C:HYR1/YIR037W:YJR096W:SOD1/YJR104C:GPX1/YKL026C:MS…
5975	carbohydrate metabolic process	98 out of 1457 genes, 6.7%	289 out of 7167 background genes, 4.0%	4.82e-05	0	0	PSK1/YAL017W:SHP1/YBL058W:NTH2/YBR001C:GAL7/YBR018C:GAL1/YBR020W:VID24/YBR105C:TKL2/YBR117C:TPS1/YBR126C:ARA1/YBR149W:PGI1/YBR196C:KTR4/YBR199W:MAL33/YBR297W:MAL32/YBR299W:GID7/YCL039W:GLK1/YCL040W:CIT2/YCR005C:RBK1/YCR036W:KNH1/YDL049C:NDE2/YDL085W:DLD1/YDL174C:NTH1/YDR001C:GAL3/YDR009W:TPS2/YDR074W:BMH2/YDR099W:RMD5/YDR255C:INM2/YDR287W:GLC3/YEL011W:UBC8/YEL012W:GIP2/YER054C:GPP2/YER062C:IGD1/Y…
5977	glycogen metabolic process	21 out of 1457 genes, 1.4%	32 out of 7167 background genes, 0.4%	6.21e-05	0	0	PSK1/YAL017W:SHP1/YBL058W:BMH2/YDR099W:GLC3/YEL011W:GIP2/YER054C:IGD1/YFR017C:PCL10/YGL134W:PIG2/YIL045W:PCL7/YIL050W:SGA1/YIL099W:GLG2/YJL137C:UGP1/YKL035W:GLG1/YKR058W:GSY2/YLR258W:PIG1/YLR273C:GLC8/YMR311C:PPG1/YNR032W:GAC1/YOR178C:PCL8/YPL219W:GPH1/YPR160W:GDB1/YPR184W
9605	response to external stimulus	59 out of 1457 genes, 4.0%	149 out of 7167 background genes, 2.1%	7.73e-05	0	0	SHP1/YBL058W:ATG8/YBL078C:GAL1/YBR020W:PHO5/YBR093C:VPS15/YBR097W:ATG14/YBR128C:RVS161/YCR009C:PTC6/YCR079W:ATG20/YDL113C:CDC48/YDL126C:ARF2/YDL137W:ATG9/YDL149W:GAL3/YDR009W:GIS1/YDR096W:STB3/YDR169C:ADR1/YDR216W:DPL1/YDR294C:PRB1/YEL060C:PHM8/YER037W:GLN3/YER040W:RIM15/YFL033C:MIG1/YGL035C:SIP2/YGL208W:HAP2/YGL237C:STF2/YGR008C:MTL1/YGR023W:PCL5/YHR071W:ATG7/YHR171W:CST6/YIL036W:XBP1/YIL101C:IM…
9991	response to extracellular stimulus	59 out of 1457 genes, 4.0%	149 out of 7167 background genes, 2.1%	7.73e-05	0	0	SHP1/YBL058W:ATG8/YBL078C:GAL1/YBR020W:PHO5/YBR093C:VPS15/YBR097W:ATG14/YBR128C:RVS161/YCR009C:PTC6/YCR079W:ATG20/YDL113C:CDC48/YDL126C:ARF2/YDL137W:ATG9/YDL149W:GAL3/YDR009W:GIS1/YDR096W:STB3/YDR169C:ADR1/YDR216W:DPL1/YDR294C:PRB1/YEL060C:PHM8/YER037W:GLN3/YER040W:RIM15/YFL033C:MIG1/YGL035C:SIP2/YGL208W:HAP2/YGL237C:STF2/YGR008C:MTL1/YGR023W:PCL5/YHR071W:ATG7/YHR171W:CST6/YIL036W:XBP1/YIL101C:IM…
6508	proteolysis	77 out of 1457 genes, 5.3%	214 out of 7167 background genes, 3.0%	9.73e-05	0	0	PRE7/YBL041W:SHP1/YBL058W:FES1/YBR101C:VID24/YBR105C:NPL4/YBR170C:UBX7/YBR273C:SAF1/YBR280C:STP22/YCL008C:GID7/YCL039W:PBN1/YCL052C:PRD1/YCL057W:CDC48/YDL126C:CDC53/YDL132W:SCM3/YDL139C:UFD2/YDL190C:CDC34/YDR054C:DOA4/YDR069C:YDR131C:RMD5/YDR255C:YDR306C:SKP1/YDR328C:UBX5/YDR330W:GGA1/YDR358W:SEM1/YDR363W-A:DFM1/YDR411C:UBC8/YEL012W:AFG1/YEL052W:SOM1/YEL059C-A:AFG3/YER017C:RSP5/YER125W:RAD4/YER16…
31668	cellular response to extracellular stimulus	57 out of 1457 genes, 3.9%	143 out of 7167 background genes, 2.0%	9.99e-05	0	0	SHP1/YBL058W:ATG8/YBL078C:GAL1/YBR020W:PHO5/YBR093C:VPS15/YBR097W:ATG14/YBR128C:PTC6/YCR079W:ATG20/YDL113C:CDC48/YDL126C:ARF2/YDL137W:ATG9/YDL149W:GAL3/YDR009W:STB3/YDR169C:ADR1/YDR216W:DPL1/YDR294C:PRB1/YEL060C:PHM8/YER037W:GLN3/YER040W:RIM15/YFL033C:MIG1/YGL035C:SIP2/YGL208W:HAP2/YGL237C:STF2/YGR008C:MTL1/YGR023W:PCL5/YHR071W:ATG7/YHR171W:CST6/YIL036W:XBP1/YIL101C:IMP2'/YIL154C:TAX4/YJL083W:SIP…
71496	cellular response to external stimulus	57 out of 1457 genes, 3.9%	143 out of 7167 background genes, 2.0%	9.99e-05	0	0	SHP1/YBL058W:ATG8/YBL078C:GAL1/YBR020W:PHO5/YBR093C:VPS15/YBR097W:ATG14/YBR128C:PTC6/YCR079W:ATG20/YDL113C:CDC48/YDL126C:ARF2/YDL137W:ATG9/YDL149W:GAL3/YDR009W:STB3/YDR169C:ADR1/YDR216W:DPL1/YDR294C:PRB1/YEL060C:PHM8/YER037W:GLN3/YER040W:RIM15/YFL033C:MIG1/YGL035C:SIP2/YGL208W:HAP2/YGL237C:STF2/YGR008C:MTL1/YGR023W:PCL5/YHR071W:ATG7/YHR171W:CST6/YIL036W:XBP1/YIL101C:IMP2'/YIL154C:TAX4/YJL083W:SIP…
44723	single-organism carbohydrate metabolic process	92 out of 1457 genes, 6.3%	270 out of 7167 background genes, 3.8%	0.0001	0	0	PSK1/YAL017W:SHP1/YBL058W:NTH2/YBR001C:GAL7/YBR018C:GAL1/YBR020W:VID24/YBR105C:TKL2/YBR117C:TPS1/YBR126C:PGI1/YBR196C:KTR4/YBR199W:MAL32/YBR299W:GID7/YCL039W:GLK1/YCL040W:CIT2/YCR005C:RBK1/YCR036W:KNH1/YDL049C:NDE2/YDL085W:NTH1/YDR001C:GAL3/YDR009W:TPS2/YDR074W:BMH2/YDR099W:RMD5/YDR255C:INM2/YDR287W:GLC3/YEL011W:UBC8/YEL012W:GIP2/YER054C:GPP2/YER062C:IGD1/YFR017C:HXK1/YFR053C:PYC1/YGL062W:PCL10/Y…
5996	monosaccharide metabolic process	43 out of 1457 genes, 3.0%	98 out of 7167 background genes, 1.4%	0.00018	0	0	PSK1/YAL017W:GAL7/YBR018C:GAL1/YBR020W:VID24/YBR105C:TKL2/YBR117C:PGI1/YBR196C:GID7/YCL039W:GLK1/YCL040W:RBK1/YCR036W:NDE2/YDL085W:GAL3/YDR009W:RMD5/YDR255C:UBC8/YEL012W:IGD1/YFR017C:HXK1/YFR053C:PYC1/YGL062W:PCL10/YGL134W:SOL4/YGR248W:ENO1/YGR254W:DOG2/YHR043C:DOG1/YHR044C:GRE3/YHR104W:PIG2/YIL045W:PCL7/YIL050W:FYV10/YIL097W:TDH1/YJL052W:SIP4/YJL089W:FBP26/YJL155C:YJR096W:RGT1/YKL038W:PCK1/YKR09…
6112	energy reserve metabolic process	21 out of 1457 genes, 1.4%	34 out of 7167 background genes, 0.5%	0.00029	0	0	PSK1/YAL017W:SHP1/YBL058W:BMH2/YDR099W:GLC3/YEL011W:GIP2/YER054C:IGD1/YFR017C:PCL10/YGL134W:PIG2/YIL045W:PCL7/YIL050W:SGA1/YIL099W:GLG2/YJL137C:UGP1/YKL035W:GLG1/YKR058W:GSY2/YLR258W:PIG1/YLR273C:GLC8/YMR311C:PPG1/YNR032W:GAC1/YOR178C:PCL8/YPL219W:GPH1/YPR160W:GDB1/YPR184W
6119	oxidative phosphorylation	19 out of 1457 genes, 1.3%	29 out of 7167 background genes, 0.4%	0.0003	0	0	COX9/YDL067C:SDH4/YDR178W:QCR7/YDR529C:RIP1/YEL024W:CYC7/YEL039C:QCR6/YFR033C:COX4/YGL187C:QCR9/YGR183C:QCR10/YHR001W-A:COX6/YHR051W:COX5B/YIL111W:GSM1/YJL103C:CYC1/YJR048W:SDH1/YKL148C:COX8/YLR395C:NDI1/YML120C:COX7/YMR256C:COX5A/YNL052W:QCR2/YPR191W
43574	peroxisomal transport	16 out of 1457 genes, 1.1%	22 out of 7167 background genes, 0.3%	0.00032	0	0	PEX22/YAL055W:PEX19/YDL065C:PEX7/YDR142C:PEX5/YDR244W:PEX10/YDR265W:PEX3/YDR329C:AFG1/YEL052W:PEX14/YGL153W:PEX8/YGR077C:PEX4/YGR133W:PEX18/YHR160C:PEX2/YJL210W:PEX1/YKL197C:PEX13/YLR191W:PEX15/YOL044W:MDH2/YOL126C
6625	protein targeting to peroxisome	16 out of 1457 genes, 1.1%	22 out of 7167 background genes, 0.3%	0.00032	0	0	PEX22/YAL055W:PEX19/YDL065C:PEX7/YDR142C:PEX5/YDR244W:PEX10/YDR265W:PEX3/YDR329C:AFG1/YEL052W:PEX14/YGL153W:PEX8/YGR077C:PEX4/YGR133W:PEX18/YHR160C:PEX2/YJL210W:PEX1/YKL197C:PEX13/YLR191W:PEX15/YOL044W:MDH2/YOL126C
72662	protein localization to peroxisome	16 out of 1457 genes, 1.1%	22 out of 7167 background genes, 0.3%	0.00032	0	0	PEX22/YAL055W:PEX19/YDL065C:PEX7/YDR142C:PEX5/YDR244W:PEX10/YDR265W:PEX3/YDR329C:AFG1/YEL052W:PEX14/YGL153W:PEX8/YGR077C:PEX4/YGR133W:PEX18/YHR160C:PEX2/YJL210W:PEX1/YKL197C:PEX13/YLR191W:PEX15/YOL044W:MDH2/YOL126C
72663	establishment of protein localization to peroxisome	16 out of 1457 genes, 1.1%	22 out of 7167 background genes, 0.3%	0.00032	0	0	PEX22/YAL055W:PEX19/YDL065C:PEX7/YDR142C:PEX5/YDR244W:PEX10/YDR265W:PEX3/YDR329C:AFG1/YEL052W:PEX14/YGL153W:PEX8/YGR077C:PEX4/YGR133W:PEX18/YHR160C:PEX2/YJL210W:PEX1/YKL197C:PEX13/YLR191W:PEX15/YOL044W:MDH2/YOL126C
44281	small molecule metabolic process	190 out of 1457 genes, 13.0%	674 out of 7167 background genes, 9.4%	0.00033	0	0	OAF1/YAL051W:BDH1/YAL060W:GDH3/YAL062W:ACH1/YBL015W:BNA4/YBL098W:ATP1/YBL099W:UGA2/YBR006W:ATP3/YBR039W:VID24/YBR105C:TKL2/YBR117C:EHT1/YBR177C:PGI1/YBR196C:PCS60/YBR222C:THI2/YBR240C:RIB5/YBR256C:NFS1/YCL017C:GID7/YCL039W:CIT2/YCR005C:PET18/YCR020C:HSP30/YCR021C:ATP16/YDL004W:FAD1/YDL045C:MDH3/YDL078C:NDE2/YDL085W:PHO2/YDL106C:YDL124W:HNT1/YDL125C:STF1/YDL130W-A:INH1/YDL181W:RRI1/YDL216C:GUD1/YD…
16042	lipid catabolic process	20 out of 1457 genes, 1.4%	32 out of 7167 background genes, 0.4%	0.00044	0	0	OAF1/YAL051W:EHT1/YBR177C:YPC1/YBR183W:MDH3/YDL078C:ADR1/YDR216W:DFG10/YIL049W:AYR1/YIL124W:POT1/YIL160C:TES1/YJR019C:FOX2/YKR009C:TGL4/YKR089C:ECI1/YLR284C:TGL3/YMR313C:IDP3/YNL009W:SPS19/YNL202W:PIP2/YOR363C:YDC1/YPL087W:EEB1/YPL095C:PGC1/YPL206C:ICL2/YPR006C
44242	cellular lipid catabolic process	20 out of 1457 genes, 1.4%	32 out of 7167 background genes, 0.4%	0.00044	0	0	OAF1/YAL051W:EHT1/YBR177C:YPC1/YBR183W:MDH3/YDL078C:ADR1/YDR216W:DFG10/YIL049W:AYR1/YIL124W:POT1/YIL160C:TES1/YJR019C:FOX2/YKR009C:TGL4/YKR089C:ECI1/YLR284C:TGL3/YMR313C:IDP3/YNL009W:SPS19/YNL202W:PIP2/YOR363C:YDC1/YPL087W:EEB1/YPL095C:PGC1/YPL206C:ICL2/YPR006C
30163	protein catabolic process	77 out of 1457 genes, 5.3%	221 out of 7167 background genes, 3.1%	0.00045	0	0	PRE7/YBL041W:SHP1/YBL058W:FES1/YBR101C:VID24/YBR105C:NPL4/YBR170C:UBX7/YBR273C:SAF1/YBR280C:APE3/YBR286W:STP22/YCL008C:GID7/YCL039W:PBN1/YCL052C:MRK1/YDL079C:CDC48/YDL126C:CDC53/YDL132W:SCM3/YDL139C:UFD2/YDL190C:CDC34/YDR054C:DOA4/YDR069C:YDR131C:RMD5/YDR255C:YDR306C:SKP1/YDR328C:UBX5/YDR330W:GGA1/YDR358W:SEM1/YDR363W-A:DFM1/YDR411C:UBC8/YEL012W:AFG1/YEL052W:PRB1/YEL060C:RSP5/YER125W:RAD4/YER162C…
1901701	cellular response to oxygen-containing compound	23 out of 1457 genes, 1.6%	40 out of 7167 background genes, 0.6%	0.00048	0	0	OAF1/YAL051W:GPB2/YAL056W:RTG3/YBL103C:HSP30/YCR021C:UFD2/YDL190C:ADR1/YDR216W:GPA2/YER020W:STF2/YGR008C:SOD2/YHR008C:CST6/YIL036W:YJL144W:SOD1/YJR104C:MSN4/YKL062W:HSP104/YLL026W:MSN2/YMR037C:YNL190W:DDR2/YOL052C-A:IRA2/YOL081W:MSN1/YOL116W:AZF1/YOR113W:PIP2/YOR363C:MDL2/YPL270W:ATH1/YPR026W
1901700	response to oxygen-containing compound	29 out of 1457 genes, 2.0%	58 out of 7167 background genes, 0.8%	0.00078	0	0	OAF1/YAL051W:GPB2/YAL056W:RTG3/YBL103C:HSP30/YCR021C:UFD2/YDL190C:SNF3/YDL194W:SSY1/YDR160W:ADR1/YDR216W:GPA2/YER020W:STF2/YGR008C:CTT1/YGR088W:ETP1/YHL010C:SOD2/YHR008C:CST6/YIL036W:YJL144W:SOD1/YJR104C:MSN4/YKL062W:HSP104/YLL026W:TSA1/YML028W:MSN2/YMR037C:YNL190W:DDR2/YOL052C-A:IRA2/YOL081W:MSN1/YOL116W:AZF1/YOR113W:PIP2/YOR363C:MDL2/YPL270W:ATH1/YPR026W:ASR1/YPR093C
22900	electron transport chain	18 out of 1457 genes, 1.2%	28 out of 7167 background genes, 0.4%	0.00097	0	0	COX9/YDL067C:SDH4/YDR178W:QCR7/YDR529C:RIP1/YEL024W:CYC7/YEL039C:QCR6/YFR033C:COX4/YGL187C:QCR9/YGR183C:QCR10/YHR001W-A:COX6/YHR051W:COX5B/YIL111W:CYC1/YJR048W:SDH1/YKL148C:COX8/YLR395C:NDI1/YML120C:COX7/YMR256C:COX5A/YNL052W:QCR2/YPR191W
22904	respiratory electron transport chain	18 out of 1457 genes, 1.2%	28 out of 7167 background genes, 0.4%	0.00097	0	0	COX9/YDL067C:SDH4/YDR178W:QCR7/YDR529C:RIP1/YEL024W:CYC7/YEL039C:QCR6/YFR033C:COX4/YGL187C:QCR9/YGR183C:QCR10/YHR001W-A:COX6/YHR051W:COX5B/YIL111W:CYC1/YJR048W:SDH1/YKL148C:COX8/YLR395C:NDI1/YML120C:COX7/YMR256C:COX5A/YNL052W:QCR2/YPR191W
422	mitochondrion degradation	18 out of 1457 genes, 1.2%	28 out of 7167 background genes, 0.4%	0.00097	0	0	ATG8/YBL078C:RTG3/YBL103C:PTC6/YCR079W:ATG20/YDL113C:ATG9/YDL149W:ATG31/YDR022C:ATG7/YHR171W:ATG32/YIL146C:YIL165C:ATG33/YLR356W:ATG4/YNL223W:ATG3/YNR007C:YOR019W:ATG21/YPL100W:ATG29/YPL166W:ICY2/YPL250C:ATG11/YPR049C:ATG13/YPR185W
42773	ATP synthesis coupled electron transport	18 out of 1457 genes, 1.2%	28 out of 7167 background genes, 0.4%	0.00097	0	0	COX9/YDL067C:SDH4/YDR178W:QCR7/YDR529C:RIP1/YEL024W:CYC7/YEL039C:QCR6/YFR033C:COX4/YGL187C:QCR9/YGR183C:QCR10/YHR001W-A:COX6/YHR051W:COX5B/YIL111W:CYC1/YJR048W:SDH1/YKL148C:COX8/YLR395C:NDI1/YML120C:COX7/YMR256C:COX5A/YNL052W:QCR2/YPR191W
42775	mitochondrial ATP synthesis coupled electron transport	18 out of 1457 genes, 1.2%	28 out of 7167 background genes, 0.4%	0.00097	0	0	COX9/YDL067C:SDH4/YDR178W:QCR7/YDR529C:RIP1/YEL024W:CYC7/YEL039C:QCR6/YFR033C:COX4/YGL187C:QCR9/YGR183C:QCR10/YHR001W-A:COX6/YHR051W:COX5B/YIL111W:CYC1/YJR048W:SDH1/YKL148C:COX8/YLR395C:NDI1/YML120C:COX7/YMR256C:COX5A/YNL052W:QCR2/YPR191W
6006	glucose metabolic process	35 out of 1457 genes, 2.4%	77 out of 7167 background genes, 1.1%	0.00099	0	0	PSK1/YAL017W:VID24/YBR105C:TKL2/YBR117C:PGI1/YBR196C:GID7/YCL039W:GLK1/YCL040W:NDE2/YDL085W:RMD5/YDR255C:UBC8/YEL012W:IGD1/YFR017C:HXK1/YFR053C:PYC1/YGL062W:PCL10/YGL134W:SOL4/YGR248W:ENO1/YGR254W:DOG2/YHR043C:DOG1/YHR044C:PIG2/YIL045W:PCL7/YIL050W:FYV10/YIL097W:TDH1/YJL052W:SIP4/YJL089W:FBP26/YJL155C:RGT1/YKL038W:PCK1/YKR097W:PIG1/YLR273C:YLR345W:FBP1/YLR377C:GID8/YMR135C:NDE1/YMR145C:CAT8/YMR28…
19318	hexose metabolic process	39 out of 1457 genes, 2.7%	91 out of 7167 background genes, 1.3%	0.00147	0	0	PSK1/YAL017W:GAL7/YBR018C:GAL1/YBR020W:VID24/YBR105C:TKL2/YBR117C:PGI1/YBR196C:GID7/YCL039W:GLK1/YCL040W:NDE2/YDL085W:GAL3/YDR009W:RMD5/YDR255C:UBC8/YEL012W:IGD1/YFR017C:HXK1/YFR053C:PYC1/YGL062W:PCL10/YGL134W:SOL4/YGR248W:ENO1/YGR254W:DOG2/YHR043C:DOG1/YHR044C:GRE3/YHR104W:PIG2/YIL045W:PCL7/YIL050W:FYV10/YIL097W:TDH1/YJL052W:SIP4/YJL089W:FBP26/YJL155C:RGT1/YKL038W:PCK1/YKR097W:PIG1/YLR273C:YLR34…
48856	anatomical structure development	60 out of 1457 genes, 4.1%	164 out of 7167 background genes, 2.3%	0.00155	0	0	GPB2/YAL056W:PAU8/YAL068C:SHP1/YBL058W:GIP1/YBR045C:UBX7/YBR273C:RRT12/YCR045C:FMP45/YDL222C:HBT1/YDL223C:ADY3/YDL239C:AFR1/YDR085C:BMH2/YDR099W:UPS3/YDR185C:MSS4/YDR208W:DON1/YDR273W:XRS2/YDR369C:CTS2/YDR371W:EMI2/YDR516C:PRB1/YEL060C:GPA2/YER020W:SPO73/YER046W:DOT6/YER088C:SHC1/YER096W:SPR6/YER115C:ACT1/YFL039C:MDS3/YGL197W:SHE10/YGL228W:SPR3/YGR059W:PHB1/YGR132C:RIM4/YHL024W:RIM101/YHL027W:KIC…
9653	anatomical structure morphogenesis	60 out of 1457 genes, 4.1%	164 out of 7167 background genes, 2.3%	0.00155	0	0	GPB2/YAL056W:PAU8/YAL068C:SHP1/YBL058W:GIP1/YBR045C:UBX7/YBR273C:RRT12/YCR045C:FMP45/YDL222C:HBT1/YDL223C:ADY3/YDL239C:AFR1/YDR085C:BMH2/YDR099W:UPS3/YDR185C:MSS4/YDR208W:DON1/YDR273W:XRS2/YDR369C:CTS2/YDR371W:EMI2/YDR516C:PRB1/YEL060C:GPA2/YER020W:SPO73/YER046W:DOT6/YER088C:SHC1/YER096W:SPR6/YER115C:ACT1/YFL039C:MDS3/YGL197W:SHE10/YGL228W:SPR3/YGR059W:PHB1/YGR132C:RIM4/YHL024W:RIM101/YHL027W:KIC…
44257	cellular protein catabolic process	73 out of 1457 genes, 5.0%	212 out of 7167 background genes, 3.0%	0.00157	0	0	PRE7/YBL041W:SHP1/YBL058W:FES1/YBR101C:VID24/YBR105C:NPL4/YBR170C:UBX7/YBR273C:SAF1/YBR280C:APE3/YBR286W:STP22/YCL008C:GID7/YCL039W:PBN1/YCL052C:CDC48/YDL126C:CDC53/YDL132W:SCM3/YDL139C:UFD2/YDL190C:CDC34/YDR054C:DOA4/YDR069C:YDR131C:RMD5/YDR255C:YDR306C:SKP1/YDR328C:UBX5/YDR330W:GGA1/YDR358W:SEM1/YDR363W-A:DFM1/YDR411C:UBC8/YEL012W:AFG1/YEL052W:PRB1/YEL060C:RSP5/YER125W:RAD4/YER162C:BLM10/YFL007…
31667	response to nutrient levels	54 out of 1457 genes, 3.7%	143 out of 7167 background genes, 2.0%	0.00175	0	0	SHP1/YBL058W:ATG8/YBL078C:GAL1/YBR020W:PHO5/YBR093C:VPS15/YBR097W:ATG14/YBR128C:RVS161/YCR009C:PTC6/YCR079W:ATG20/YDL113C:CDC48/YDL126C:ARF2/YDL137W:ATG9/YDL149W:GAL3/YDR009W:GIS1/YDR096W:STB3/YDR169C:ADR1/YDR216W:DPL1/YDR294C:PRB1/YEL060C:PHM8/YER037W:GLN3/YER040W:RIM15/YFL033C:MIG1/YGL035C:SIP2/YGL208W:HAP2/YGL237C:MTL1/YGR023W:PCL5/YHR071W:ATG7/YHR171W:CST6/YIL036W:XBP1/YIL101C:IMP2'/YIL154C:T…
44042	glucan metabolic process	25 out of 1457 genes, 1.7%	48 out of 7167 background genes, 0.7%	0.00185	0	0	PSK1/YAL017W:SHP1/YBL058W:KNH1/YDL049C:BMH2/YDR099W:GLC3/YEL011W:GIP2/YER054C:IGD1/YFR017C:PCL10/YGL134W:SKN1/YGR143W:PIG2/YIL045W:PCL7/YIL050W:SGA1/YIL099W:GLG2/YJL137C:UGP1/YKL035W:GLG1/YKR058W:GSY2/YLR258W:PIG1/YLR273C:GLC8/YMR311C:PPG1/YNR032W:MSN1/YOL116W:GAC1/YOR178C:KRE5/YOR336W:PCL8/YPL219W:GPH1/YPR160W:GDB1/YPR184W
6073	cellular glucan metabolic process	25 out of 1457 genes, 1.7%	48 out of 7167 background genes, 0.7%	0.00185	0	0	PSK1/YAL017W:SHP1/YBL058W:KNH1/YDL049C:BMH2/YDR099W:GLC3/YEL011W:GIP2/YER054C:IGD1/YFR017C:PCL10/YGL134W:SKN1/YGR143W:PIG2/YIL045W:PCL7/YIL050W:SGA1/YIL099W:GLG2/YJL137C:UGP1/YKL035W:GLG1/YKR058W:GSY2/YLR258W:PIG1/YLR273C:GLC8/YMR311C:PPG1/YNR032W:MSN1/YOL116W:GAC1/YOR178C:KRE5/YOR336W:PCL8/YPL219W:GPH1/YPR160W:GDB1/YPR184W
9062	fatty acid catabolic process	13 out of 1457 genes, 0.9%	17 out of 7167 background genes, 0.2%	0.00191	0	0	OAF1/YAL051W:EHT1/YBR177C:MDH3/YDL078C:ADR1/YDR216W:POT1/YIL160C:TES1/YJR019C:FOX2/YKR009C:ECI1/YLR284C:IDP3/YNL009W:SPS19/YNL202W:PIP2/YOR363C:EEB1/YPL095C:ICL2/YPR006C
31669	cellular response to nutrient levels	52 out of 1457 genes, 3.6%	137 out of 7167 background genes, 1.9%	0.00232	0	0	SHP1/YBL058W:ATG8/YBL078C:GAL1/YBR020W:PHO5/YBR093C:VPS15/YBR097W:ATG14/YBR128C:PTC6/YCR079W:ATG20/YDL113C:CDC48/YDL126C:ARF2/YDL137W:ATG9/YDL149W:GAL3/YDR009W:STB3/YDR169C:ADR1/YDR216W:DPL1/YDR294C:PRB1/YEL060C:PHM8/YER037W:GLN3/YER040W:RIM15/YFL033C:MIG1/YGL035C:SIP2/YGL208W:HAP2/YGL237C:MTL1/YGR023W:PCL5/YHR071W:ATG7/YHR171W:CST6/YIL036W:XBP1/YIL101C:IMP2'/YIL154C:TAX4/YJL083W:SIP4/YJL089W:VPS…
65007	biological regulation	363 out of 1457 genes, 24.9%	1467 out of 7167 background genes, 20.5%	0.00408	0	0	PSK1/YAL017W:SAW1/YAL027W:CDC24/YAL041W:GEM1/YAL048C:OAF1/YAL051W:PEX22/YAL055W:GPB2/YAL056W:PAU8/YAL068C:PDR3/YBL005W:EDE1/YBL047C:SHP1/YBL058W:PRX1/YBL064C:RTG3/YBL103C:PKC1/YBL105C:GAL1/YBR020W:CSG2/YBR036C:GIP1/YBR045C:REG2/YBR050C:MUM2/YBR057C:AKL1/YBR059C:SLM4/YBR077C:PHO5/YBR093C:RXT2/YBR095C:VPS15/YBR097W:VID24/YBR105C:AIM3/YBR108W:AGP2/YBR132C:NPL4/YBR170C:SMP1/YBR182C:PCH2/YBR186W:MED8/…
9060	aerobic respiration	31 out of 1457 genes, 2.1%	68 out of 7167 background genes, 0.9%	0.00409	0	0	PET9/YBL030C:COR1/YBL045C:DLD1/YDL174C:MIC14/YDR031W:KGD2/YDR148C:SDH4/YDR178W:QCR7/YDR529C:RIP1/YEL024W:QCR6/YFR033C:COX4/YGL187C:COX13/YGL191W:SHY1/YGR112W:QCR9/YGR183C:QCR10/YHR001W-A:KGD1/YIL125W:MBR1/YKL093W:SDH1/YKL148C:PET10/YKR046C:ADE16/YLR028C:COQ9/YLR201C:AAC1/YMR056C:ISF1/YMR081C:PAH1/YMR165C:CIT1/YNR001C:IDH2/YOR136W:LSC1/YOR142W:MCT1/YOR221C:PET20/YPL159C:FUM1/YPL262W:NCA2/YPR155C:Q…
16558	protein import into peroxisome matrix	14 out of 1457 genes, 1.0%	20 out of 7167 background genes, 0.3%	0.00413	0	0	PEX22/YAL055W:PEX7/YDR142C:PEX5/YDR244W:PEX10/YDR265W:AFG1/YEL052W:PEX14/YGL153W:PEX8/YGR077C:PEX4/YGR133W:PEX18/YHR160C:PEX2/YJL210W:PEX1/YKL197C:PEX13/YLR191W:PEX15/YOL044W:MDH2/YOL126C
10035	response to inorganic substance	23 out of 1457 genes, 1.6%	44 out of 7167 background genes, 0.6%	0.00464	0	0	PRX1/YBL064C:HSP30/YCR021C:CDC48/YDL126C:CAD1/YDR423C:CUP2/YGL166W:STF2/YGR008C:VMR1/YHL035C:CST6/YIL036W:MET30/YIL046W:YAP5/YIR018W:YJL144W:MSN4/YKL062W:FRA1/YLL029W:AHP1/YLR109W:MSN2/YMR037C:CRZ1/YNL027W:MET4/YNL103W:YNL190W:URE2/YNL229C:DDR2/YOL052C-A:IRA2/YOL081W:MDL2/YPL270W:ATH1/YPR026W
19362	pyridine nucleotide metabolic process	24 out of 1457 genes, 1.6%	47 out of 7167 background genes, 0.7%	0.00484	0	0	BNA4/YBL098W:TKL2/YBR117C:PGI1/YBR196C:MDH3/YDL078C:NDE2/YDL085W:PHO8/YDR481C:YEF1/YEL041W:BNA6/YFR047C:PNC1/YGL037C:NMA2/YGR010W:SOL4/YGR248W:GUT2/YIL155C:BNA1/YJR025C:UTR1/YJR049C:BNA2/YJR078W:YKL151C:NMA1/YLR328W:NDI1/YML120C:NDE1/YMR145C:YMR315W:IDP3/YNL009W:YNL200C:ADH1/YOL086C:ALD4/YOR374W
51603	proteolysis involved in cellular protein catabolic process	67 out of 1457 genes, 4.6%	195 out of 7167 background genes, 2.7%	0.00485	0	0	PRE7/YBL041W:SHP1/YBL058W:FES1/YBR101C:VID24/YBR105C:NPL4/YBR170C:UBX7/YBR273C:SAF1/YBR280C:STP22/YCL008C:GID7/YCL039W:PBN1/YCL052C:CDC48/YDL126C:CDC53/YDL132W:SCM3/YDL139C:UFD2/YDL190C:CDC34/YDR054C:DOA4/YDR069C:YDR131C:RMD5/YDR255C:YDR306C:SKP1/YDR328C:UBX5/YDR330W:GGA1/YDR358W:SEM1/YDR363W-A:DFM1/YDR411C:UBC8/YEL012W:AFG1/YEL052W:RSP5/YER125W:RAD4/YER162C:BLM10/YFL007W:MDJ1/YFL016C:CDH1/YGL003…
72329	monocarboxylic acid catabolic process	17 out of 1457 genes, 1.2%	28 out of 7167 background genes, 0.4%	0.00647	0	0	OAF1/YAL051W:UGA2/YBR006W:EHT1/YBR177C:MDH3/YDL078C:ADR1/YDR216W:UGA1/YGR019W:POT1/YIL160C:TES1/YJR019C:FOX2/YKR009C:ECI1/YLR284C:IDP3/YNL009W:SPS19/YNL202W:GOR1/YNL274C:PIP2/YOR363C:FDH1/YOR388C:EEB1/YPL095C:ICL2/YPR006C
44767	single-organism developmental process	85 out of 1457 genes, 5.8%	266 out of 7167 background genes, 3.7%	0.00688	0	0	SAW1/YAL027W:GPB2/YAL056W:PAU8/YAL068C:SHP1/YBL058W:GIP1/YBR045C:UBX7/YBR273C:RRT12/YCR045C:HMRA1/YCR097W:FMP45/YDL222C:HBT1/YDL223C:ADY3/YDL239C:AFR1/YDR085C:GIS1/YDR096W:BMH2/YDR099W:UPS3/YDR185C:MSS4/YDR208W:DON1/YDR273W:XRS2/YDR369C:CTS2/YDR371W:EMI2/YDR516C:PRB1/YEL060C:AFG3/YER017C:GPA2/YER020W:SPO73/YER046W:DOT6/YER088C:SHC1/YER096W:SPR6/YER115C:RIM15/YFL033C:ACT1/YFL039C:PNC1/YGL037C:MDS3…
44264	cellular polysaccharide metabolic process	28 out of 1457 genes, 1.9%	60 out of 7167 background genes, 0.8%	0.00718	0	0	PSK1/YAL017W:SHP1/YBL058W:KNH1/YDL049C:BMH2/YDR099W:GLC3/YEL011W:GIP2/YER054C:IGD1/YFR017C:PCL10/YGL134W:SKN1/YGR143W:PIG2/YIL045W:PCL7/YIL050W:SGA1/YIL099W:SUC2/YIL162W:GLG2/YJL137C:UGP1/YKL035W:GLG1/YKR058W:GSY2/YLR258W:PIG1/YLR273C:BCH1/YMR237W:GLC8/YMR311C:CRZ1/YNL027W:PPG1/YNR032W:MSN1/YOL116W:GAC1/YOR178C:KRE5/YOR336W:PCL8/YPL219W:GPH1/YPR160W:GDB1/YPR184W
6733	oxidoreduction coenzyme metabolic process	28 out of 1457 genes, 1.9%	60 out of 7167 background genes, 0.8%	0.00718	0	0	BNA4/YBL098W:TKL2/YBR117C:PGI1/YBR196C:MDH3/YDL078C:NDE2/YDL085W:COQ4/YDR204W:PHO8/YDR481C:YEF1/YEL041W:RSP5/YER125W:BNA6/YFR047C:PNC1/YGL037C:NMA2/YGR010W:SOL4/YGR248W:GUT2/YIL155C:BNA1/YJR025C:UTR1/YJR049C:BNA2/YJR078W:YKL151C:COQ9/YLR201C:NMA1/YLR328W:NDI1/YML120C:NDE1/YMR145C:YMR315W:IDP3/YNL009W:YNL200C:ADH1/YOL086C:COQ3/YOL096C:ALD4/YOR374W
43934	sporulation	51 out of 1457 genes, 3.5%	138 out of 7167 background genes, 1.9%	0.00733	0	0	GPB2/YAL056W:PAU8/YAL068C:SHP1/YBL058W:GIP1/YBR045C:UBX7/YBR273C:RRT12/YCR045C:FMP45/YDL222C:ADY3/YDL239C:BMH2/YDR099W:MSS4/YDR208W:DON1/YDR273W:XRS2/YDR369C:CTS2/YDR371W:EMI2/YDR516C:PRB1/YEL060C:GPA2/YER020W:SPO73/YER046W:SHC1/YER096W:SPR6/YER115C:ACT1/YFL039C:MDS3/YGL197W:SHE10/YGL228W:SPR3/YGR059W:RIM4/YHL024W:RIM101/YHL027W:SPS100/YHR139C:SGA1/YIL099W:QDR1/YIL120W:IRC18/YJL037W:LOH1/YJL038C:…
46496	nicotinamide nucleotide metabolic process	23 out of 1457 genes, 1.6%	45 out of 7167 background genes, 0.6%	0.00768	0	0	BNA4/YBL098W:TKL2/YBR117C:PGI1/YBR196C:MDH3/YDL078C:NDE2/YDL085W:PHO8/YDR481C:YEF1/YEL041W:BNA6/YFR047C:NMA2/YGR010W:SOL4/YGR248W:GUT2/YIL155C:BNA1/YJR025C:UTR1/YJR049C:BNA2/YJR078W:YKL151C:NMA1/YLR328W:NDI1/YML120C:NDE1/YMR145C:YMR315W:IDP3/YNL009W:YNL200C:ADH1/YOL086C:ALD4/YOR374W
30435	sporulation resulting in formation of a cellular spore	50 out of 1457 genes, 3.4%	135 out of 7167 background genes, 1.9%	0.00847	0	0	GPB2/YAL056W:PAU8/YAL068C:SHP1/YBL058W:GIP1/YBR045C:UBX7/YBR273C:RRT12/YCR045C:FMP45/YDL222C:ADY3/YDL239C:BMH2/YDR099W:MSS4/YDR208W:DON1/YDR273W:XRS2/YDR369C:CTS2/YDR371W:EMI2/YDR516C:PRB1/YEL060C:GPA2/YER020W:SPO73/YER046W:SHC1/YER096W:SPR6/YER115C:ACT1/YFL039C:MDS3/YGL197W:SHE10/YGL228W:SPR3/YGR059W:RIM4/YHL024W:RIM101/YHL027W:SPS100/YHR139C:SGA1/YIL099W:QDR1/YIL120W:IRC18/YJL037W:LOH1/YJL038C:…
55085	transmembrane transport	75 out of 1457 genes, 5.1%	229 out of 7167 background genes, 3.2%	0.00954	0	0	SSA1/YAL005C:PEX22/YAL055W:PET9/YBL030C:SSA3/YBL075C:ATP1/YBL099W:ATP3/YBR039W:AGP2/YBR132C:RTC2/YBR147W:FTH1/YBR207W:YBR241C:SUL1/YBR294W:PCA1/YBR295W:ATG22/YCL038C:ADP1/YCR011C:ATP16/YDL004W:PEX19/YDL065C:VCX1/YDL128W:YDL199C:HXT15/YDL245C:MPH2/YDL247W:ENA5/YDR038C:PEX7/YDR142C:PEX5/YDR244W:HSP78/YDR258C:PEX10/YDR265W:CCC2/YDR270W:TIM11/YDR322C-A:PEX3/YDR329C:HXT7/YDR342C:YDR387C:NHX1/YDR456W:A…

## Sheet: C2 0.1
GOID	GO_term	Cluster frequency	Background frequency	P-value	FDR	Expected FP	Gene(s) annotated to the term
55114	oxidation-reduction process	33 out of 394 genes, 8.4%	174 out of 7167 background genes, 2.4%	1.84e-07	0	0	OAF1/YAL051W:PET9/YBL030C:TKL2/YBR117C:NDE2/YDL085W:DLD1/YDL174C:BMH2/YDR099W:RIP1/YEL024W:CYC7/YEL039C:GIP2/YER054C:PCL10/YGL134W:COX4/YGL187C:SOL4/YGR248W:QCR10/YHR001W-A:COX6/YHR051W:PIG2/YIL045W:COX5B/YIL111W:KGD1/YIL125W:YJL045W:SOD1/YJR104C:MBR1/YKL093W:FOX2/YKR009C:NDE1/YMR145C:COX7/YMR256C:GLC8/YMR311C:COX5A/YNL052W:LSC1/YOR142W:GAC1/YOR178C:MCT1/YOR221C:HAP5/YOR358W:PIP2/YOR363C:ALD4/YOR…
34599	cellular response to oxidative stress	23 out of 394 genes, 5.8%	96 out of 7167 background genes, 1.3%	9.67e-07	0	0	PRX1/YBL064C:UGA2/YBR006W:ZTA1/YBR046C:TPS1/YBR126C:GRX1/YCL035C:GRX2/YDR513W:AFG1/YEL052W:HSP12/YFL014W:RIM15/YFL033C:TRX2/YGR209C:SOD2/YHR008C:TRR2/YHR106W:YJR096W:SOD1/YJR104C:GPX1/YKL026C:MCR1/YKL150W:CCP1/YKR066C:HSP104/YLL026W:DDR2/YOL052C-A:IRA2/YOL081W:GCY1/YOR120W:YRR1/YOR162C:MDL2/YPL270W
6979	response to oxidative stress	23 out of 394 genes, 5.8%	101 out of 7167 background genes, 1.4%	2.81e-06	0	0	PRX1/YBL064C:UGA2/YBR006W:ZTA1/YBR046C:TPS1/YBR126C:GRX1/YCL035C:GRX2/YDR513W:AFG1/YEL052W:HSP12/YFL014W:RIM15/YFL033C:TRX2/YGR209C:SOD2/YHR008C:TRR2/YHR106W:YJR096W:SOD1/YJR104C:GPX1/YKL026C:MCR1/YKL150W:CCP1/YKR066C:HSP104/YLL026W:DDR2/YOL052C-A:IRA2/YOL081W:GCY1/YOR120W:YRR1/YOR162C:MDL2/YPL270W
15980	energy derivation by oxidation of organic compounds	27 out of 394 genes, 6.9%	138 out of 7167 background genes, 1.9%	4.22e-06	0	0	PET9/YBL030C:NDE2/YDL085W:DLD1/YDL174C:BMH2/YDR099W:RIP1/YEL024W:CYC7/YEL039C:GIP2/YER054C:PCL10/YGL134W:COX4/YGL187C:QCR10/YHR001W-A:COX6/YHR051W:PIG2/YIL045W:COX5B/YIL111W:KGD1/YIL125W:YJL045W:SOD1/YJR104C:MBR1/YKL093W:NDE1/YMR145C:COX7/YMR256C:GLC8/YMR311C:COX5A/YNL052W:LSC1/YOR142W:GAC1/YOR178C:MCT1/YOR221C:HAP5/YOR358W:ATF1/YOR377W:PET20/YPL159C
6091	generation of precursor metabolites and energy	29 out of 394 genes, 7.4%	161 out of 7167 background genes, 2.2%	8.21e-06	0	0	PET9/YBL030C:GLK1/YCL040W:NDE2/YDL085W:DLD1/YDL174C:BMH2/YDR099W:RIP1/YEL024W:CYC7/YEL039C:GIP2/YER054C:PCL10/YGL134W:COX4/YGL187C:QCR10/YHR001W-A:COX6/YHR051W:PIG2/YIL045W:COX5B/YIL111W:KGD1/YIL125W:YJL045W:GSM1/YJL103C:SOD1/YJR104C:MBR1/YKL093W:NDE1/YMR145C:COX7/YMR256C:GLC8/YMR311C:COX5A/YNL052W:LSC1/YOR142W:GAC1/YOR178C:MCT1/YOR221C:HAP5/YOR358W:ATF1/YOR377W:PET20/YPL159C
5975	carbohydrate metabolic process	38 out of 394 genes, 9.6%	289 out of 7167 background genes, 4.0%	0.0003	0	0	GAL7/YBR018C:TKL2/YBR117C:TPS1/YBR126C:ARA1/YBR149W:KTR4/YBR199W:MAL33/YBR297W:MAL32/YBR299W:GID7/YCL039W:GLK1/YCL040W:NDE2/YDL085W:DLD1/YDL174C:NTH1/YDR001C:TPS2/YDR074W:BMH2/YDR099W:UBC8/YEL012W:GIP2/YER054C:PYC1/YGL062W:PCL10/YGL134W:AMS1/YGL156W:SOL4/YGR248W:MAL13/YGR288W:GUT1/YHL032C:PIG2/YIL045W:SIP4/YJL089W:FBP26/YJL155C:IMA5/YJL216C:YJR096W:RGT1/YKL038W:HSP104/YLL026W:XYL2/YLR070C:TSL1/YM…
9056	catabolic process	69 out of 394 genes, 17.5%	708 out of 7167 background genes, 9.9%	0.00089	0	0	OAF1/YAL051W:ATG8/YBL078C:UGA2/YBR006W:GAL7/YBR018C:TKL2/YBR117C:EHT1/YBR177C:YPC1/YBR183W:SAF1/YBR280C:APE3/YBR286W:MAL32/YBR299W:STP22/YCL008C:GID7/YCL039W:GLK1/YCL040W:PTC6/YCR079W:NDE2/YDL085W:ATG20/YDL113C:STF1/YDL130W-A:ATG9/YDL149W:NTH1/YDR001C:ATG31/YDR022C:DOA4/YDR069C:GLO2/YDR272W:YDR306C:UBX5/YDR330W:APA2/YDR530C:UBC8/YEL012W:AFG1/YEL052W:PRB1/YEL060C:EDC2/YER035W:PHM8/YER037W:RAD4/YER…
5996	monosaccharide metabolic process	19 out of 394 genes, 4.8%	98 out of 7167 background genes, 1.4%	0.00097	0	0	GAL7/YBR018C:TKL2/YBR117C:GID7/YCL039W:GLK1/YCL040W:NDE2/YDL085W:UBC8/YEL012W:PYC1/YGL062W:PCL10/YGL134W:SOL4/YGR248W:PIG2/YIL045W:SIP4/YJL089W:FBP26/YJL155C:YJR096W:RGT1/YKL038W:XYL2/YLR070C:GID8/YMR135C:NDE1/YMR145C:CAT8/YMR280C:GCY1/YOR120W
44712	single-organism catabolic process	41 out of 394 genes, 10.4%	343 out of 7167 background genes, 4.8%	0.00131	0	0	OAF1/YAL051W:ATG8/YBL078C:UGA2/YBR006W:GAL7/YBR018C:TKL2/YBR117C:EHT1/YBR177C:YPC1/YBR183W:MAL32/YBR299W:GLK1/YCL040W:PTC6/YCR079W:NDE2/YDL085W:ATG20/YDL113C:STF1/YDL130W-A:ATG9/YDL149W:NTH1/YDR001C:ATG31/YDR022C:GLO2/YDR272W:APA2/YDR530C:PHM8/YER037W:AMS1/YGL156W:UGA1/YGR019W:SOL4/YGR248W:NVJ1/YHR195W:ATG36/YJL185C:IMA5/YJL216C:YJR096W:FOX2/YKR009C:VPS34/YLR240W:GLO1/YML004C:NDE1/YMR145C:SIS1/YN…
45333	cellular respiration	18 out of 394 genes, 4.6%	92 out of 7167 background genes, 1.3%	0.00161	0	0	PET9/YBL030C:DLD1/YDL174C:RIP1/YEL024W:CYC7/YEL039C:COX4/YGL187C:QCR10/YHR001W-A:COX6/YHR051W:COX5B/YIL111W:KGD1/YIL125W:YJL045W:SOD1/YJR104C:MBR1/YKL093W:COX7/YMR256C:COX5A/YNL052W:LSC1/YOR142W:MCT1/YOR221C:HAP5/YOR358W:PET20/YPL159C
44262	cellular carbohydrate metabolic process	25 out of 394 genes, 6.3%	162 out of 7167 background genes, 2.3%	0.00182	0	0.02	TPS1/YBR126C:ARA1/YBR149W:MAL33/YBR297W:MAL32/YBR299W:GID7/YCL039W:DLD1/YDL174C:NTH1/YDR001C:TPS2/YDR074W:BMH2/YDR099W:UBC8/YEL012W:GIP2/YER054C:PCL10/YGL134W:AMS1/YGL156W:MAL13/YGR288W:GUT1/YHL032C:PIG2/YIL045W:SIP4/YJL089W:IMA5/YJL216C:HSP104/YLL026W:TSL1/YML100W:GID8/YMR135C:CAT8/YMR280C:GLC8/YMR311C:DDP1/YOR163W:GAC1/YOR178C
44723	single-organism carbohydrate metabolic process	34 out of 394 genes, 8.6%	270 out of 7167 background genes, 3.8%	0.0034	0.01	0.06	GAL7/YBR018C:TKL2/YBR117C:TPS1/YBR126C:KTR4/YBR199W:MAL32/YBR299W:GID7/YCL039W:GLK1/YCL040W:NDE2/YDL085W:NTH1/YDR001C:TPS2/YDR074W:BMH2/YDR099W:UBC8/YEL012W:GIP2/YER054C:PYC1/YGL062W:PCL10/YGL134W:AMS1/YGL156W:SOL4/YGR248W:GUT1/YHL032C:PIG2/YIL045W:SIP4/YJL089W:FBP26/YJL155C:IMA5/YJL216C:YJR096W:RGT1/YKL038W:HSP104/YLL026W:XYL2/YLR070C:TSL1/YML100W:GID8/YMR135C:NDE1/YMR145C:CAT8/YMR280C:GLC8/YMR3…
422	mitochondrion degradation	9 out of 394 genes, 2.3%	28 out of 7167 background genes, 0.4%	0.0094	0	0.06	ATG8/YBL078C:PTC6/YCR079W:ATG20/YDL113C:ATG9/YDL149W:ATG31/YDR022C:ATG32/YIL146C:YOR019W:ATG21/YPL100W:ATG11/YPR049C

## Sheet: C2 0.2
GOID	GO_term	Cluster frequency	Background frequency	P-value	FDR	Expected FP	Gene(s) annotated to the term
34599	cellular response to oxidative stress	6 out of 47 genes, 12.8%	96 out of 7167 background genes, 1.3%	0.0067	0.1	0.1	UGA2/YBR006W:ZTA1/YBR046C:GRX2/YDR513W:TRR2/YHR106W:GPX1/YKL026C:HSP104/YLL026W
6979	response to oxidative stress	6 out of 47 genes, 12.8%	101 out of 7167 background genes, 1.4%	0.00894	0.06	0.12	UGA2/YBR006W:ZTA1/YBR046C:GRX2/YDR513W:TRR2/YHR106W:GPX1/YKL026C:HSP104/YLL026W
