# Supplementary material for: Comprehensive analysis of forty yeast microarray datasets reveals a novel subset of genes (APha-RiB) consistently negatively associated with ribosome biogenesis
Source: BMC Bioinformatics. 2014 Sep 29;15(1):322. doi: 10.1186/1471-2105-15-322 (PMC4262117; doi:10.1186/1471-2105-15-322)
Supplement: Supplementary file 4 — Additional file 4: Table S3: GO Slim analysis results of the processes enriched in the clusters C1 and C2. (XLSX 69 KB) [file 12859_2014_6633_MOESM4_ESM.xlsx]

## Sheet: C1 0.0
GOID	GO term	Frequency	Genome Frequency	Gene(s)
6364	rRNA processing	172 out of 1085 genes, 15.9%	303 of 6335 genes, 4.8%	MAK16,POP5,FUN12,UTP20,MAK5,ENP1,POP4,RRP7,SPB1,KRR1,RRP43,BUD23,PWP2,NOP1,DBP10,TSR1,RRP42,NOP14,SAS10,FAP7,NHP2,FAL1,RRP8,RRP1,RRP45,BFR2,UTP4,FCF1,ESF1,UTP5,RRP17,UTP6,SNM1,SNU13,NUG1,UTP7,NSA2,LCP5,SPB4,LOC1,CGR1,DBP3,PRP43,ROK1,RAI1,POP6,SLX9,UTP22,RRP46,NOP7,UTP8,ENP2,MTR3,NSR1,SKI6,NOP19,EFG1,ZUO1,RPP1,SSZ1,RRP3,SSF1,RRP4,NOP10,LRP1,IPI1,RPF1,GAR1,IMP3,DBP8,UTP9,RIX1,FAF1,UTP25,BMT5,NOP9,H…
8150	biological process unknown	127 out of 1085 genes, 11.7%	1130 of 6335 genes, 17.8%	IMD1,YBL028C,YBL036C,YBL081W,SEA4,OLA1,YBR063C,PFF1,BMT2,YBR219C,YBR242W,YBR259W,YCL002C,LDB16,GFD2,YCR016W,YCR051W,CTR86,YCR087C-A,BSC1,YDL073W,YDL121C,YDL129W,NRP1,YDL241W,DAS2,VBA4,YDR210W,YDR239C,PHM6,APT2,YDR514C,YEL043W,YER034W,YER137C,YER156C,YER184C,YER187W,YFL051C,RRT5,YGL176C,VEL1,YGR001C,YGR035W-A,YGR079W,YGR093W,YGR169C-A,HGH1,YGR210C,OTU2,FSH1,SKG6,TIR3,RRT14,AIM20,YJL118W,JJJ2,YJL19…
6366	transcription from RNA polymerase II promoter	89 out of 1085 genes, 8.2%	469 of 6335 genes, 7.4%	HIR1,TOD6,HMT1,NRG2,RPB5,TAF5,KAR4,BRE1,SUB2,UGA3,TAF12,TAF10,RVB1,UME6,RAD9,CFT1,SUM1,RPB7,ADA2,SPP41,RBA50,MOT2,SPT15,RAD3,CAF16,DST1,RAD6,SUT1,MIG2,FRA2,RAI1,ELP2,MED6,STE12,TRA1,RPC10,SKN7,RPB3,STH1,ZAP1,PFD1,HIR3,SWD2,KTI12,ABF1,PRR1,CAF4,NUP133,BAS1,PPR1,RSC58,YKE2,IFH1,IKI3,SEN1,LEU3,TAF11,GIM5,TAF13,DAT1,ARG80,NPL6,HOT1,TAF7,RNT1,SAP30,FCP1,ELP6,GIM3,HIR2,STD1,RAT1,RPB2,RPB10,RPB8,RFM1,PL…
42274	ribosomal small subunit biogenesis	87 out of 1085 genes, 8.0%	129 of 6335 genes, 2.0%	FUN12,UTP20,ENP1,RRP7,KRR1,BUD23,PWP2,NOP14,SAS10,FAP7,NOP6,FAL1,UTP4,FCF1,UTP5,UTP6,SNU13,UTP7,LOC1,PRP43,ROK1,SLX9,UTP22,NOP7,UTP8,ENP2,NSR1,NOP19,EFG1,RRP3,DBP8,UTP9,FAF1,UTP25,NOP9,UTP18,UTP10,RPS21B,RPS14B,MPP10,DHR2,RRP14,UTP11,LTV1,RPS27A,UTP30,SOF1,FCF2,FYV7,DIP2,EMG1,UTP13,SGD1,UTP21,TSR2,RPS1A,UTP14,BUD22,UTP15,ECM16,RRP5,TMA23,HAS1,KRE33,RIO2,KRI1,TRM112,ESF2,RCL1,TSR4,UTP23,TSR3,NOB1,…
51169	nuclear transport	73 out of 1085 genes, 6.7%	174 of 6335 genes, 2.7%	ECM1,NUP60,FUS3,KAP104,HMT1,TEF2,REI1,BUD23,SYO1,SUB2,RLI1,ARX1,BCP1,YRA1,SXM1,NUG1,ARB1,GLE2,KAP123,RPS26B,NIC96,NUP145,SRM1,LSG1,SEH1,SLX9,UTP22,UTP8,SDA1,ZUO1,GPA1,BRL1,RPF1,NMD3,RIX1,ICE2,NOP9,NUP192,NUP82,NUP85,NPA3,NMD5,LTV1,MTR2,LOS1,NUP133,SRP40,RPL40B,RIX7,POM34,BUD20,RPS28B,KAP95,NUP188,NPL6,POM152,NUP53,RNA1,PSE1,HRB1,SRP1,JJJ1,CLA4,NOG2,DBP5,NUP1,NOC2,RRS1,NOG1,NOP53,NEW1,YAR1,TIF6
42273	ribosomal large subunit biogenesis	73 out of 1085 genes, 6.7%	95 of 6335 genes, 1.5%	MAK16,MAK5,REI1,SPB1,RSA4,DBP10,SYO1,MAK21,RRP8,RLI1,SSF2,PUF6,NOP16,NSA2,SPB4,LOC1,DBP3,LSG1,NSA1,PRP43,RAI1,NOP7,TIF4631,SDA1,CIC1,SSF1,IPI1,RPF1,RIX1,SQT1,YVH1,ALB1,YAE1,MRT4,URB1,MAK11,RRP14,DBP7,LAS1,RPF2,RPL40B,DRS1,RIX7,GRC3,RLP24,MDN1,RSA3,DBP9,AFG2,ERB1,RRP5,HAS1,RLP7,NOP2,NOP15,IPI3,JJJ1,DBP6,TRM112,NOP12,BRX1,REX4,NOP8,YTM1,RRS1,NOP4,NOG1,NOP53,RSA1,NIP7,TIF6,RRP15,JIP5
9451	RNA modification	69 out of 1085 genes, 6.4%	169 of 6335 genes, 2.7%	NCL1,KTI11,TRM7,SPB1,BUD23,NOP1,PUS9,TRM3,TRM8,NHP2,RRP8,TRM1,TRM82,LCP5,DEG1,TYW3,PUS2,NCS6,MTO1,PUS6,ELP2,TCD1,TRM5,NOP10,GAR1,IKI1,URM1,BMT5,SAP185,GCD14,TCD2,KTI12,TRM2,BMT6,CBF5,EMG1,NOP56,TAD3,IKI3,DUS3,DUS4,TRM12,TRM9,DUS1,RIT1,ELP6,RCM1,NOP2,GCD10,NCS2,PUS4,SMM1,TRM112,TRM10,PAP2,TRM11,TRM13,PPM2,PUS7,TUM1,MOD5,TRM44,ELP3,ELP4,TGS1,TYW1,PUS1,DIM1,RRP9
8033	tRNA processing	67 out of 1085 genes, 6.2%	106 of 6335 genes, 1.7%	POP5,POP8,NCL1,KTI11,POA1,TRM7,POP4,PUS9,LHP1,TRM3,TRM8,TRM1,TRM82,DEG1,TYW3,PUS2,NCS6,MTO1,POP6,PUS6,ELP2,TCD1,RPP1,TRM5,IKI1,URM1,TRL1,SAP185,GCD14,TCD2,KTI12,LOS1,TRM2,TRZ1,SEN2,TAD3,IKI3,DUS3,DUS4,SEN1,TRM12,TRM9,DUS1,SEN15,RIT1,ELP6,GCD10,NCS2,POP1,POP3,PUS4,SMM1,TRM112,TRM10,TPT1,PAP2,TRM11,TRM13,PPM2,PUS7,TUM1,MOD5,TRM44,ELP3,ELP4,TYW1,PUS1
278	mitotic cell cycle	59 out of 1085 genes, 5.4%	324 of 6335 genes, 5.1%	ALK2,KAP104,CKS1,AMN1,REI1,BIK1,BUD23,UBC9,BRE1,FOB1,ATC1,RAD9,CDC40,WBP1,BUD16,PEA2,RAD6,CLB1,CBF2,RSR1,ZPR1,SDA1,EFG1,YHR127W,STH1,NET1,SAP185,CDC6,BFA1,NPA3,CDC11,HIR3,ELM1,RSC58,BUD20,RAX2,APC2,CLB4,CDC123,YCS4,TEM1,HOF1,BUB2,NUP53,CEP3,CIK1,PSE1,SPC98,IBD2,CLA4,BUD17,ARF3,RIO1,AFI1,RFC1,SFG1,MYO2,VIK1,CLB2
6520	cellular amino acid metabolic process	54 out of 1085 genes, 5%	241 of 6335 genes, 3.8%	GCV3,ILS1,CDS1,MIS1,GRS1,UGA3,SES1,KRS1,UME6,LYS4,PRO1,ASP1,YDR341C,GLY1,SAH1,HOM3,HIS1,ILV1,ARC1,ARO2,TYS1,SER2,MES1,FOL2,YHR020W,ERC1,BAT1,HIS6,MDE1,LIA1,MAE1,MTD1,MEU1,FRS1,SPE4,LEU3,ARG81,ARG80,ILV2,ZRC1,YNL247W,FOL1,SPE2,LEU9,GLN4,DFR1,ALA1,CDC60,SAM4,HTS1,ARO7,SPE3,MRI1,ASN1
42221	response to chemical	50 out of 1085 genes, 4.6%	393 of 6335 genes, 6.2%	FUS3,NCL1,YBL055C,FIG1,NRG2,KAR4,FYV5,FAP7,UGA3,VMS1,PPH3,RLI1,UME6,MFA1,PTP3,PTC2,PEA2,MF(ALPHA)2,SUT1,MIG2,FRA2,KSS1,TPC1,ATF2,YPP1,GPA1,YHK8,STE12,SKN7,URM1,SCP160,TRL1,ELM1,LHS1,PRR1,LTV1,STE3,AFB1,THI7,AFG2,TRM9,AQR1,PSY2,CLA4,AGA1,STE4,PLP2,TIM18,YAR1,SUT2
6974	cellular response to DNA damage stimulus	49 out of 1085 genes, 4.5%	290 of 6335 genes, 4.6%	FUN30,NUP60,PSY4,BRE1,SUB2,PPH3,DPB4,RAD9,YRA1,RAD30,DOT1,LCD1,PLM2,EAF5,PTC2,RAD3,RAD6,NUP145,SLD3,SAE2,MCM6,TRA1,MSH1,WSS1,STH1,MCM10,POL32,RFC2,MGM101,ABF1,RAD27,APN1,TRM2,NUP133,MMS22,SEN1,OGG1,HOF1,NPL6,MKT1,PSY2,RFC3,RFC4,PAP2,CKA2,RFC1,REV1,TFB2,NHP6A
6325	chromatin organization	49 out of 1085 genes, 4.5%	236 of 6335 genes, 3.7%	SWC3,FUN30,HIR1,SAS3,CKS1,MSI1,TAF5,NOP1,SIR2,BRE1,NSI1,FOB1,DPB4,TAF12,TAF10,RVB1,UME6,HEL2,DOT1,ADA2,SDC1,PUF4,RAD6,ARD1,TRA1,STH1,SET2,HIR3,SWD2,ABF1,UTH1,RSC58,IES3,FPR4,IOC4,NAT4,NPL6,UBP8,RNT1,RKR1,UBP10,HIR2,UAF30,TAF14,RVB2,HFI1,NTO1,NHP6A,SGV1
6605	protein targeting	46 out of 1085 genes, 4.2%	273 of 6335 genes, 4.3%	NUP60,KAP104,TIM12,SEC66,SSH1,APM3,SYO1,KAP123,NIC96,NUP145,YPP1,GGA2,ICE2,NUP82,NUP85,NMD5,TIM8,LHS1,HOT13,NUP133,POM34,SEC72,KAP95,COG8,VPS9,NUP188,SEC65,NPL6,POM152,NUP53,TRS130,RNA1,PSE1,YDJ1,SRP1,CLA4,NUP1,MGE1,SEC63,TIM18,MRS6,EGD1,TIM50,SEC62,SRP72,LOA1
6401	RNA catabolic process	46 out of 1085 genes, 4.2%	115 of 6335 genes, 1.8%	RRP43,POL3,RRP42,SUP35,EBS1,RRP45,DXO1,RPB7,EDC3,TPA1,MOT2,LSM5,PUF4,RAI1,RRP46,MTR3,SKI6,RRP4,NMD2,LRP1,AIR1,MTR4,LSM1,NUC1,CBP1,POL32,MRT4,RAD27,DBR1,HBS1,SKI2,NAM7,STO1,RNH1,DOM34,DBP2,CSL4,TRF5,MPP6,DIS3,PAP2,CDC33,RRP40,RRP6,RAT1,VTS1
6397	mRNA processing	44 out of 1085 genes, 4.1%	193 of 6335 genes, 3.0%	POP5,POP8,PRP6,POP4,PRP9,PRP11,SUB2,CWC2,SNU56,PRP28,CFT1,CDC40,RPB7,SNM1,SNU13,LSM5,BRR2,SAD1,DST1,RNA15,PRP43,POP6,PRP31,RPP1,TRL1,SWD2,MUD2,SNU114,PRP19,SMD3,SEN1,PRP39,STO1,RNT1,PRP24,HSH155,POP1,CWC25,POP3,PRP2,SME1,SNU66,VTS1,CBC2
70925	organelle assembly	42 out of 1085 genes, 3.9%	119 of 6335 genes, 1.9%	FUN12,RRP7,RSA4,MAK21,SEC7,SSF2,EDC3,SPB4,LSG1,CBF2,NSR1,TIF4631,SSF1,IPI1,RPF1,RIX1,ICE2,SQT1,YVH1,RPS14B,MRT4,MAK11,RPS27A,RPF2,RPL40B,DRS1,SDO1,MDN1,RSA3,CDC5,CEP3,RIA1,IPI3,ESF2,BRX1,REX4,NOC2,CAF20,RSA1,BMS1,TIF5,MRD1
6281	DNA repair	38 out of 1085 genes, 3.5%	236 of 6335 genes, 3.7%	FUN30,NUP60,BRE1,SUB2,PPH3,DPB4,RAD9,YRA1,RAD30,DOT1,EAF5,RAD3,RAD6,NUP145,SLD3,SAE2,MCM6,TRA1,MSH1,STH1,MCM10,POL32,RFC2,MGM101,ABF1,RAD27,APN1,TRM2,NUP133,MMS22,OGG1,RFC3,RFC4,PAP2,RFC1,REV1,TFB2,NHP6A
6260	DNA replication	37 out of 1085 genes, 3.4%	151 of 6335 genes, 2.4%	HEK2,RFC5,SIR2,BRE1,POL3,FOB1,DPB4,SUM1,LCD1,SLD3,MCM6,NOP7,PXR1,IPI1,ORC6,RIX1,MCM10,PRI1,SET2,CDC6,POL32,RFC2,ABF1,RAD27,ORC3,NOC3,MMS22,SEN1,OGG1,IPI3,RFC3,RFC4,RFC1,RFM1,TBF1,TGS1,ORC4
7010	cytoskeleton organization	35 out of 1085 genes, 3.2%	232 of 6335 genes, 3.7%	BUD14,DAD3,BIK1,UBC9,GEA2,PEA2,MPS2,CLB1,CBF2,OKP1,SDA1,YHR127W,ICE2,RHO3,STH1,BNR1,DSN1,PFD1,LIA1,POM34,CLB4,CDC5,POM152,CEP3,CIK1,NOP15,SPC98,KAR1,CLA4,MDM20,WHI2,ARF3,BIL1,MYO2,CLB2
8380	RNA splicing	35 out of 1085 genes, 3.2%	141 of 6335 genes, 2.2%	POA1,PRP6,PRP9,PRP11,SUB2,CWC2,SNU56,PRP28,CDC40,SNU13,LSM5,BRR2,SAD1,PRP43,PRP31,TRL1,MRS3,MUD2,SNU114,LOS1,PRP19,SEN2,SMD3,PRP39,SEN15,STO1,UBP8,PRP24,HSH155,CWC25,PRP2,TPT1,SME1,SNU66,CBC2
55086	nucleobase-containing small molecule metabolic process	35 out of 1085 genes, 3.2%	189 of 6335 genes, 3%	URA7,DUT1,LRG1,YRA1,HPT1,BNA7,URA3,SAH1,SUA5,MTO1,GPA1,ERC1,DCD1,HAM1,ADO1,XPT1,URA6,PGM1,URA1,MTD1,SEC13,IMD3,APT1,URA5,GUA1,TRS130,ADE4,AAH1,STD1,RKI1,NPT1,STE4,MRS6,SAM4,FCY1
51726	regulation of cell cycle	34 out of 1085 genes, 3.1%	180 of 6335 genes, 2.8%	FUS3,PSY4,CKS1,AMN1,BRE1,PPH3,UME6,RAD9,DOT1,PTC2,RAD6,CLB1,ZPR1,SDA1,EFG1,NET1,SET2,BFA1,ELM1,CLB4,CDC123,TEM1,FPR3,CDC5,BUB2,NUP53,CEP3,PSE1,IBD2,PSY2,CLA4,CDC33,RIO1,CLB2
54	ribosomal subunit export from nucleus	34 out of 1085 genes, 3.1%	48 of 6335 genes, 0.8%	ECM1,BUD23,RLI1,ARX1,BCP1,NUG1,ARB1,NIC96,SRM1,LSG1,SLX9,SDA1,ZUO1,RPF1,NMD3,RIX1,NOP9,NUP82,NUP85,LTV1,MTR2,RPL40B,RIX7,BUD20,RNA1,JJJ1,NOG2,NUP1,NOC2,RRS1,NOG1,NOP53,YAR1,TIF6
42255	ribosome assembly	34 out of 1085 genes, 3.1%	58 of 6335 genes, 0.9%	FUN12,RRP7,RSA4,MAK21,SSF2,SPB4,LSG1,NSR1,SSF1,IPI1,RPF1,RIX1,SQT1,YVH1,RPS14B,MRT4,MAK11,RPS27A,RPF2,RPL40B,DRS1,SDO1,MDN1,RSA3,RIA1,IPI3,ESF2,BRX1,REX4,NOC2,RSA1,BMS1,TIF5,MRD1
2181	cytoplasmic translation	34 out of 1085 genes, 3.1%	168 of 6335 genes, 2.7%	RBG1,TRM7,RPG1,RPL19A,TAE1,RPL13A,RPL41A,GIR2,TIF35,RPL27B,RPL34A,RPS26B,RPL22B,RPL9A,RPL24B,RBG2,SSZ1,RPL16A,RPS21B,RPS22A,RPS14B,RPS27A,RPL40B,RPL22A,RPS28B,RPL31B,RPS1A,TIF34,RPL36A,RPS7B,TMA46,RPL33B,RPL36B,TIF3
70271	protein complex biogenesis	33 out of 1085 genes, 3.0%	303 of 6335 genes, 4.8%	BUD14,HIR1,MSI1,DAD3,BIK1,TCA17,BUD27,DST1,MPS2,PAC10,VMA21,CBF2,ICE2,BNR1,HIR3,POM34,YKE2,KAP95,FPR4,GIM5,SEC65,CDC5,POM152,CIN4,CEP3,GIM3,KAR1,HIR2,NOB1,PNO1,MOT1,POC4,SRP72
18193	peptidyl-amino acid modification	33 out of 1085 genes, 3.0%	88 of 6335 genes, 1.4%	SAS3,KTI11,RKM3,HMT1,TAF5,TAE1,EFM2,TAF12,TAF10,RKM2,RKM4,ADA2,RMT2,EFM1,ARD1,TRA1,SEE1,DPH1,HPM1,SET2,LIA1,JJJ3,DPH2,DPH6,DPH5,NMT1,FPR4,NAT4,MDM20,SFM1,TAF14,HFI1,NTO1
6360	transcription from RNA polymerase I promoter	33 out of 1085 genes, 3.0%	64 of 6335 genes, 1.0%	RRN6,RPB5,NSI1,RPA14,UTP4,UTP5,SPT15,DST1,UTP8,RPC10,UTP9,RRN7,UTP10,RPA34,RPA12,RRN3,GRC3,RRN11,UTP15,SAP30,RPC19,RPA49,CKA2,RPB10,RPB8,UAF30,RPA43,RPA190,MOT1,NAN1,RPA135,RPC40,RPO26
55085	transmembrane transport	32 out of 1085 genes, 2.9%	225 of 6335 genes, 3.6%	FUI1,FUR4,TAT1,AAC3,TIM12,YMC2,SEC66,RIM2,CTP1,FEN2,PHO87,FCY2,FTR1,SUT1,ZRT1,ERC1,PHO90,TIM8,LHS1,HOT13,ZRT2,SEC72,PRM6,AQR1,CLA4,YPQ1,MGE1,SEC63,TIM18,TIM50,SEC62,SUT2
33043	regulation of organelle organization	31 out of 1085 genes, 2.9%	201 of 6335 genes, 3.2%	BUD14,AMN1,DAD3,BIK1,NSI1,ADA2,PEA2,CLB1,PXR1,RHO3,BNR1,NET1,SET2,BFA1,CLB4,FPR4,TEM1,CDC5,BUB2,NUP53,CEP3,PSE1,IBD2,PSD1,CLA4,RIO1,CAF20,TBF1,TGS1,CLB2,SGV1
6629	lipid metabolic process	31 out of 1085 genes, 2.9%	270 of 6335 genes, 4.3%	URA7,RER2,GPI18,CDS1,CST26,FEN1,UME6,SAH1,ECT1,CAX4,ERG1,ATF2,GEP4,EPT1,NSG1,FAA3,SFH5,AUR1,YEH1,YEH2,KAP95,SUR4,CSR1,ERG6,HFA1,ERG12,NMA111,PSD1,MVD1,ARF3,SPT14
15931	nucleobase-containing compound transport	30 out of 1085 genes, 2.8%	121 of 6335 genes, 1.9%	NUP60,FUI1,HMT1,TEF2,RIM2,SUB2,YRA1,SXM1,FCY2,GLE2,RPS26B,NUP145,SRM1,UTP22,UTP8,BRL1,NUP82,NUP85,MTR2,LOS1,NUP133,RPS28B,YMD8,NUP188,RNA1,PSE1,HRB1,DBP5,NUP1,NEW1
48193	Golgi vesicle transport	29 out of 1085 genes, 2.7%	193 of 6335 genes, 3.0%	ERP2,ERP1,SRO77,RER2,SMY2,APM3,RER1,ARF1,SEC7,GEA2,TCA17,GET1,GGA2,CHS7,VPS53,PHO86,SFH5,LST4,SEC13,SUR4,CSR1,COG8,BET5,VPS9,TRS130,RSN1,RUD3,SLY41,MRS6
23052	signaling	29 out of 1085 genes, 2.7%	228 of 6335 genes, 3.6%	FUS3,FYV5,ACK1,LRG1,PPH3,MFA1,PTP3,PTC2,BOI2,SHO1,RGD2,MF(ALPHA)2,CDC43,KSS1,RSR1,GPA1,YVH1,SCP160,TRL1,TPK3,STE3,GIS4,TRS130,PSY2,STD1,RAS1,STE4,MRS6,CDC60
43144	snoRNA processing	28 out of 1085 genes, 2.6%	40 of 6335 genes, 0.6%	POP5,POP8,POP4,RRP43,NOP1,RRP42,RRP45,POP6,RRP46,MTR3,SKI6,PXR1,RPP1,RRP4,LRP1,MTR4,SWD2,CBF5,SEN1,RNT1,POP1,CSL4,POP3,TRF5,DIS3,PAP2,RRP40,RRP6
6811	ion transport	28 out of 1085 genes, 2.6%	230 of 6335 genes, 3.6%	TAT1,PHO88,CTP1,FEN2,PHO87,CDC50,FTR1,HNM1,ZRT1,TPC1,CCH1,PHO86,MRS3,SFH5,PHO90,OAC1,ZRT2,CSR1,ECM7,YMD8,PRM6,CCS1,ZRC1,AQR1,LYP1,YPQ1,ALR1,PMA2
6417	regulation of translation	28 out of 1085 genes, 2.6%	95 of 6335 genes, 1.5%	FUN12,RLI1,MTQ2,EBS1,GCD6,RPB7,PUF6,GCD11,ECM32,GCN20,PUF4,SUA5,GCD2,ZUO1,SSZ1,TRL1,GCN3,HBS1,CDC123,GCD7,RPL31B,NAM7,DOM34,GIS2,GCD1,CAF20,OAZ1,TIF5
746	conjugation	27 out of 1085 genes, 2.5%	107 of 6335 genes, 1.7%	FUS3,FIG1,BIK1,KAR4,FYV5,PRM7,LRG1,SSF2,MFA1,PTP3,PEA2,MF(ALPHA)2,LSG1,SUT1,KSS1,GPA1,SSF1,STE12,SCP160,PRR1,STE3,AFB1,CIK1,KAR1,AGA1,STE4,SUT2
5975	carbohydrate metabolic process	26 out of 1085 genes, 2.4%	267 of 6335 genes, 4.2%	SKT5,RER2,UBP14,LRG1,KCS1,UME6,MNN10,KRE2,WBP1,ANP1,UTR2,GDA1,CAX4,INM1,GEP4,CHS7,MNT3,GPP1,MNN11,HOC1,ELM1,PGM1,STD1,RKI1,MNN9,ALG5
6413	translational initiation	26 out of 1085 genes, 2.4%	60 of 6335 genes, 0.9%	FUN12,RPG1,RLI1,GCD6,RPB7,TIF35,GCD11,BUD27,YGR054W,GCD2,TIF4631,SUI2,YAE1,GCN3,GCD7,CLU1,TIF34,NIP1,SUI1,CDC33,DED1,GCD1,PRT1,SUI3,TIF5,TIF3
70647	protein modification by small protein conjugation or removal	26 out of 1085 genes, 2.4%	158 of 6335 genes, 2.5%	NUP60,UBC9,BRE1,UBP1,HEL2,MOT2,RAD6,NCS6,CUL3,ELP2,WSS1,URM1,RPL40B,APC2,KAP95,BUL2,NAM7,NUP53,UBP8,RKR1,PSE1,ELP6,NCS2,UBP10,PSH1,UBC11
71554	cell wall organization or biogenesis	25 out of 1085 genes, 2.3%	197 of 6335 genes, 3.1%	SKT5,PRS4,ACK1,LRG1,MKC7,MNN10,YPS7,SBE2,KRE2,SPS1,UTR2,PRS2,PRS3,CHS7,YVH1,HOC1,PRS1,UTH1,YEH2,SPO77,RNT1,EMW1,PRS5,SSP2,SMK1
16570	histone modification	23 out of 1085 genes, 2.1%	107 of 6335 genes, 1.7%	SAS3,TAF5,NOP1,BRE1,TAF12,TAF10,HEL2,DOT1,ADA2,SDC1,RAD6,ARD1,TRA1,SET2,SWD2,FPR4,NAT4,UBP8,UBP10,TAF14,HFI1,NTO1,SGV1
6457	protein folding	23 out of 1085 genes, 2.1%	90 of 6335 genes, 1.4%	CNS1,EMC1,TAH1,CCT6,TCP1,EMP65,ZUO1,CHS7,CCT2,CCT8,CCT3,CCT7,PHO86,PFD1,CPR7,CCT5,YKE2,CIN4,YDJ1,SLP1,MGE1,PLP2,EGD1
7005	mitochondrion organization	23 out of 1085 genes, 2.1%	343 of 6335 genes, 5.4%	TIM12,GRS1,EXO5,RIM2,MTO1,MSH1,TIM8,HOT13,TPK3,CAF4,TRZ1,CLU1,DML1,YDJ1,PSD1,MDM20,HMI1,MGE1,TIM18,MYO2,ALA1,TIM50,HTS1
6997	nucleus organization	22 out of 1085 genes, 2.0%	64 of 6335 genes, 1.0%	BIK1,KAR4,FOB1,GLE2,NIC96,MPS2,NUP145,GPA1,BRL1,NUP192,NET1,NUP85,NUP133,POM34,SEC13,KAP95,NUP188,POM152,NUP53,CIK1,KAR1,TGS1
6468	protein phosphorylation	22 out of 1085 genes, 2.0%	181 of 6335 genes, 2.9%	ALK2,FUS3,SPS1,PTP3,PTC2,RAD3,KSS1,CLB1,CDC11,ELM1,PRR1,TPK3,KIN2,CLB4,CDC5,CLA4,YGK3,CKA2,TFB2,SMK1,CLB2,SGV1
6383	transcription from RNA polymerase III promoter	22 out of 1085 genes, 2.0%	40 of 6335 genes, 0.6%	RPB5,RPC53,RPC11,SPT15,DST1,RPC10,RPC17,RPC25,RPC37,RPC19,RPC31,RPC34,CKA2,RPO31,RET1,RPB10,RPB8,NHP6A,RPC40,PZF1,RPO26,RPC82
6352	DNA-templated transcription, initiation	21 out of 1085 genes, 1.9%	70 of 6335 genes, 1.1%	RRN6,TAF5,TAF12,TAF10,RPB7,SPT15,DST1,MED6,RPC17,RRN7,RRN3,RPC25,TAF11,RRN11,TAF13,HOT1,TAF7,RPC31,MOT1,TAF14,NHP6A
6310	DNA recombination	21 out of 1085 genes, 1.9%	158 of 6335 genes, 2.5%	SIR2,BRE1,HO,PPH3,FOB1,DOT1,RAD3,IRC5,RAD6,SLD3,SAE2,MCM6,MCM10,SET2,NUC1,POL32,MGM101,RAD27,MMS22,CDC5,PAP2
51321	meiotic cell cycle	21 out of 1085 genes, 1.9%	174 of 6335 genes, 2.7%	ALK2,KAR4,BRE1,PPH3,UME6,DOT1,RAD6,SAE2,CLB1,STH1,DSN1,YVH1,SCP160,SET2,YCS4,MMS22,FPR3,CDC5,CIK1,PSY2,TGS1
8213	protein alkylation	21 out of 1085 genes, 1.9%	46 of 6335 genes, 0.7%	RKM3,HMT1,TAE1,EFM2,NOP1,MTQ2,RKM2,RKM4,DOT1,RMT2,SDC1,EFM1,SEE1,HPM1,SET2,SWD2,FPR4,UBP8,TRM112,SFM1,SGV1
48285	organelle fission	21 out of 1085 genes, 1.9%	160 of 6335 genes, 2.5%	ALK2,KAP104,AMN1,FOB1,NET1,BFA1,NPA3,EBP2,CAF4,APC2,YCS4,TEM1,BUB2,NUP53,CEP3,CIK1,PSE1,IBD2,CLA4,RIO1,VIK1
51186	cofactor metabolic process	20 out of 1085 genes, 1.8%	131 of 6335 genes, 2.1%	MIS1,HEM3,HEM13,BNA7,BUD16,FOL2,ERC1,MTD1,SPE4,ERG12,FOL1,BUD17,BIO5,SPE2,RKI1,THI80,NPT1,DFR1,SAM4,SPE3
910	cytokinesis	19 out of 1085 genes, 1.8%	96 of 6335 genes, 1.5%	BUD23,PWP2,ATC1,MNN10,BUD16,BOI2,PEA2,RSR1,CDC11,ELM1,BUD20,RAX2,HOF1,NOP15,BUD17,DSE4,ARF3,AFI1,MYO2
7059	chromosome segregation	18 out of 1085 genes, 1.7%	146 of 6335 genes, 2.3%	MTW1,RFC5,DAD3,FOB1,CBF2,OKP1,STH1,DSN1,SCP160,RFC2,NPA3,YCS4,MMS22,CDC5,CIK1,RFC3,RFC4,VIK1
6354	DNA-templated transcription, elongation	18 out of 1085 genes, 1.7%	87 of 6335 genes, 1.4%	HIR1,HMT1,SUB2,MOT2,DST1,STH1,RPA34,SET2,PFD1,HIR3,RSC58,YKE2,GIM5,NPL6,GIM3,RPA49,HIR2,TAF14
6353	DNA-templated transcription, termination	17 out of 1085 genes, 1.6%	42 of 6335 genes, 0.7%	HMT1,GRS1,SUP45,NSI1,RPC11,CFT1,DST1,RAD6,RAI1,RPB3,SET2,RPA12,SWD2,GRC3,SEN1,RNT1,RAT1
6970	response to osmotic stress	17 out of 1085 genes, 1.6%	90 of 6335 genes, 1.4%	NRG2,PTP3,PTC2,SHO1,SKN7,GPP1,ELM1,LTV1,PSR2,SGD1,STO1,HOT1,YGK3,WHI2,STD1,TIM18,YAR1
51052	regulation of DNA metabolic process	16 out of 1085 genes, 1.5%	94 of 6335 genes, 1.5%	SIR2,BRE1,FOB1,SUM1,RAD3,PXR1,IPI1,RIX1,SET2,CDC6,IPI3,PAP2,RFM1,VTS1,TBF1,TGS1
31399	regulation of protein modification process	15 out of 1085 genes, 1.4%	85 of 6335 genes, 1.3%	NUP60,ADA2,PTP3,PTC2,CLB1,SET2,CDC11,ELM1,CLB4,KAP95,FPR4,NUP53,PSE1,CLB2,SGV1
43543	protein acylation	15 out of 1085 genes, 1.4%	65 of 6335 genes, 1.0%	SAS3,TAF5,TAF12,TAF10,ADA2,ARD1,TRA1,SET2,NMT1,NAT4,MDM20,TAF14,HFI1,NTO1,MAK3
6418	tRNA aminoacylation for protein translation	15 out of 1085 genes, 1.4%	36 of 6335 genes, 0.6%	ILS1,GRS1,SES1,KRS1,YDR341C,ARC1,TYS1,MES1,YHR020W,FRS1,YNL247W,GLN4,ALA1,CDC60,HTS1
6873	cellular ion homeostasis	13 out of 1085 genes, 1.2%	127 of 6335 genes, 2.0%	GDT1,FYV5,ATC1,TMN3,FTR1,CDC43,VMA7,ICE2,EMP70,GIS4,MMT1,ZRC1,ATM1
51603	proteolysis involved in cellular protein catabolic process	13 out of 1085 genes, 1.2%	195 of 6335 genes, 3.1%	UBP14,VMS1,YDR161W,RAD6,CUL3,GGA2,MNL2,APC2,SEC13,RKR1,YDJ1,PSH1,OAZ1
7124	pseudohyphal growth	13 out of 1085 genes, 1.2%	70 of 6335 genes, 1.1%	NRG2,UME6,KAP123,TMN3,PEA2,STE12,HMS2,ELM1,DBR1,EMP70,SOK2,NCS2,SFG1
51049	regulation of transport	12 out of 1085 genes, 1.1%	74 of 6335 genes, 1.2%	FUS3,PHO87,GLE2,RAD6,SUT1,GPA1,RHO3,PHO86,SFH5,PHO90,CLA4,SUT2
6486	protein glycosylation	11 out of 1085 genes, 1.0%	63 of 6335 genes, 1%	RER2,MNN10,KRE2,WBP1,ANP1,GDA1,CAX4,MNT3,MNN11,MNN9,ALG5
43934	sporulation	10 out of 1085 genes, 0.9%	133 of 6335 genes, 2.1%	SPS1,PTP3,ISC10,LSG1,YVH1,SET2,SPO77,SUR7,SSP2,SMK1
9408	response to heat	10 out of 1085 genes, 0.9%	71 of 6335 genes, 1.1%	NUP60,GLE2,SHO1,CPR7,NUP133,NUP188,SAP30,NMA111,YGK3,WHI2
32200	telomere organization	10 out of 1085 genes, 0.9%	69 of 6335 genes, 1.1%	HEK2,LCD1,SUA5,SAE2,PXR1,SWD2,IES3,OGG1,TBF1,TGS1
6979	response to oxidative stress	9 out of 1085 genes, 0.8%	100 of 6335 genes, 1.6%	NCL1,YBL055C,FAP7,RLI1,SKN7,URM1,LTV1,TIM18,YAR1
48308	organelle inheritance	9 out of 1085 genes, 0.8%	56 of 6335 genes, 0.9%	MYO4,SHE3,ICE2,VPS9,INP2,CLA4,MDM20,SEY1,MYO2
42594	response to starvation	9 out of 1085 genes, 0.8%	96 of 6335 genes, 1.5%	ARF1,SEC7,GEA2,SUT1,MIG2,ZPR1,ZAP1,TRS130,VAM3
6414	translational elongation	9 out of 1085 genes, 0.8%	332 of 6335 genes, 5.2%	TEF2,GCD11,GCN20,SUA5,ZUO1,SSZ1,YEF3,RPL31B,OAZ1
32787	monocarboxylic acid metabolic process	9 out of 1085 genes, 0.8%	97 of 6335 genes, 1.5%	FEN1,UGA3,ALD5,FAA3,MAE1,SUR4,CSR1,HFA1,BIO5
6470	protein dephosphorylation	9 out of 1085 genes, 0.8%	40 of 6335 genes, 0.6%	PSY4,PPH3,PTP3,PTC2,PPT1,YVH1,FCP1,PSY2,CLB2
1403	invasive growth in response to glucose limitation	9 out of 1085 genes, 0.8%	53 of 6335 genes, 0.8%	FUS3,NRG2,TMN3,KSS1,STE12,URM1,EMP70,NCS2,STE4
48284	organelle fusion	9 out of 1085 genes, 0.8%	62 of 6335 genes, 1%	BIK1,KAR4,MPS2,GPA1,CIK1,PSD1,KAR1,VAM3,SEY1
16197	endosomal transport	8 out of 1085 genes, 0.7%	86 of 6335 genes, 1.4%	TCA17,GGA2,VPS53,LAA1,EMP70,VPS9,TRS130,RTT10
7114	cell budding	8 out of 1085 genes, 0.7%	61 of 6335 genes, 1%	REI1,ATC1,BOI2,PEA2,RSR1,URM1,ELM1,MYO2
6766	vitamin metabolic process	8 out of 1085 genes, 0.7%	44 of 6335 genes, 0.7%	MIS1,PHO3,SPE4,NNT1,BIO5,SPE2,RKI1,SPE3
6897	endocytosis	8 out of 1085 genes, 0.7%	96 of 6335 genes, 1.5%	FEN2,CDC50,ART5,YPP1,SUR7,JJJ1,WHI2,ARF3
6869	lipid transport	7 out of 1085 genes, 0.6%	55 of 6335 genes, 0.9%	RFT1,CDC50,SUT1,SFH5,CSR1,CLA4,SUT2
7033	vacuole organization	6 out of 1085 genes, 0.6%	74 of 6335 genes, 1.2%	SEC7,VPS9,CLA4,VAM10,VAM3,MYO2
6865	amino acid transport	6 out of 1085 genes, 0.6%	47 of 6335 genes, 0.7%	TAT1,FEN2,HNM1,AQR1,LYP1,YPQ1
902	cell morphogenesis	5 out of 1085 genes, 0.5%	28 of 6335 genes, 0.4%	BUD14,FIG1,PEA2,ELM1,MYO2
32196	transposition	5 out of 1085 genes, 0.5%	109 of 6335 genes, 1.7%	FUS3,SPT15,RAD3,DBR1,STE4
6091	generation of precursor metabolites and energy	5 out of 1085 genes, 0.5%	160 of 6335 genes, 2.5%	AAC3,YBR238C,CBP1,PGM1,GDS1
6887	exocytosis	4 out of 1085 genes, 0.4%	48 of 6335 genes, 0.8%	SRO77,RHO3,SFH5,KIN2
45333	cellular respiration	4 out of 1085 genes, 0.4%	91 of 6335 genes, 1.4%	AAC3,YBR238C,CBP1,GDS1
7031	peroxisome organization	4 out of 1085 genes, 0.4%	68 of 6335 genes, 1.1%	PEX31,CAF4,INP2,MYO2
61025	membrane fusion	4 out of 1085 genes, 0.4%	75 of 6335 genes, 1.2%	PSD1,VAM10,VAM3,SEY1
6497	protein lipidation	3 out of 1085 genes, 0.3%	44 of 6335 genes, 0.7%	GPI18,NMT1,SPT14
32543	mitochondrial translation	3 out of 1085 genes, 0.3%	137 of 6335 genes, 2.2%	GRS1,ALA1,HTS1
9311	oligosaccharide metabolic process	3 out of 1085 genes, 0.3%	37 of 6335 genes, 0.6%	MNN10,KRE2,PGM1
16050	vesicle organization	3 out of 1085 genes, 0.3%	72 of 6335 genes, 1.1%	GEA2,SEC13,VAM3
51604	protein maturation	3 out of 1085 genes, 0.3%	46 of 6335 genes, 0.7%	ENV10,MAP1,PSD1
10324	membrane invagination	1 out of 1085 genes, 0.1%	43 of 6335 genes, 0.7%	VAM3
8643	carbohydrate transport	0 out of 1085 genes, 0%	33 of 6335 genes, 0.5%	none
other	other	35 out of 1085 genes, 3.2%		YSP2,POL5,TMA20,SLO1,YGR283C,BCD1,FUR1,OYE2,SHQ1,MET18,URB2,SHB17,SHM2,RFU1,GPN3,VIP1,BER1,YML082W,PGA3,YMR074C,RRB1,RTP1,EFR3,YMR310C,NAF1,URK1,ETT1,MSB1,SAS5,MET7,PAC1,YOR283W,TEA1,TAH18,YMC1
not_yet_annotated	not_yet_annotated	1 out of 1085 genes, 0.1%		YGR272C

## Sheet: C1 0.1
GOID	GO term	Frequency	Genome Frequency	Gene(s)
6364	rRNA processing	161 out of 516 genes, 31.2%	303 of 6335 genes, 4.8%	MAK16,FUN12,UTP20,MAK5,ENP1,RRP7,SPB1,KRR1,RRP43,BUD23,PWP2,NOP1,DBP10,TSR1,RRP42,NOP14,SAS10,FAP7,NHP2,FAL1,RRP8,RRP1,RRP45,BFR2,UTP4,FCF1,ESF1,UTP5,RRP17,UTP6,SNM1,SNU13,NUG1,UTP7,NSA2,LCP5,SPB4,LOC1,CGR1,DBP3,PRP43,ROK1,RAI1,POP6,SLX9,UTP22,RRP46,NOP7,UTP8,ENP2,MTR3,NSR1,SKI6,NOP19,EFG1,RPP1,RRP3,SSF1,RRP4,NOP10,LRP1,IPI1,RPF1,GAR1,IMP3,DBP8,UTP9,RIX1,FAF1,UTP25,BMT5,NOP9,HCA4,MTR4,UTP18,UTP10…
42274	ribosomal small subunit biogenesis	84 out of 516 genes, 16.3%	129 of 6335 genes, 2.0%	FUN12,UTP20,ENP1,RRP7,KRR1,BUD23,PWP2,NOP14,SAS10,FAP7,NOP6,FAL1,UTP4,FCF1,UTP5,UTP6,SNU13,UTP7,LOC1,PRP43,ROK1,SLX9,UTP22,NOP7,UTP8,ENP2,NSR1,NOP19,EFG1,RRP3,DBP8,UTP9,FAF1,UTP25,NOP9,UTP18,UTP10,RPS14B,MPP10,DHR2,RRP14,UTP11,LTV1,RPS27A,UTP30,SOF1,FCF2,FYV7,DIP2,EMG1,UTP13,SGD1,UTP21,TSR2,UTP14,BUD22,UTP15,ECM16,RRP5,TMA23,HAS1,KRE33,RIO2,KRI1,TRM112,ESF2,RCL1,TSR4,UTP23,TSR3,NOB1,BUD21,RIO1,PN…
42273	ribosomal large subunit biogenesis	70 out of 516 genes, 13.6%	95 of 6335 genes, 1.5%	MAK16,MAK5,REI1,SPB1,RSA4,DBP10,SYO1,MAK21,RRP8,RLI1,PUF6,NOP16,NSA2,SPB4,LOC1,DBP3,LSG1,NSA1,PRP43,RAI1,NOP7,TIF4631,SDA1,CIC1,SSF1,IPI1,RPF1,RIX1,SQT1,YVH1,ALB1,MRT4,URB1,MAK11,RRP14,DBP7,LAS1,RPF2,DRS1,RIX7,GRC3,RLP24,MDN1,RSA3,DBP9,AFG2,ERB1,RRP5,HAS1,RLP7,NOP2,NOP15,IPI3,JJJ1,DBP6,TRM112,NOP12,BRX1,REX4,NOP8,YTM1,RRS1,NOP4,NOG1,NOP53,RSA1,NIP7,TIF6,RRP15,JIP5
9451	RNA modification	57 out of 516 genes, 11.0%	169 of 6335 genes, 2.7%	NCL1,TRM7,SPB1,BUD23,NOP1,PUS9,TRM3,TRM8,NHP2,RRP8,TRM1,TRM82,LCP5,DEG1,NCS6,ELP2,TCD1,TRM5,NOP10,GAR1,URM1,BMT5,SAP185,GCD14,TCD2,KTI12,TRM2,BMT6,CBF5,EMG1,NOP56,TAD3,IKI3,DUS3,TRM9,DUS1,RIT1,ELP6,RCM1,NOP2,GCD10,NCS2,PUS4,SMM1,TRM112,TRM10,PAP2,TRM11,TRM13,PUS7,TRM44,ELP3,ELP4,TYW1,PUS1,DIM1,RRP9
8033	tRNA processing	48 out of 516 genes, 9.3%	106 of 6335 genes, 1.7%	POP8,NCL1,TRM7,PUS9,LHP1,TRM3,TRM8,TRM1,TRM82,DEG1,NCS6,POP6,ELP2,TCD1,RPP1,TRM5,URM1,TRL1,SAP185,GCD14,TCD2,KTI12,LOS1,TRM2,TRZ1,TAD3,IKI3,DUS3,TRM9,DUS1,RIT1,ELP6,GCD10,NCS2,POP3,PUS4,SMM1,TRM112,TRM10,PAP2,TRM11,TRM13,PUS7,TRM44,ELP3,ELP4,TYW1,PUS1
51169	nuclear transport	46 out of 516 genes, 8.9%	174 of 6335 genes, 2.7%	ECM1,NUP60,HMT1,REI1,BUD23,SYO1,RLI1,ARX1,BCP1,SXM1,NUG1,ARB1,KAP123,NIC96,NUP145,SRM1,LSG1,SLX9,UTP22,UTP8,SDA1,RPF1,NMD3,RIX1,NOP9,NUP192,NUP82,NPA3,NMD5,LTV1,LOS1,NUP133,SRP40,RIX7,BUD20,PSE1,JJJ1,NOG2,DBP5,NOC2,RRS1,NOG1,NOP53,NEW1,YAR1,TIF6
8150	biological process unknown	46 out of 516 genes, 8.9%	1130 of 6335 genes, 17.8%	YBL028C,YBL081W,BMT2,YBR242W,GFD2,YCR016W,YCR051W,YCR087C-A,YDL121C,NRP1,YDL241W,DAS2,YDR514C,YER137C,YER156C,YGR001C,YGR093W,YGR169C-A,HGH1,OTU2,SKG6,RRT14,YJL193W,YJR003C,HIT1,YJR129C,STB6,CMS1,YLR287C,YLR363W-A,YLR419W,IMD4,YML096W,YML108W,YMR209C,TRM732,FAP1,YNL095C,YNL097C-B,YNL162W-A,NOP13,YNR029C,TMA16,YOR342C,YPL108W,KEL3
70925	organelle assembly	33 out of 516 genes, 6.4%	119 of 6335 genes, 1.9%	FUN12,RRP7,RSA4,MAK21,SPB4,LSG1,NSR1,TIF4631,SSF1,IPI1,RPF1,RIX1,SQT1,YVH1,RPS14B,MRT4,MAK11,RPS27A,RPF2,DRS1,SDO1,MDN1,RSA3,RIA1,IPI3,ESF2,BRX1,REX4,NOC2,CAF20,RSA1,BMS1,MRD1
42255	ribosome assembly	31 out of 516 genes, 6.0%	58 of 6335 genes, 0.9%	FUN12,RRP7,RSA4,MAK21,SPB4,LSG1,NSR1,SSF1,IPI1,RPF1,RIX1,SQT1,YVH1,RPS14B,MRT4,MAK11,RPS27A,RPF2,DRS1,SDO1,MDN1,RSA3,RIA1,IPI3,ESF2,BRX1,REX4,NOC2,RSA1,BMS1,MRD1
6401	RNA catabolic process	28 out of 516 genes, 5.4%	115 of 6335 genes, 1.8%	RRP43,RRP42,SUP35,RRP45,DXO1,TPA1,RAI1,RRP46,MTR3,SKI6,RRP4,LRP1,AIR1,MTR4,NUC1,MRT4,DOM34,DBP2,CSL4,TRF5,MPP6,DIS3,PAP2,CDC33,RRP40,RRP6,RAT1,VTS1
54	ribosomal subunit export from nucleus	28 out of 516 genes, 5.4%	48 of 6335 genes, 0.8%	ECM1,BUD23,RLI1,ARX1,BCP1,NUG1,ARB1,NIC96,SRM1,LSG1,SLX9,SDA1,RPF1,NMD3,RIX1,NOP9,NUP82,LTV1,RIX7,BUD20,JJJ1,NOG2,NOC2,RRS1,NOG1,NOP53,YAR1,TIF6
6360	transcription from RNA polymerase I promoter	27 out of 516 genes, 5.2%	64 of 6335 genes, 1.0%	RRN6,RPB5,NSI1,RPA14,UTP4,UTP5,UTP8,RPC10,UTP9,RRN7,UTP10,RPA34,RPA12,RRN3,GRC3,UTP15,RPC19,RPA49,RPB10,RPB8,UAF30,RPA43,RPA190,NAN1,RPA135,RPC40,RPO26
6366	transcription from RNA polymerase II promoter	25 out of 516 genes, 4.8%	469 of 6335 genes, 7.4%	TOD6,HMT1,RPB5,BRE1,RVB1,RAI1,ELP2,RPC10,SWD2,KTI12,NUP133,BAS1,IKI3,DAT1,RNT1,ELP6,GIM3,STD1,RAT1,RPB10,RPB8,ELP3,ELP4,RVB2,RPO26
43144	snoRNA processing	24 out of 516 genes, 4.7%	40 of 6335 genes, 0.6%	POP8,RRP43,NOP1,RRP42,RRP45,POP6,RRP46,MTR3,SKI6,PXR1,RPP1,RRP4,LRP1,MTR4,SWD2,CBF5,RNT1,CSL4,POP3,TRF5,DIS3,PAP2,RRP40,RRP6
6520	cellular amino acid metabolic process	20 out of 516 genes, 3.9%	241 of 6335 genes, 3.8%	MIS1,GRS1,KRS1,PRO1,ASP1,YDR341C,MES1,ERC1,LIA1,MEU1,SPE4,ZRC1,FOL1,LEU9,GLN4,ALA1,CDC60,HTS1,ARO7,ASN1
6413	translational initiation	19 out of 516 genes, 3.7%	60 of 6335 genes, 0.9%	FUN12,RPG1,RLI1,GCD6,TIF35,GCD11,BUD27,GCD2,TIF4631,SUI2,GCN3,GCD7,TIF34,NIP1,SUI1,CDC33,PRT1,SUI3,TIF3
6383	transcription from RNA polymerase III promoter	18 out of 516 genes, 3.5%	40 of 6335 genes, 0.6%	RPB5,RPC53,RPC11,RPC10,RPC17,RPC25,RPC37,RPC19,RPC31,RPC34,RPO31,RET1,RPB10,RPB8,RPC40,PZF1,RPO26,RPC82
6397	mRNA processing	16 out of 516 genes, 3.1%	193 of 6335 genes, 3.0%	POP8,CWC2,SNM1,SNU13,PRP43,POP6,RPP1,TRL1,SWD2,SNU114,RNT1,PRP24,HSH155,POP3,SME1,VTS1
18193	peptidyl-amino acid modification	16 out of 516 genes, 3.1%	88 of 6335 genes, 1.4%	HMT1,TAE1,EFM2,RKM2,RKM4,RMT2,EFM1,SEE1,DPH1,HPM1,LIA1,JJJ3,DPH2,DPH6,FPR4,SFM1
278	mitotic cell cycle	16 out of 516 genes, 3.1%	324 of 6335 genes, 5.1%	AMN1,REI1,BUD23,BRE1,FOB1,ATC1,SDA1,EFG1,NET1,SAP185,NPA3,BUD20,CDC123,PSE1,RIO1,SFG1
2181	cytoplasmic translation	16 out of 516 genes, 3.1%	168 of 6335 genes, 2.7%	RBG1,TRM7,RPG1,TAE1,RPL13A,GIR2,TIF35,RPL27B,RPL22B,RBG2,RPS14B,RPS27A,TIF34,RPS7B,TMA46,TIF3
8213	protein alkylation	15 out of 516 genes, 2.9%	46 of 6335 genes, 0.7%	HMT1,TAE1,EFM2,NOP1,RKM2,RKM4,DOT1,RMT2,EFM1,SEE1,HPM1,SWD2,FPR4,TRM112,SFM1
15931	nucleobase-containing compound transport	15 out of 516 genes, 2.9%	121 of 6335 genes, 1.9%	NUP60,FUI1,HMT1,SXM1,FCY2,NUP145,SRM1,UTP22,UTP8,NUP82,LOS1,NUP133,PSE1,DBP5,NEW1
6417	regulation of translation	15 out of 516 genes, 2.9%	95 of 6335 genes, 1.5%	FUN12,RLI1,GCD6,PUF6,GCD11,GCN20,SUA5,GCD2,TRL1,GCN3,CDC123,GCD7,DOM34,GIS2,CAF20
6974	cellular response to DNA damage stimulus	14 out of 516 genes, 2.7%	290 of 6335 genes, 4.6%	FUN30,NUP60,BRE1,DPB4,DOT1,NUP145,MSH1,APN1,TRM2,NUP133,OGG1,RFC4,PAP2,REV1
6281	DNA repair	14 out of 516 genes, 2.7%	236 of 6335 genes, 3.7%	FUN30,NUP60,BRE1,DPB4,DOT1,NUP145,MSH1,APN1,TRM2,NUP133,OGG1,RFC4,PAP2,REV1
6325	chromatin organization	14 out of 516 genes, 2.7%	236 of 6335 genes, 3.7%	FUN30,NOP1,SIR2,BRE1,NSI1,FOB1,DPB4,RVB1,DOT1,SWD2,FPR4,RNT1,UAF30,RVB2
6260	DNA replication	12 out of 516 genes, 2.3%	151 of 6335 genes, 2.4%	SIR2,BRE1,FOB1,DPB4,NOP7,PXR1,IPI1,RIX1,NOC3,OGG1,IPI3,RFC4
71554	cell wall organization or biogenesis	12 out of 516 genes, 2.3%	197 of 6335 genes, 3.1%	PRS4,MNN10,YPS7,UTR2,PRS2,PRS3,YVH1,HOC1,PRS1,RNT1,EMW1,PRS5
55086	nucleobase-containing small molecule metabolic process	12 out of 516 genes, 2.3%	189 of 6335 genes, 3%	URA7,HPT1,URA3,SUA5,ERC1,DCD1,URA1,APT1,GUA1,AAH1,STD1,RKI1
42221	response to chemical	11 out of 516 genes, 2.1%	393 of 6335 genes, 6.2%	NCL1,FAP7,RLI1,TPC1,YHK8,URM1,TRL1,LTV1,AFG2,TRM9,YAR1
6353	DNA-templated transcription, termination	11 out of 516 genes, 2.1%	42 of 6335 genes, 0.7%	HMT1,GRS1,SUP45,NSI1,RPC11,RAI1,RPA12,SWD2,GRC3,RNT1,RAT1
6605	protein targeting	11 out of 516 genes, 2.1%	273 of 6335 genes, 4.3%	NUP60,SYO1,KAP123,NIC96,NUP145,NUP82,NMD5,NUP133,SEC65,PSE1,YDJ1
51726	regulation of cell cycle	10 out of 516 genes, 1.9%	180 of 6335 genes, 2.8%	AMN1,BRE1,DOT1,SDA1,EFG1,NET1,CDC123,PSE1,CDC33,RIO1
70647	protein modification by small protein conjugation or removal	10 out of 516 genes, 1.9%	158 of 6335 genes, 2.5%	NUP60,BRE1,UBP1,NCS6,CUL3,ELP2,URM1,PSE1,ELP6,NCS2
8380	RNA splicing	9 out of 516 genes, 1.7%	141 of 6335 genes, 2.2%	CWC2,SNU13,PRP43,TRL1,SNU114,LOS1,PRP24,HSH155,SME1
33043	regulation of organelle organization	9 out of 516 genes, 1.7%	201 of 6335 genes, 3.2%	BUD14,AMN1,NSI1,PXR1,NET1,FPR4,PSE1,RIO1,CAF20
70271	protein complex biogenesis	9 out of 516 genes, 1.7%	303 of 6335 genes, 4.8%	BUD14,TCA17,BUD27,FPR4,SEC65,CIN4,GIM3,NOB1,PNO1
51052	regulation of DNA metabolic process	9 out of 516 genes, 1.7%	94 of 6335 genes, 1.5%	SIR2,BRE1,FOB1,PXR1,IPI1,RIX1,IPI3,PAP2,VTS1
6457	protein folding	8 out of 516 genes, 1.6%	90 of 6335 genes, 1.4%	CNS1,CCT6,TCP1,CCT2,CPR7,CCT5,CIN4,YDJ1
7005	mitochondrion organization	8 out of 516 genes, 1.6%	343 of 6335 genes, 5.4%	GRS1,MSH1,TPK3,TRZ1,DML1,YDJ1,ALA1,HTS1
6418	tRNA aminoacylation for protein translation	8 out of 516 genes, 1.6%	36 of 6335 genes, 0.6%	GRS1,KRS1,YDR341C,MES1,GLN4,ALA1,CDC60,HTS1
55085	transmembrane transport	7 out of 516 genes, 1.4%	225 of 6335 genes, 3.6%	FUI1,FUR4,PHO87,FCY2,ERC1,PHO90,YPQ1
48285	organelle fission	7 out of 516 genes, 1.4%	160 of 6335 genes, 2.5%	AMN1,FOB1,NET1,NPA3,EBP2,PSE1,RIO1
23052	signaling	7 out of 516 genes, 1.4%	228 of 6335 genes, 3.6%	SHO1,YVH1,TRL1,TPK3,STD1,RAS1,CDC60
5975	carbohydrate metabolic process	6 out of 516 genes, 1.2%	267 of 6335 genes, 4.2%	MNN10,UTR2,HOC1,STD1,RKI1,MNN9
6352	DNA-templated transcription, initiation	6 out of 516 genes, 1.2%	70 of 6335 genes, 1.1%	RRN6,RPC17,RRN7,RRN3,RPC25,RPC31
6997	nucleus organization	6 out of 516 genes, 1.2%	64 of 6335 genes, 1.0%	FOB1,NIC96,NUP145,NUP192,NET1,NUP133
6310	DNA recombination	6 out of 516 genes, 1.2%	158 of 6335 genes, 2.5%	SIR2,BRE1,FOB1,DOT1,NUC1,PAP2
6979	response to oxidative stress	6 out of 516 genes, 1.2%	100 of 6335 genes, 1.6%	NCL1,FAP7,RLI1,URM1,LTV1,YAR1
910	cytokinesis	6 out of 516 genes, 1.2%	96 of 6335 genes, 1.5%	BUD23,PWP2,ATC1,MNN10,BUD20,NOP15
51186	cofactor metabolic process	6 out of 516 genes, 1.2%	131 of 6335 genes, 2.1%	MIS1,ERC1,SPE4,FOL1,RKI1,THI80
6811	ion transport	6 out of 516 genes, 1.2%	230 of 6335 genes, 3.6%	PHO87,TPC1,PHO90,ZRC1,YPQ1,ALR1
16570	histone modification	5 out of 516 genes, 1%	107 of 6335 genes, 1.7%	NOP1,BRE1,DOT1,SWD2,FPR4
6970	response to osmotic stress	5 out of 516 genes, 1%	90 of 6335 genes, 1.4%	SHO1,LTV1,SGD1,STD1,YAR1
6766	vitamin metabolic process	5 out of 516 genes, 1%	44 of 6335 genes, 0.7%	MIS1,PHO3,SPE4,NNT1,RKI1
9408	response to heat	5 out of 516 genes, 1%	71 of 6335 genes, 1.1%	NUP60,SHO1,CPR7,NUP133,NMA111
7010	cytoskeleton organization	4 out of 516 genes, 0.8%	232 of 6335 genes, 3.7%	BUD14,SDA1,LIA1,NOP15
6629	lipid metabolic process	4 out of 516 genes, 0.8%	270 of 6335 genes, 4.3%	URA7,FEN1,AUR1,NMA111
6414	translational elongation	4 out of 516 genes, 0.8%	332 of 6335 genes, 5.2%	GCD11,GCN20,SUA5,YEF3
6354	DNA-templated transcription, elongation	4 out of 516 genes, 0.8%	87 of 6335 genes, 1.4%	HMT1,RPA34,GIM3,RPA49
32200	telomere organization	4 out of 516 genes, 0.8%	69 of 6335 genes, 1.1%	SUA5,PXR1,SWD2,OGG1
31399	regulation of protein modification process	3 out of 516 genes, 0.6%	85 of 6335 genes, 1.3%	NUP60,FPR4,PSE1
7114	cell budding	3 out of 516 genes, 0.6%	61 of 6335 genes, 1%	REI1,ATC1,URM1
6873	cellular ion homeostasis	3 out of 516 genes, 0.6%	127 of 6335 genes, 2.0%	ATC1,MMT1,ZRC1
51321	meiotic cell cycle	3 out of 516 genes, 0.6%	174 of 6335 genes, 2.7%	BRE1,DOT1,YVH1
7059	chromosome segregation	3 out of 516 genes, 0.6%	146 of 6335 genes, 2.3%	FOB1,NPA3,RFC4
32543	mitochondrial translation	3 out of 516 genes, 0.6%	137 of 6335 genes, 2.2%	GRS1,ALA1,HTS1
51603	proteolysis involved in cellular protein catabolic process	3 out of 516 genes, 0.6%	195 of 6335 genes, 3.1%	YDR161W,CUL3,YDJ1
7124	pseudohyphal growth	3 out of 516 genes, 0.6%	70 of 6335 genes, 1.1%	KAP123,NCS2,SFG1
746	conjugation	2 out of 516 genes, 0.4%	107 of 6335 genes, 1.7%	LSG1,SSF1
6486	protein glycosylation	2 out of 516 genes, 0.4%	63 of 6335 genes, 1%	MNN10,MNN9
16197	endosomal transport	2 out of 516 genes, 0.4%	86 of 6335 genes, 1.4%	TCA17,RTT10
43934	sporulation	2 out of 516 genes, 0.4%	133 of 6335 genes, 2.1%	LSG1,YVH1
51049	regulation of transport	2 out of 516 genes, 0.4%	74 of 6335 genes, 1.2%	PHO87,PHO90
6470	protein dephosphorylation	2 out of 516 genes, 0.4%	40 of 6335 genes, 0.6%	PPT1,YVH1
1403	invasive growth in response to glucose limitation	2 out of 516 genes, 0.4%	53 of 6335 genes, 0.8%	URM1,NCS2
6468	protein phosphorylation	1 out of 516 genes, 0.2%	181 of 6335 genes, 2.9%	TPK3
902	cell morphogenesis	1 out of 516 genes, 0.2%	28 of 6335 genes, 0.4%	BUD14
48308	organelle inheritance	1 out of 516 genes, 0.2%	56 of 6335 genes, 0.9%	MYO4
45333	cellular respiration	1 out of 516 genes, 0.2%	91 of 6335 genes, 1.4%	YBR238C
6091	generation of precursor metabolites and energy	1 out of 516 genes, 0.2%	160 of 6335 genes, 2.5%	YBR238C
32787	monocarboxylic acid metabolic process	1 out of 516 genes, 0.2%	97 of 6335 genes, 1.5%	FEN1
9311	oligosaccharide metabolic process	1 out of 516 genes, 0.2%	37 of 6335 genes, 0.6%	MNN10
51604	protein maturation	1 out of 516 genes, 0.2%	46 of 6335 genes, 0.7%	MAP1
48193	Golgi vesicle transport	1 out of 516 genes, 0.2%	193 of 6335 genes, 3.0%	TCA17
6897	endocytosis	1 out of 516 genes, 0.2%	96 of 6335 genes, 1.5%	JJJ1
6865	amino acid transport	1 out of 516 genes, 0.2%	47 of 6335 genes, 0.7%	YPQ1
7031	peroxisome organization	0 out of 516 genes, 0%	68 of 6335 genes, 1.1%	none
8643	carbohydrate transport	0 out of 516 genes, 0%	33 of 6335 genes, 0.5%	none
6887	exocytosis	0 out of 516 genes, 0%	48 of 6335 genes, 0.8%	none
6869	lipid transport	0 out of 516 genes, 0%	55 of 6335 genes, 0.9%	none
7033	vacuole organization	0 out of 516 genes, 0%	74 of 6335 genes, 1.2%	none
43543	protein acylation	0 out of 516 genes, 0%	65 of 6335 genes, 1.0%	none
16050	vesicle organization	0 out of 516 genes, 0%	72 of 6335 genes, 1.1%	none
10324	membrane invagination	0 out of 516 genes, 0%	43 of 6335 genes, 0.7%	none
42594	response to starvation	0 out of 516 genes, 0%	96 of 6335 genes, 1.5%	none
48284	organelle fusion	0 out of 516 genes, 0%	62 of 6335 genes, 1%	none
32196	transposition	0 out of 516 genes, 0%	109 of 6335 genes, 1.7%	none
61025	membrane fusion	0 out of 516 genes, 0%	75 of 6335 genes, 1.2%	none
6497	protein lipidation	0 out of 516 genes, 0%	44 of 6335 genes, 0.7%	none
other	other	17 out of 516 genes, 3.3%		POL5,YGR283C,BCD1,FUR1,SHQ1,MET18,URB2,RFU1,GPN3,YML082W,PGA3,RRB1,RTP1,YMR310C,URK1,YOR283W,TAH18
not_yet_annotated	not_yet_annotated	1 out of 516 genes, 0.2%		YGR272C

## Sheet: C1 0.2
GOID	GO term	Frequency	Genome Frequency	Gene(s)
6364	rRNA processing	141 out of 344 genes, 41%	303 of 6335 genes, 4.8%	MAK16,UTP20,MAK5,ENP1,SPB1,KRR1,BUD23,PWP2,NOP1,DBP10,TSR1,NOP14,SAS10,FAP7,NHP2,FAL1,RRP8,RRP1,BFR2,UTP4,FCF1,ESF1,UTP5,RRP17,UTP6,SNU13,NUG1,UTP7,NSA2,LCP5,SPB4,LOC1,CGR1,DBP3,PRP43,ROK1,RAI1,SLX9,UTP22,RRP46,NOP7,UTP8,ENP2,MTR3,NSR1,SKI6,EFG1,RRP3,SSF1,RRP4,NOP10,LRP1,IPI1,RPF1,GAR1,IMP3,DBP8,UTP9,RIX1,FAF1,UTP25,BMT5,NOP9,HCA4,MTR4,UTP18,UTP10,MPP10,MRT4,URB1,MAK11,DHR2,UTP11,EBP2,DBP7,RPF2,D…
42274	ribosomal small subunit biogenesis	76 out of 344 genes, 22.1%	129 of 6335 genes, 2.0%	UTP20,ENP1,KRR1,BUD23,PWP2,NOP14,SAS10,FAP7,NOP6,FAL1,UTP4,FCF1,UTP5,UTP6,SNU13,UTP7,LOC1,PRP43,ROK1,SLX9,UTP22,NOP7,UTP8,ENP2,NSR1,EFG1,RRP3,DBP8,UTP9,FAF1,UTP25,NOP9,UTP18,UTP10,MPP10,DHR2,RRP14,UTP11,LTV1,UTP30,SOF1,FCF2,FYV7,DIP2,EMG1,UTP13,SGD1,UTP21,TSR2,UTP14,BUD22,UTP15,ECM16,RRP5,TMA23,HAS1,KRE33,RIO2,KRI1,ESF2,RCL1,TSR4,UTP23,NOB1,BUD21,PNO1,RRP36,RRS1,NOP58,RRP12,NAN1,NEW1,YAR1,DIM1,MR…
42273	ribosomal large subunit biogenesis	62 out of 344 genes, 18.0%	95 of 6335 genes, 1.5%	MAK16,MAK5,REI1,SPB1,RSA4,DBP10,SYO1,MAK21,RRP8,PUF6,NOP16,NSA2,SPB4,LOC1,DBP3,LSG1,NSA1,PRP43,RAI1,NOP7,TIF4631,SDA1,CIC1,SSF1,IPI1,RPF1,RIX1,SQT1,YVH1,ALB1,MRT4,URB1,MAK11,RRP14,DBP7,RPF2,DRS1,RIX7,GRC3,RLP24,RSA3,DBP9,AFG2,ERB1,RRP5,HAS1,RLP7,NOP2,NOP15,IPI3,JJJ1,DBP6,NOP12,BRX1,REX4,NOP8,YTM1,RRS1,NOP4,NOG1,NIP7,RRP15
9451	RNA modification	43 out of 344 genes, 12.5%	169 of 6335 genes, 2.7%	NCL1,TRM7,SPB1,BUD23,NOP1,PUS9,TRM3,TRM8,NHP2,RRP8,TRM1,TRM82,LCP5,DEG1,ELP2,NOP10,GAR1,URM1,BMT5,SAP185,GCD14,TRM2,BMT6,CBF5,EMG1,NOP56,IKI3,DUS3,DUS1,RCM1,NOP2,GCD10,NCS2,PUS4,TRM10,TRM11,TRM13,PUS7,TRM44,ELP3,TYW1,DIM1,RRP9
51169	nuclear transport	35 out of 344 genes, 10.2%	174 of 6335 genes, 2.7%	ECM1,HMT1,REI1,BUD23,SYO1,ARX1,BCP1,SXM1,NUG1,ARB1,KAP123,SRM1,LSG1,SLX9,UTP22,UTP8,SDA1,RPF1,NMD3,RIX1,NOP9,NPA3,LTV1,NUP133,SRP40,RIX7,BUD20,JJJ1,NOG2,DBP5,NOC2,RRS1,NOG1,NEW1,YAR1
8033	tRNA processing	29 out of 344 genes, 8.4%	106 of 6335 genes, 1.7%	NCL1,TRM7,PUS9,LHP1,TRM3,TRM8,TRM1,TRM82,DEG1,ELP2,URM1,SAP185,GCD14,TRM2,TRZ1,IKI3,DUS3,DUS1,GCD10,NCS2,POP3,PUS4,TRM10,TRM11,TRM13,PUS7,TRM44,ELP3,TYW1
8150	biological process unknown	26 out of 344 genes, 7.6%	1130 of 6335 genes, 17.8%	YBL028C,YBR242W,GFD2,YCR016W,YCR087C-A,NRP1,DAS2,YDR514C,YER156C,HGH1,OTU2,RRT14,YJR003C,YJR129C,CMS1,YLR363W-A,YLR419W,IMD4,YML096W,YML108W,TRM732,FAP1,NOP13,TMA16,YPL108W,KEL3
70925	organelle assembly	25 out of 344 genes, 7.3%	119 of 6335 genes, 1.9%	RSA4,MAK21,SPB4,LSG1,NSR1,TIF4631,SSF1,IPI1,RPF1,RIX1,SQT1,YVH1,MRT4,MAK11,RPF2,DRS1,SDO1,RSA3,IPI3,ESF2,BRX1,REX4,NOC2,BMS1,MRD1
42255	ribosome assembly	24 out of 344 genes, 7%	58 of 6335 genes, 0.9%	RSA4,MAK21,SPB4,LSG1,NSR1,SSF1,IPI1,RPF1,RIX1,SQT1,YVH1,MRT4,MAK11,RPF2,DRS1,SDO1,RSA3,IPI3,ESF2,BRX1,REX4,NOC2,BMS1,MRD1
54	ribosomal subunit export from nucleus	23 out of 344 genes, 6.7%	48 of 6335 genes, 0.8%	ECM1,BUD23,ARX1,BCP1,NUG1,ARB1,SRM1,LSG1,SLX9,SDA1,RPF1,NMD3,RIX1,NOP9,LTV1,RIX7,BUD20,JJJ1,NOG2,NOC2,RRS1,NOG1,YAR1
6360	transcription from RNA polymerase I promoter	22 out of 344 genes, 6.4%	64 of 6335 genes, 1.0%	RRN6,RPB5,UTP4,UTP5,UTP8,RPC10,UTP9,UTP10,RPA34,RPA12,GRC3,UTP15,RPC19,RPA49,RPB10,RPB8,RPA43,RPA190,NAN1,RPA135,RPC40,RPO26
6401	RNA catabolic process	18 out of 344 genes, 5.2%	115 of 6335 genes, 1.8%	TPA1,RAI1,RRP46,MTR3,SKI6,RRP4,LRP1,MTR4,NUC1,MRT4,DOM34,DBP2,CSL4,TRF5,MPP6,DIS3,RRP6,RAT1
6383	transcription from RNA polymerase III promoter	17 out of 344 genes, 4.9%	40 of 6335 genes, 0.6%	RPB5,RPC53,RPC11,RPC10,RPC17,RPC25,RPC37,RPC19,RPC31,RPC34,RPO31,RET1,RPB10,RPB8,RPC40,RPO26,RPC82
43144	snoRNA processing	15 out of 344 genes, 4.4%	40 of 6335 genes, 0.6%	NOP1,RRP46,MTR3,SKI6,PXR1,RRP4,LRP1,MTR4,CBF5,RNT1,CSL4,POP3,TRF5,DIS3,RRP6
6366	transcription from RNA polymerase II promoter	15 out of 344 genes, 4.4%	469 of 6335 genes, 7.4%	TOD6,HMT1,RPB5,RVB1,RAI1,ELP2,RPC10,NUP133,IKI3,RNT1,RAT1,RPB10,RPB8,ELP3,RPO26
6413	translational initiation	14 out of 344 genes, 4.1%	60 of 6335 genes, 0.9%	RPG1,GCD6,TIF35,GCD11,BUD27,GCD2,TIF4631,SUI2,GCN3,TIF34,NIP1,SUI1,PRT1,TIF3
18193	peptidyl-amino acid modification	13 out of 344 genes, 3.8%	88 of 6335 genes, 1.4%	HMT1,EFM2,RKM2,RMT2,EFM1,SEE1,DPH1,HPM1,LIA1,DPH2,DPH6,FPR4,SFM1
8213	protein alkylation	10 out of 344 genes, 2.9%	46 of 6335 genes, 0.7%	HMT1,EFM2,NOP1,RKM2,RMT2,EFM1,SEE1,HPM1,FPR4,SFM1
278	mitotic cell cycle	9 out of 344 genes, 2.6%	324 of 6335 genes, 5.1%	REI1,BUD23,FOB1,ATC1,SDA1,EFG1,SAP185,NPA3,BUD20
2181	cytoplasmic translation	9 out of 344 genes, 2.6%	168 of 6335 genes, 2.7%	RBG1,TRM7,RPG1,GIR2,TIF35,RBG2,TIF34,TMA46,TIF3
6353	DNA-templated transcription, termination	8 out of 344 genes, 2.3%	42 of 6335 genes, 0.7%	HMT1,SUP45,RPC11,RAI1,RPA12,GRC3,RNT1,RAT1
6260	DNA replication	8 out of 344 genes, 2.3%	151 of 6335 genes, 2.4%	FOB1,DPB4,NOP7,PXR1,IPI1,RIX1,NOC3,IPI3
15931	nucleobase-containing compound transport	8 out of 344 genes, 2.3%	121 of 6335 genes, 1.9%	HMT1,SXM1,SRM1,UTP22,UTP8,NUP133,DBP5,NEW1
55086	nucleobase-containing small molecule metabolic process	8 out of 344 genes, 2.3%	189 of 6335 genes, 3%	URA7,HPT1,SUA5,URA1,APT1,GUA1,AAH1,RKI1
6417	regulation of translation	8 out of 344 genes, 2.3%	95 of 6335 genes, 1.5%	GCD6,PUF6,GCD11,SUA5,GCD2,GCN3,DOM34,GIS2
6325	chromatin organization	7 out of 344 genes, 2.0%	236 of 6335 genes, 3.7%	FUN30,NOP1,FOB1,DPB4,RVB1,FPR4,RNT1
6520	cellular amino acid metabolic process	7 out of 344 genes, 2.0%	241 of 6335 genes, 3.8%	MIS1,KRS1,MES1,LIA1,MEU1,SPE4,HTS1
42221	response to chemical	6 out of 344 genes, 1.7%	393 of 6335 genes, 6.2%	NCL1,FAP7,URM1,LTV1,AFG2,YAR1
71554	cell wall organization or biogenesis	6 out of 344 genes, 1.7%	197 of 6335 genes, 3.1%	PRS4,PRS3,YVH1,PRS1,RNT1,EMW1
6974	cellular response to DNA damage stimulus	5 out of 344 genes, 1.5%	290 of 6335 genes, 4.6%	FUN30,DPB4,MSH1,TRM2,NUP133
6281	DNA repair	5 out of 344 genes, 1.5%	236 of 6335 genes, 3.7%	FUN30,DPB4,MSH1,TRM2,NUP133
6979	response to oxidative stress	5 out of 344 genes, 1.5%	100 of 6335 genes, 1.6%	NCL1,FAP7,URM1,LTV1,YAR1
910	cytokinesis	5 out of 344 genes, 1.5%	96 of 6335 genes, 1.5%	BUD23,PWP2,ATC1,BUD20,NOP15
51052	regulation of DNA metabolic process	5 out of 344 genes, 1.5%	94 of 6335 genes, 1.5%	FOB1,PXR1,IPI1,RIX1,IPI3
6397	mRNA processing	4 out of 344 genes, 1.2%	193 of 6335 genes, 3.0%	SNU13,PRP43,RNT1,POP3
6352	DNA-templated transcription, initiation	4 out of 344 genes, 1.2%	70 of 6335 genes, 1.1%	RRN6,RPC17,RPC25,RPC31
70271	protein complex biogenesis	4 out of 344 genes, 1.2%	303 of 6335 genes, 4.8%	BUD27,FPR4,NOB1,PNO1
7010	cytoskeleton organization	3 out of 344 genes, 0.9%	232 of 6335 genes, 3.7%	SDA1,LIA1,NOP15
6605	protein targeting	3 out of 344 genes, 0.9%	273 of 6335 genes, 4.3%	SYO1,KAP123,NUP133
7114	cell budding	3 out of 344 genes, 0.9%	61 of 6335 genes, 1%	REI1,ATC1,URM1
6970	response to osmotic stress	3 out of 344 genes, 0.9%	90 of 6335 genes, 1.4%	LTV1,SGD1,YAR1
7005	mitochondrion organization	3 out of 344 genes, 0.9%	343 of 6335 genes, 5.4%	MSH1,TRZ1,HTS1
51186	cofactor metabolic process	3 out of 344 genes, 0.9%	131 of 6335 genes, 2.1%	MIS1,SPE4,RKI1
6354	DNA-templated transcription, elongation	3 out of 344 genes, 0.9%	87 of 6335 genes, 1.4%	HMT1,RPA34,RPA49
6766	vitamin metabolic process	3 out of 344 genes, 0.9%	44 of 6335 genes, 0.7%	MIS1,SPE4,RKI1
48285	organelle fission	3 out of 344 genes, 0.9%	160 of 6335 genes, 2.5%	FOB1,NPA3,EBP2
70647	protein modification by small protein conjugation or removal	3 out of 344 genes, 0.9%	158 of 6335 genes, 2.5%	ELP2,URM1,NCS2
6418	tRNA aminoacylation for protein translation	3 out of 344 genes, 0.9%	36 of 6335 genes, 0.6%	KRS1,MES1,HTS1
51726	regulation of cell cycle	2 out of 344 genes, 0.6%	180 of 6335 genes, 2.8%	SDA1,EFG1
8380	RNA splicing	2 out of 344 genes, 0.6%	141 of 6335 genes, 2.2%	SNU13,PRP43
33043	regulation of organelle organization	2 out of 344 genes, 0.6%	201 of 6335 genes, 3.2%	PXR1,FPR4
746	conjugation	2 out of 344 genes, 0.6%	107 of 6335 genes, 1.7%	LSG1,SSF1
16570	histone modification	2 out of 344 genes, 0.6%	107 of 6335 genes, 1.7%	NOP1,FPR4
6997	nucleus organization	2 out of 344 genes, 0.6%	64 of 6335 genes, 1.0%	FOB1,NUP133
6629	lipid metabolic process	2 out of 344 genes, 0.6%	270 of 6335 genes, 4.3%	URA7,NMA111
6310	DNA recombination	2 out of 344 genes, 0.6%	158 of 6335 genes, 2.5%	FOB1,NUC1
7059	chromosome segregation	2 out of 344 genes, 0.6%	146 of 6335 genes, 2.3%	FOB1,NPA3
6414	translational elongation	2 out of 344 genes, 0.6%	332 of 6335 genes, 5.2%	GCD11,SUA5
43934	sporulation	2 out of 344 genes, 0.6%	133 of 6335 genes, 2.1%	LSG1,YVH1
7124	pseudohyphal growth	2 out of 344 genes, 0.6%	70 of 6335 genes, 1.1%	KAP123,NCS2
6470	protein dephosphorylation	2 out of 344 genes, 0.6%	40 of 6335 genes, 0.6%	PPT1,YVH1
1403	invasive growth in response to glucose limitation	2 out of 344 genes, 0.6%	53 of 6335 genes, 0.8%	URM1,NCS2
9408	response to heat	2 out of 344 genes, 0.6%	71 of 6335 genes, 1.1%	NUP133,NMA111
32200	telomere organization	2 out of 344 genes, 0.6%	69 of 6335 genes, 1.1%	SUA5,PXR1
5975	carbohydrate metabolic process	1 out of 344 genes, 0.3%	267 of 6335 genes, 4.2%	RKI1
55085	transmembrane transport	1 out of 344 genes, 0.3%	225 of 6335 genes, 3.6%	PHO90
31399	regulation of protein modification process	1 out of 344 genes, 0.3%	85 of 6335 genes, 1.3%	FPR4
16197	endosomal transport	1 out of 344 genes, 0.3%	86 of 6335 genes, 1.4%	RTT10
51321	meiotic cell cycle	1 out of 344 genes, 0.3%	174 of 6335 genes, 2.7%	YVH1
6873	cellular ion homeostasis	1 out of 344 genes, 0.3%	127 of 6335 genes, 2.0%	ATC1
45333	cellular respiration	1 out of 344 genes, 0.3%	91 of 6335 genes, 1.4%	YBR238C
6457	protein folding	1 out of 344 genes, 0.3%	90 of 6335 genes, 1.4%	CNS1
6091	generation of precursor metabolites and energy	1 out of 344 genes, 0.3%	160 of 6335 genes, 2.5%	YBR238C
32543	mitochondrial translation	1 out of 344 genes, 0.3%	137 of 6335 genes, 2.2%	HTS1
51603	proteolysis involved in cellular protein catabolic process	1 out of 344 genes, 0.3%	195 of 6335 genes, 3.1%	YDR161W
6811	ion transport	1 out of 344 genes, 0.3%	230 of 6335 genes, 3.6%	PHO90
51049	regulation of transport	1 out of 344 genes, 0.3%	74 of 6335 genes, 1.2%	PHO90
6897	endocytosis	1 out of 344 genes, 0.3%	96 of 6335 genes, 1.5%	JJJ1
23052	signaling	1 out of 344 genes, 0.3%	228 of 6335 genes, 3.6%	YVH1
8643	carbohydrate transport	0 out of 344 genes, 0%	33 of 6335 genes, 0.5%	none
6486	protein glycosylation	0 out of 344 genes, 0%	63 of 6335 genes, 1%	none
6468	protein phosphorylation	0 out of 344 genes, 0%	181 of 6335 genes, 2.9%	none
51604	protein maturation	0 out of 344 genes, 0%	46 of 6335 genes, 0.7%	none
7033	vacuole organization	0 out of 344 genes, 0%	74 of 6335 genes, 1.2%	none
902	cell morphogenesis	0 out of 344 genes, 0%	28 of 6335 genes, 0.4%	none
43543	protein acylation	0 out of 344 genes, 0%	65 of 6335 genes, 1.0%	none
10324	membrane invagination	0 out of 344 genes, 0%	43 of 6335 genes, 0.7%	none
48193	Golgi vesicle transport	0 out of 344 genes, 0%	193 of 6335 genes, 3.0%	none
32196	transposition	0 out of 344 genes, 0%	109 of 6335 genes, 1.7%	none
48308	organelle inheritance	0 out of 344 genes, 0%	56 of 6335 genes, 0.9%	none
6497	protein lipidation	0 out of 344 genes, 0%	44 of 6335 genes, 0.7%	none
7031	peroxisome organization	0 out of 344 genes, 0%	68 of 6335 genes, 1.1%	none
6887	exocytosis	0 out of 344 genes, 0%	48 of 6335 genes, 0.8%	none
32787	monocarboxylic acid metabolic process	0 out of 344 genes, 0%	97 of 6335 genes, 1.5%	none
6869	lipid transport	0 out of 344 genes, 0%	55 of 6335 genes, 0.9%	none
9311	oligosaccharide metabolic process	0 out of 344 genes, 0%	37 of 6335 genes, 0.6%	none
6865	amino acid transport	0 out of 344 genes, 0%	47 of 6335 genes, 0.7%	none
16050	vesicle organization	0 out of 344 genes, 0%	72 of 6335 genes, 1.1%	none
42594	response to starvation	0 out of 344 genes, 0%	96 of 6335 genes, 1.5%	none
48284	organelle fusion	0 out of 344 genes, 0%	62 of 6335 genes, 1%	none
61025	membrane fusion	0 out of 344 genes, 0%	75 of 6335 genes, 1.2%	none
other	other	10 out of 344 genes, 2.9%		POL5,YGR283C,SHQ1,URB2,GPN3,RRB1,RTP1,YMR310C,URK1,TAH18
not_yet_annotated	not_yet_annotated	1 out of 344 genes, 0.3%		YGR272C

## Sheet: C1 0.3
GOID	GO term	Frequency	Genome Frequency	Gene(s)
6364	rRNA processing	117 out of 257 genes, 45.5%	303 of 6335 genes, 4.8%	MAK16,UTP20,MAK5,ENP1,SPB1,KRR1,PWP2,NOP1,DBP10,TSR1,NOP14,SAS10,NHP2,FAL1,RRP8,RRP1,BFR2,UTP4,ESF1,UTP5,RRP17,UTP6,SNU13,NUG1,UTP7,NSA2,LCP5,SPB4,CGR1,DBP3,PRP43,ROK1,SLX9,NOP7,UTP8,ENP2,MTR3,SKI6,EFG1,RRP3,SSF1,IPI1,RPF1,GAR1,IMP3,DBP8,UTP9,RIX1,FAF1,UTP25,BMT5,NOP9,HCA4,MTR4,UTP18,UTP10,MPP10,MRT4,URB1,MAK11,DHR2,UTP11,EBP2,DBP7,RPF2,DRS1,SOF1,NOC3,FCF2,FYV7,DIP2,CBF5,EMG1,PWP1,NOP56,UTP13,DBP…
42274	ribosomal small subunit biogenesis	66 out of 257 genes, 25.7%	129 of 6335 genes, 2.0%	UTP20,ENP1,KRR1,PWP2,NOP14,SAS10,NOP6,FAL1,UTP4,UTP5,UTP6,SNU13,UTP7,PRP43,ROK1,SLX9,NOP7,UTP8,ENP2,EFG1,RRP3,DBP8,UTP9,FAF1,UTP25,NOP9,UTP18,UTP10,MPP10,DHR2,RRP14,UTP11,LTV1,UTP30,SOF1,FCF2,FYV7,DIP2,EMG1,UTP13,SGD1,UTP21,TSR2,UTP14,BUD22,UTP15,ECM16,RRP5,HAS1,KRE33,RIO2,KRI1,ESF2,TSR4,UTP23,NOB1,PNO1,RRS1,NOP58,RRP12,NAN1,NEW1,YAR1,DIM1,MRD1,NOC4
42273	ribosomal large subunit biogenesis	55 out of 257 genes, 21.4%	95 of 6335 genes, 1.5%	MAK16,MAK5,REI1,SPB1,DBP10,SYO1,MAK21,RRP8,PUF6,NOP16,NSA2,SPB4,DBP3,LSG1,NSA1,PRP43,NOP7,TIF4631,SDA1,CIC1,SSF1,IPI1,RPF1,RIX1,SQT1,YVH1,ALB1,MRT4,URB1,MAK11,RRP14,DBP7,RPF2,DRS1,RIX7,RLP24,DBP9,AFG2,ERB1,RRP5,HAS1,RLP7,NOP2,NOP15,IPI3,DBP6,NOP12,BRX1,REX4,NOP8,YTM1,RRS1,NOP4,NOG1,NIP7
9451	RNA modification	35 out of 257 genes, 13.6%	169 of 6335 genes, 2.7%	TRM7,SPB1,NOP1,TRM3,TRM8,NHP2,RRP8,TRM1,TRM82,LCP5,DEG1,ELP2,GAR1,URM1,BMT5,SAP185,GCD14,CBF5,EMG1,NOP56,IKI3,DUS3,DUS1,RCM1,NOP2,GCD10,NCS2,PUS4,TRM10,TRM11,PUS7,ELP3,TYW1,DIM1,RRP9
51169	nuclear transport	26 out of 257 genes, 10.1%	174 of 6335 genes, 2.7%	ECM1,REI1,SYO1,ARX1,BCP1,SXM1,NUG1,ARB1,LSG1,SLX9,UTP8,SDA1,RPF1,NMD3,RIX1,NOP9,NPA3,LTV1,SRP40,RIX7,NOG2,NOC2,RRS1,NOG1,NEW1,YAR1
8033	tRNA processing	23 out of 257 genes, 8.9%	106 of 6335 genes, 1.7%	TRM7,LHP1,TRM3,TRM8,TRM1,TRM82,DEG1,ELP2,URM1,SAP185,GCD14,TRZ1,IKI3,DUS3,DUS1,GCD10,NCS2,PUS4,TRM10,TRM11,PUS7,ELP3,TYW1
70925	organelle assembly	21 out of 257 genes, 8.2%	119 of 6335 genes, 1.9%	MAK21,SPB4,LSG1,TIF4631,SSF1,IPI1,RPF1,RIX1,SQT1,YVH1,MRT4,MAK11,RPF2,DRS1,IPI3,ESF2,BRX1,REX4,NOC2,BMS1,MRD1
42255	ribosome assembly	20 out of 257 genes, 7.8%	58 of 6335 genes, 0.9%	MAK21,SPB4,LSG1,SSF1,IPI1,RPF1,RIX1,SQT1,YVH1,MRT4,MAK11,RPF2,DRS1,IPI3,ESF2,BRX1,REX4,NOC2,BMS1,MRD1
54	ribosomal subunit export from nucleus	19 out of 257 genes, 7.4%	48 of 6335 genes, 0.8%	ECM1,ARX1,BCP1,NUG1,ARB1,LSG1,SLX9,SDA1,RPF1,NMD3,RIX1,NOP9,LTV1,RIX7,NOG2,NOC2,RRS1,NOG1,YAR1
6360	transcription from RNA polymerase I promoter	18 out of 257 genes, 7.0%	64 of 6335 genes, 1.0%	RRN6,RPB5,UTP4,UTP5,UTP8,UTP9,UTP10,RPA34,RPA12,UTP15,RPC19,RPA49,RPA43,RPA190,NAN1,RPA135,RPC40,RPO26
8150	biological process unknown	17 out of 257 genes, 6.6%	1130 of 6335 genes, 17.8%	YBL028C,YBR242W,YCR016W,YCR087C-A,NRP1,HGH1,OTU2,RRT14,CMS1,YLR363W-A,IMD4,YML096W,YML108W,TRM732,NOP13,TMA16,YPL108W
6383	transcription from RNA polymerase III promoter	11 out of 257 genes, 4.3%	40 of 6335 genes, 0.6%	RPB5,RPC53,RPC17,RPC25,RPC19,RPC31,RPC34,RPO31,RET1,RPC40,RPO26
18193	peptidyl-amino acid modification	10 out of 257 genes, 3.9%	88 of 6335 genes, 1.4%	EFM2,RMT2,EFM1,SEE1,DPH1,HPM1,LIA1,DPH2,FPR4,SFM1
43144	snoRNA processing	8 out of 257 genes, 3.1%	40 of 6335 genes, 0.6%	NOP1,MTR3,SKI6,PXR1,MTR4,CBF5,RNT1,RRP6
8213	protein alkylation	8 out of 257 genes, 3.1%	46 of 6335 genes, 0.7%	EFM2,NOP1,RMT2,EFM1,SEE1,HPM1,FPR4,SFM1
2181	cytoplasmic translation	8 out of 257 genes, 3.1%	168 of 6335 genes, 2.7%	RBG1,TRM7,GIR2,TIF35,RBG2,TIF34,TMA46,TIF3
6413	translational initiation	7 out of 257 genes, 2.7%	60 of 6335 genes, 0.9%	TIF35,TIF4631,SUI2,TIF34,NIP1,PRT1,TIF3
6260	DNA replication	7 out of 257 genes, 2.7%	151 of 6335 genes, 2.4%	FOB1,NOP7,PXR1,IPI1,RIX1,NOC3,IPI3
6366	transcription from RNA polymerase II promoter	7 out of 257 genes, 2.7%	469 of 6335 genes, 7.4%	RPB5,RVB1,ELP2,IKI3,RNT1,ELP3,RPO26
278	mitotic cell cycle	7 out of 257 genes, 2.7%	324 of 6335 genes, 5.1%	REI1,FOB1,ATC1,SDA1,EFG1,SAP185,NPA3
6401	RNA catabolic process	6 out of 257 genes, 2.3%	115 of 6335 genes, 1.8%	MTR3,SKI6,MTR4,MRT4,DOM34,RRP6
6325	chromatin organization	5 out of 257 genes, 1.9%	236 of 6335 genes, 3.7%	NOP1,FOB1,RVB1,FPR4,RNT1
71554	cell wall organization or biogenesis	5 out of 257 genes, 1.9%	197 of 6335 genes, 3.1%	PRS4,PRS3,YVH1,RNT1,EMW1
51052	regulation of DNA metabolic process	5 out of 257 genes, 1.9%	94 of 6335 genes, 1.5%	FOB1,PXR1,IPI1,RIX1,IPI3
42221	response to chemical	4 out of 257 genes, 1.6%	393 of 6335 genes, 6.2%	URM1,LTV1,AFG2,YAR1
6352	DNA-templated transcription, initiation	4 out of 257 genes, 1.6%	70 of 6335 genes, 1.1%	RRN6,RPC17,RPC25,RPC31
7010	cytoskeleton organization	3 out of 257 genes, 1.2%	232 of 6335 genes, 3.7%	SDA1,LIA1,NOP15
6397	mRNA processing	3 out of 257 genes, 1.2%	193 of 6335 genes, 3.0%	SNU13,PRP43,RNT1
6353	DNA-templated transcription, termination	3 out of 257 genes, 1.2%	42 of 6335 genes, 0.7%	SUP45,RPA12,RNT1
70271	protein complex biogenesis	3 out of 257 genes, 1.2%	303 of 6335 genes, 4.8%	FPR4,NOB1,PNO1
6979	response to oxidative stress	3 out of 257 genes, 1.2%	100 of 6335 genes, 1.6%	URM1,LTV1,YAR1
7114	cell budding	3 out of 257 genes, 1.2%	61 of 6335 genes, 1%	REI1,ATC1,URM1
6970	response to osmotic stress	3 out of 257 genes, 1.2%	90 of 6335 genes, 1.4%	LTV1,SGD1,YAR1
910	cytokinesis	3 out of 257 genes, 1.2%	96 of 6335 genes, 1.5%	PWP2,ATC1,NOP15
15931	nucleobase-containing compound transport	3 out of 257 genes, 1.2%	121 of 6335 genes, 1.9%	SXM1,UTP8,NEW1
48285	organelle fission	3 out of 257 genes, 1.2%	160 of 6335 genes, 2.5%	FOB1,NPA3,EBP2
70647	protein modification by small protein conjugation or removal	3 out of 257 genes, 1.2%	158 of 6335 genes, 2.5%	ELP2,URM1,NCS2
51726	regulation of cell cycle	2 out of 257 genes, 0.8%	180 of 6335 genes, 2.8%	SDA1,EFG1
8380	RNA splicing	2 out of 257 genes, 0.8%	141 of 6335 genes, 2.2%	SNU13,PRP43
33043	regulation of organelle organization	2 out of 257 genes, 0.8%	201 of 6335 genes, 3.2%	PXR1,FPR4
746	conjugation	2 out of 257 genes, 0.8%	107 of 6335 genes, 1.7%	LSG1,SSF1
16570	histone modification	2 out of 257 genes, 0.8%	107 of 6335 genes, 1.7%	NOP1,FPR4
6520	cellular amino acid metabolic process	2 out of 257 genes, 0.8%	241 of 6335 genes, 3.8%	LIA1,MEU1
6629	lipid metabolic process	2 out of 257 genes, 0.8%	270 of 6335 genes, 4.3%	URA7,NMA111
7059	chromosome segregation	2 out of 257 genes, 0.8%	146 of 6335 genes, 2.3%	FOB1,NPA3
43934	sporulation	2 out of 257 genes, 0.8%	133 of 6335 genes, 2.1%	LSG1,YVH1
6354	DNA-templated transcription, elongation	2 out of 257 genes, 0.8%	87 of 6335 genes, 1.4%	RPA34,RPA49
6470	protein dephosphorylation	2 out of 257 genes, 0.8%	40 of 6335 genes, 0.6%	PPT1,YVH1
55086	nucleobase-containing small molecule metabolic process	2 out of 257 genes, 0.8%	189 of 6335 genes, 3%	URA7,RKI1
1403	invasive growth in response to glucose limitation	2 out of 257 genes, 0.8%	53 of 6335 genes, 0.8%	URM1,NCS2
6417	regulation of translation	2 out of 257 genes, 0.8%	95 of 6335 genes, 1.5%	PUF6,DOM34
5975	carbohydrate metabolic process	1 out of 257 genes, 0.4%	267 of 6335 genes, 4.2%	RKI1
31399	regulation of protein modification process	1 out of 257 genes, 0.4%	85 of 6335 genes, 1.3%	FPR4
6605	protein targeting	1 out of 257 genes, 0.4%	273 of 6335 genes, 4.3%	SYO1
6997	nucleus organization	1 out of 257 genes, 0.4%	64 of 6335 genes, 1.0%	FOB1
16197	endosomal transport	1 out of 257 genes, 0.4%	86 of 6335 genes, 1.4%	RTT10
6310	DNA recombination	1 out of 257 genes, 0.4%	158 of 6335 genes, 2.5%	FOB1
51321	meiotic cell cycle	1 out of 257 genes, 0.4%	174 of 6335 genes, 2.7%	YVH1
6873	cellular ion homeostasis	1 out of 257 genes, 0.4%	127 of 6335 genes, 2.0%	ATC1
6457	protein folding	1 out of 257 genes, 0.4%	90 of 6335 genes, 1.4%	CNS1
7005	mitochondrion organization	1 out of 257 genes, 0.4%	343 of 6335 genes, 5.4%	TRZ1
51603	proteolysis involved in cellular protein catabolic process	1 out of 257 genes, 0.4%	195 of 6335 genes, 3.1%	YDR161W
51186	cofactor metabolic process	1 out of 257 genes, 0.4%	131 of 6335 genes, 2.1%	RKI1
7124	pseudohyphal growth	1 out of 257 genes, 0.4%	70 of 6335 genes, 1.1%	NCS2
6766	vitamin metabolic process	1 out of 257 genes, 0.4%	44 of 6335 genes, 0.7%	RKI1
9408	response to heat	1 out of 257 genes, 0.4%	71 of 6335 genes, 1.1%	NMA111
23052	signaling	1 out of 257 genes, 0.4%	228 of 6335 genes, 3.6%	YVH1
32200	telomere organization	1 out of 257 genes, 0.4%	69 of 6335 genes, 1.1%	PXR1
8643	carbohydrate transport	0 out of 257 genes, 0%	33 of 6335 genes, 0.5%	none
6486	protein glycosylation	0 out of 257 genes, 0%	63 of 6335 genes, 1%	none
51049	regulation of transport	0 out of 257 genes, 0%	74 of 6335 genes, 1.2%	none
45333	cellular respiration	0 out of 257 genes, 0%	91 of 6335 genes, 1.4%	none
6468	protein phosphorylation	0 out of 257 genes, 0%	181 of 6335 genes, 2.9%	none
51604	protein maturation	0 out of 257 genes, 0%	46 of 6335 genes, 0.7%	none
7033	vacuole organization	0 out of 257 genes, 0%	74 of 6335 genes, 1.2%	none
902	cell morphogenesis	0 out of 257 genes, 0%	28 of 6335 genes, 0.4%	none
6974	cellular response to DNA damage stimulus	0 out of 257 genes, 0%	290 of 6335 genes, 4.6%	none
43543	protein acylation	0 out of 257 genes, 0%	65 of 6335 genes, 1.0%	none
10324	membrane invagination	0 out of 257 genes, 0%	43 of 6335 genes, 0.7%	none
48193	Golgi vesicle transport	0 out of 257 genes, 0%	193 of 6335 genes, 3.0%	none
6091	generation of precursor metabolites and energy	0 out of 257 genes, 0%	160 of 6335 genes, 2.5%	none
6414	translational elongation	0 out of 257 genes, 0%	332 of 6335 genes, 5.2%	none
32196	transposition	0 out of 257 genes, 0%	109 of 6335 genes, 1.7%	none
6897	endocytosis	0 out of 257 genes, 0%	96 of 6335 genes, 1.5%	none
48308	organelle inheritance	0 out of 257 genes, 0%	56 of 6335 genes, 0.9%	none
6497	protein lipidation	0 out of 257 genes, 0%	44 of 6335 genes, 0.7%	none
7031	peroxisome organization	0 out of 257 genes, 0%	68 of 6335 genes, 1.1%	none
6887	exocytosis	0 out of 257 genes, 0%	48 of 6335 genes, 0.8%	none
32543	mitochondrial translation	0 out of 257 genes, 0%	137 of 6335 genes, 2.2%	none
32787	monocarboxylic acid metabolic process	0 out of 257 genes, 0%	97 of 6335 genes, 1.5%	none
9311	oligosaccharide metabolic process	0 out of 257 genes, 0%	37 of 6335 genes, 0.6%	none
6869	lipid transport	0 out of 257 genes, 0%	55 of 6335 genes, 0.9%	none
6865	amino acid transport	0 out of 257 genes, 0%	47 of 6335 genes, 0.7%	none
6281	DNA repair	0 out of 257 genes, 0%	236 of 6335 genes, 3.7%	none
55085	transmembrane transport	0 out of 257 genes, 0%	225 of 6335 genes, 3.6%	none
16050	vesicle organization	0 out of 257 genes, 0%	72 of 6335 genes, 1.1%	none
6418	tRNA aminoacylation for protein translation	0 out of 257 genes, 0%	36 of 6335 genes, 0.6%	none
42594	response to starvation	0 out of 257 genes, 0%	96 of 6335 genes, 1.5%	none
48284	organelle fusion	0 out of 257 genes, 0%	62 of 6335 genes, 1%	none
61025	membrane fusion	0 out of 257 genes, 0%	75 of 6335 genes, 1.2%	none
6811	ion transport	0 out of 257 genes, 0%	230 of 6335 genes, 3.6%	none
other	other	9 out of 257 genes, 3.5%		POL5,YGR283C,SHQ1,URB2,GPN3,RRB1,YMR310C,URK1,TAH18

## Sheet: C1 0.4
GOID	GO term	Frequency	Genome Frequency	Gene(s)
6364	rRNA processing	96 out of 164 genes, 58.5%	303 of 6335 genes, 4.8%	MAK16,UTP20,MAK5,ENP1,SPB1,KRR1,NOP1,DBP10,TSR1,NOP14,SAS10,NHP2,FAL1,RRP8,RRP1,UTP4,ESF1,RRP17,UTP6,NUG1,NSA2,LCP5,SPB4,CGR1,ROK1,SLX9,NOP7,UTP8,ENP2,MTR3,RRP3,IPI1,RPF1,GAR1,IMP3,DBP8,UTP9,RIX1,FAF1,UTP25,BMT5,NOP9,HCA4,MTR4,UTP10,MPP10,MRT4,URB1,MAK11,DHR2,UTP11,EBP2,DBP7,RPF2,DRS1,NOC3,FYV7,DIP2,PWP1,UTP13,DBP9,UTP21,TSR2,UTP14,ERB1,ECM16,RRP5,RNT1,HAS1,RLP7,RCM1,NOP2,IMP4,IPI3,RIO2,ESF2,TSR4…
42274	ribosomal small subunit biogenesis	49 out of 164 genes, 29.9%	129 of 6335 genes, 2.0%	UTP20,ENP1,KRR1,NOP14,SAS10,NOP6,FAL1,UTP4,UTP6,ROK1,SLX9,NOP7,UTP8,ENP2,RRP3,DBP8,UTP9,FAF1,UTP25,NOP9,UTP10,MPP10,DHR2,UTP11,LTV1,UTP30,FYV7,DIP2,UTP13,UTP21,TSR2,UTP14,ECM16,RRP5,HAS1,KRE33,RIO2,ESF2,TSR4,UTP23,NOB1,PNO1,RRS1,NOP58,RRP12,NAN1,DIM1,MRD1,NOC4
42273	ribosomal large subunit biogenesis	48 out of 164 genes, 29.3%	95 of 6335 genes, 1.5%	MAK16,MAK5,REI1,SPB1,DBP10,SYO1,MAK21,RRP8,PUF6,NOP16,NSA2,SPB4,LSG1,NSA1,NOP7,SDA1,CIC1,IPI1,RPF1,RIX1,SQT1,YVH1,MRT4,URB1,MAK11,DBP7,RPF2,DRS1,RIX7,RLP24,DBP9,AFG2,ERB1,RRP5,HAS1,RLP7,NOP2,NOP15,IPI3,NOP12,BRX1,REX4,NOP8,YTM1,RRS1,NOP4,NOG1,NIP7
9451	RNA modification	20 out of 164 genes, 12.2%	169 of 6335 genes, 2.7%	TRM7,SPB1,NOP1,TRM8,NHP2,RRP8,TRM1,TRM82,LCP5,ELP2,GAR1,BMT5,IKI3,DUS1,RCM1,NOP2,GCD10,PUS7,ELP3,DIM1
42255	ribosome assembly	19 out of 164 genes, 11.6%	58 of 6335 genes, 0.9%	MAK21,SPB4,LSG1,IPI1,RPF1,RIX1,SQT1,YVH1,MRT4,MAK11,RPF2,DRS1,IPI3,ESF2,BRX1,REX4,NOC2,BMS1,MRD1
51169	nuclear transport	19 out of 164 genes, 11.6%	174 of 6335 genes, 2.7%	ECM1,REI1,SYO1,ARX1,BCP1,NUG1,LSG1,SLX9,UTP8,SDA1,RPF1,NMD3,RIX1,NOP9,LTV1,RIX7,NOC2,RRS1,NOG1
70925	organelle assembly	19 out of 164 genes, 11.6%	119 of 6335 genes, 1.9%	MAK21,SPB4,LSG1,IPI1,RPF1,RIX1,SQT1,YVH1,MRT4,MAK11,RPF2,DRS1,IPI3,ESF2,BRX1,REX4,NOC2,BMS1,MRD1
54	ribosomal subunit export from nucleus	16 out of 164 genes, 9.8%	48 of 6335 genes, 0.8%	ECM1,ARX1,BCP1,NUG1,LSG1,SLX9,SDA1,RPF1,NMD3,RIX1,NOP9,LTV1,RIX7,NOC2,RRS1,NOG1
6360	transcription from RNA polymerase I promoter	12 out of 164 genes, 7.3%	64 of 6335 genes, 1.0%	RPB5,UTP4,UTP8,UTP9,UTP10,RPA34,RPA12,RPA49,RPA43,RPA190,NAN1,RPC40
8033	tRNA processing	12 out of 164 genes, 7.3%	106 of 6335 genes, 1.7%	TRM7,LHP1,TRM8,TRM1,TRM82,ELP2,TRZ1,IKI3,DUS1,GCD10,PUS7,ELP3
8150	biological process unknown	9 out of 164 genes, 5.5%	1130 of 6335 genes, 17.8%	YBL028C,YCR016W,YCR087C-A,NRP1,RRT14,CMS1,YLR363W-A,IMD4,NOP13
6383	transcription from RNA polymerase III promoter	5 out of 164 genes, 3.0%	40 of 6335 genes, 0.6%	RPB5,RPC53,RPC31,RET1,RPC40
6366	transcription from RNA polymerase II promoter	5 out of 164 genes, 3.0%	469 of 6335 genes, 7.4%	RPB5,ELP2,IKI3,RNT1,ELP3
6260	DNA replication	5 out of 164 genes, 3.0%	151 of 6335 genes, 2.4%	NOP7,IPI1,RIX1,NOC3,IPI3
43144	snoRNA processing	5 out of 164 genes, 3.0%	40 of 6335 genes, 0.6%	NOP1,MTR3,MTR4,RNT1,RRP6
6401	RNA catabolic process	4 out of 164 genes, 2.4%	115 of 6335 genes, 1.8%	MTR3,MTR4,MRT4,RRP6
71554	cell wall organization or biogenesis	3 out of 164 genes, 1.8%	197 of 6335 genes, 3.1%	YVH1,RNT1,EMW1
8213	protein alkylation	3 out of 164 genes, 1.8%	46 of 6335 genes, 0.7%	NOP1,RMT2,FPR4
51052	regulation of DNA metabolic process	3 out of 164 genes, 1.8%	94 of 6335 genes, 1.5%	IPI1,RIX1,IPI3
278	mitotic cell cycle	3 out of 164 genes, 1.8%	324 of 6335 genes, 5.1%	REI1,ATC1,SDA1
6325	chromatin organization	3 out of 164 genes, 1.8%	236 of 6335 genes, 3.7%	NOP1,FPR4,RNT1
70271	protein complex biogenesis	3 out of 164 genes, 1.8%	303 of 6335 genes, 4.8%	FPR4,NOB1,PNO1
7010	cytoskeleton organization	2 out of 164 genes, 1.2%	232 of 6335 genes, 3.7%	SDA1,NOP15
910	cytokinesis	2 out of 164 genes, 1.2%	96 of 6335 genes, 1.5%	ATC1,NOP15
42221	response to chemical	2 out of 164 genes, 1.2%	393 of 6335 genes, 6.2%	LTV1,AFG2
43934	sporulation	2 out of 164 genes, 1.2%	133 of 6335 genes, 2.1%	LSG1,YVH1
6353	DNA-templated transcription, termination	2 out of 164 genes, 1.2%	42 of 6335 genes, 0.7%	RPA12,RNT1
16570	histone modification	2 out of 164 genes, 1.2%	107 of 6335 genes, 1.7%	NOP1,FPR4
6354	DNA-templated transcription, elongation	2 out of 164 genes, 1.2%	87 of 6335 genes, 1.4%	RPA34,RPA49
6629	lipid metabolic process	2 out of 164 genes, 1.2%	270 of 6335 genes, 4.3%	URA7,NMA111
2181	cytoplasmic translation	2 out of 164 genes, 1.2%	168 of 6335 genes, 2.7%	TRM7,TMA46
55086	nucleobase-containing small molecule metabolic process	2 out of 164 genes, 1.2%	189 of 6335 genes, 3%	URA7,RKI1
7114	cell budding	2 out of 164 genes, 1.2%	61 of 6335 genes, 1%	REI1,ATC1
18193	peptidyl-amino acid modification	2 out of 164 genes, 1.2%	88 of 6335 genes, 1.4%	RMT2,FPR4
6397	mRNA processing	1 out of 164 genes, 0.6%	193 of 6335 genes, 3.0%	RNT1
5975	carbohydrate metabolic process	1 out of 164 genes, 0.6%	267 of 6335 genes, 4.2%	RKI1
51726	regulation of cell cycle	1 out of 164 genes, 0.6%	180 of 6335 genes, 2.8%	SDA1
6352	DNA-templated transcription, initiation	1 out of 164 genes, 0.6%	70 of 6335 genes, 1.1%	RPC31
7005	mitochondrion organization	1 out of 164 genes, 0.6%	343 of 6335 genes, 5.4%	TRZ1
15931	nucleobase-containing compound transport	1 out of 164 genes, 0.6%	121 of 6335 genes, 1.9%	UTP8
33043	regulation of organelle organization	1 out of 164 genes, 0.6%	201 of 6335 genes, 3.2%	FPR4
746	conjugation	1 out of 164 genes, 0.6%	107 of 6335 genes, 1.7%	LSG1
31399	regulation of protein modification process	1 out of 164 genes, 0.6%	85 of 6335 genes, 1.3%	FPR4
6605	protein targeting	1 out of 164 genes, 0.6%	273 of 6335 genes, 4.3%	SYO1
51603	proteolysis involved in cellular protein catabolic process	1 out of 164 genes, 0.6%	195 of 6335 genes, 3.1%	YDR161W
51186	cofactor metabolic process	1 out of 164 genes, 0.6%	131 of 6335 genes, 2.1%	RKI1
6470	protein dephosphorylation	1 out of 164 genes, 0.6%	40 of 6335 genes, 0.6%	YVH1
6979	response to oxidative stress	1 out of 164 genes, 0.6%	100 of 6335 genes, 1.6%	LTV1
6766	vitamin metabolic process	1 out of 164 genes, 0.6%	44 of 6335 genes, 0.7%	RKI1
9408	response to heat	1 out of 164 genes, 0.6%	71 of 6335 genes, 1.1%	NMA111
48285	organelle fission	1 out of 164 genes, 0.6%	160 of 6335 genes, 2.5%	EBP2
23052	signaling	1 out of 164 genes, 0.6%	228 of 6335 genes, 3.6%	YVH1
51321	meiotic cell cycle	1 out of 164 genes, 0.6%	174 of 6335 genes, 2.7%	YVH1
6873	cellular ion homeostasis	1 out of 164 genes, 0.6%	127 of 6335 genes, 2.0%	ATC1
70647	protein modification by small protein conjugation or removal	1 out of 164 genes, 0.6%	158 of 6335 genes, 2.5%	ELP2
6970	response to osmotic stress	1 out of 164 genes, 0.6%	90 of 6335 genes, 1.4%	LTV1
6417	regulation of translation	1 out of 164 genes, 0.6%	95 of 6335 genes, 1.5%	PUF6
45333	cellular respiration	0 out of 164 genes, 0%	91 of 6335 genes, 1.4%	none
7033	vacuole organization	0 out of 164 genes, 0%	74 of 6335 genes, 1.2%	none
6974	cellular response to DNA damage stimulus	0 out of 164 genes, 0%	290 of 6335 genes, 4.6%	none
6457	protein folding	0 out of 164 genes, 0%	90 of 6335 genes, 1.4%	none
6091	generation of precursor metabolites and energy	0 out of 164 genes, 0%	160 of 6335 genes, 2.5%	none
6413	translational initiation	0 out of 164 genes, 0%	60 of 6335 genes, 0.9%	none
8380	RNA splicing	0 out of 164 genes, 0%	141 of 6335 genes, 2.2%	none
7059	chromosome segregation	0 out of 164 genes, 0%	146 of 6335 genes, 2.3%	none
6414	translational elongation	0 out of 164 genes, 0%	332 of 6335 genes, 5.2%	none
6497	protein lipidation	0 out of 164 genes, 0%	44 of 6335 genes, 0.7%	none
32543	mitochondrial translation	0 out of 164 genes, 0%	137 of 6335 genes, 2.2%	none
32787	monocarboxylic acid metabolic process	0 out of 164 genes, 0%	97 of 6335 genes, 1.5%	none
9311	oligosaccharide metabolic process	0 out of 164 genes, 0%	37 of 6335 genes, 0.6%	none
6869	lipid transport	0 out of 164 genes, 0%	55 of 6335 genes, 0.9%	none
6281	DNA repair	0 out of 164 genes, 0%	236 of 6335 genes, 3.7%	none
55085	transmembrane transport	0 out of 164 genes, 0%	225 of 6335 genes, 3.6%	none
16050	vesicle organization	0 out of 164 genes, 0%	72 of 6335 genes, 1.1%	none
6811	ion transport	0 out of 164 genes, 0%	230 of 6335 genes, 3.6%	none
6997	nucleus organization	0 out of 164 genes, 0%	64 of 6335 genes, 1.0%	none
6486	protein glycosylation	0 out of 164 genes, 0%	63 of 6335 genes, 1%	none
8643	carbohydrate transport	0 out of 164 genes, 0%	33 of 6335 genes, 0.5%	none
7124	pseudohyphal growth	0 out of 164 genes, 0%	70 of 6335 genes, 1.1%	none
51049	regulation of transport	0 out of 164 genes, 0%	74 of 6335 genes, 1.2%	none
6468	protein phosphorylation	0 out of 164 genes, 0%	181 of 6335 genes, 2.9%	none
6520	cellular amino acid metabolic process	0 out of 164 genes, 0%	241 of 6335 genes, 3.8%	none
51604	protein maturation	0 out of 164 genes, 0%	46 of 6335 genes, 0.7%	none
902	cell morphogenesis	0 out of 164 genes, 0%	28 of 6335 genes, 0.4%	none
16197	endosomal transport	0 out of 164 genes, 0%	86 of 6335 genes, 1.4%	none
43543	protein acylation	0 out of 164 genes, 0%	65 of 6335 genes, 1.0%	none
10324	membrane invagination	0 out of 164 genes, 0%	43 of 6335 genes, 0.7%	none
48193	Golgi vesicle transport	0 out of 164 genes, 0%	193 of 6335 genes, 3.0%	none
6310	DNA recombination	0 out of 164 genes, 0%	158 of 6335 genes, 2.5%	none
1403	invasive growth in response to glucose limitation	0 out of 164 genes, 0%	53 of 6335 genes, 0.8%	none
32196	transposition	0 out of 164 genes, 0%	109 of 6335 genes, 1.7%	none
6897	endocytosis	0 out of 164 genes, 0%	96 of 6335 genes, 1.5%	none
48308	organelle inheritance	0 out of 164 genes, 0%	56 of 6335 genes, 0.9%	none
7031	peroxisome organization	0 out of 164 genes, 0%	68 of 6335 genes, 1.1%	none
6887	exocytosis	0 out of 164 genes, 0%	48 of 6335 genes, 0.8%	none
6865	amino acid transport	0 out of 164 genes, 0%	47 of 6335 genes, 0.7%	none
32200	telomere organization	0 out of 164 genes, 0%	69 of 6335 genes, 1.1%	none
6418	tRNA aminoacylation for protein translation	0 out of 164 genes, 0%	36 of 6335 genes, 0.6%	none
42594	response to starvation	0 out of 164 genes, 0%	96 of 6335 genes, 1.5%	none
48284	organelle fusion	0 out of 164 genes, 0%	62 of 6335 genes, 1%	none
61025	membrane fusion	0 out of 164 genes, 0%	75 of 6335 genes, 1.2%	none
other	other	3 out of 164 genes, 1.8%		YGR283C,URB2,RRB1

## Sheet: C1 0.5
GOID	GO term	Frequency	Genome Frequency	Gene(s)
6364	rRNA processing	48 out of 79 genes, 60.8%	303 of 6335 genes, 4.8%	MAK16,ENP1,SPB1,DBP10,TSR1,NOP14,SAS10,RRP8,RRP1,UTP4,NUG1,NSA2,ROK1,NOP7,UTP8,ENP2,IMP3,RIX1,NOP9,HCA4,MTR4,MPP10,URB1,MAK11,EBP2,RPF2,NOC3,DIP2,PWP1,UTP13,DBP9,UTP14,ECM16,RRP5,HAS1,NOP2,IPI3,RIO2,NOP12,NOP8,PNO1,RRS1,RRP12,NOP4,NAN1,NIP7,BMS1,DIM1
42273	ribosomal large subunit biogenesis	30 out of 79 genes, 38%	95 of 6335 genes, 1.5%	MAK16,SPB1,DBP10,SYO1,MAK21,RRP8,PUF6,NSA2,NSA1,NOP7,SDA1,RIX1,URB1,MAK11,RPF2,RIX7,RLP24,DBP9,RRP5,HAS1,NOP2,NOP15,IPI3,NOP12,BRX1,NOP8,YTM1,RRS1,NOP4,NIP7
42274	ribosomal small subunit biogenesis	24 out of 79 genes, 30.4%	129 of 6335 genes, 2.0%	ENP1,NOP14,SAS10,UTP4,ROK1,NOP7,UTP8,ENP2,NOP9,MPP10,LTV1,DIP2,UTP13,UTP14,ECM16,RRP5,HAS1,KRE33,RIO2,PNO1,RRS1,RRP12,NAN1,DIM1
51169	nuclear transport	13 out of 79 genes, 16.5%	174 of 6335 genes, 2.7%	ECM1,SYO1,ARX1,NUG1,UTP8,SDA1,NMD3,RIX1,NOP9,LTV1,RIX7,NOC2,RRS1
54	ribosomal subunit export from nucleus	11 out of 79 genes, 13.9%	48 of 6335 genes, 0.8%	ECM1,ARX1,NUG1,SDA1,NMD3,RIX1,NOP9,LTV1,RIX7,NOC2,RRS1
9451	RNA modification	9 out of 79 genes, 11.4%	169 of 6335 genes, 2.7%	SPB1,TRM8,RRP8,TRM1,TRM82,ELP2,NOP2,ELP3,DIM1
42255	ribosome assembly	8 out of 79 genes, 10.1%	58 of 6335 genes, 0.9%	MAK21,RIX1,MAK11,RPF2,IPI3,BRX1,NOC2,BMS1
70925	organelle assembly	8 out of 79 genes, 10.1%	119 of 6335 genes, 1.9%	MAK21,RIX1,MAK11,RPF2,IPI3,BRX1,NOC2,BMS1
6360	transcription from RNA polymerase I promoter	6 out of 79 genes, 7.6%	64 of 6335 genes, 1.0%	UTP4,UTP8,RPA34,RPA43,NAN1,RPC40
8033	tRNA processing	5 out of 79 genes, 6.3%	106 of 6335 genes, 1.7%	TRM8,TRM1,TRM82,ELP2,ELP3
6260	DNA replication	4 out of 79 genes, 5.1%	151 of 6335 genes, 2.4%	NOP7,RIX1,NOC3,IPI3
8150	biological process unknown	4 out of 79 genes, 5.1%	1130 of 6335 genes, 17.8%	YCR016W,YCR087C-A,CMS1,NOP13
7010	cytoskeleton organization	2 out of 79 genes, 2.5%	232 of 6335 genes, 3.7%	SDA1,NOP15
51052	regulation of DNA metabolic process	2 out of 79 genes, 2.5%	94 of 6335 genes, 1.5%	RIX1,IPI3
6366	transcription from RNA polymerase II promoter	2 out of 79 genes, 2.5%	469 of 6335 genes, 7.4%	ELP2,ELP3
910	cytokinesis	1 out of 79 genes, 1.3%	96 of 6335 genes, 1.5%	NOP15
6383	transcription from RNA polymerase III promoter	1 out of 79 genes, 1.3%	40 of 6335 genes, 0.6%	RPC40
51726	regulation of cell cycle	1 out of 79 genes, 1.3%	180 of 6335 genes, 2.8%	SDA1
42221	response to chemical	1 out of 79 genes, 1.3%	393 of 6335 genes, 6.2%	LTV1
15931	nucleobase-containing compound transport	1 out of 79 genes, 1.3%	121 of 6335 genes, 1.9%	UTP8
278	mitotic cell cycle	1 out of 79 genes, 1.3%	324 of 6335 genes, 5.1%	SDA1
6605	protein targeting	1 out of 79 genes, 1.3%	273 of 6335 genes, 4.3%	SYO1
6354	DNA-templated transcription, elongation	1 out of 79 genes, 1.3%	87 of 6335 genes, 1.4%	RPA34
6629	lipid metabolic process	1 out of 79 genes, 1.3%	270 of 6335 genes, 4.3%	URA7
6401	RNA catabolic process	1 out of 79 genes, 1.3%	115 of 6335 genes, 1.8%	MTR4
55086	nucleobase-containing small molecule metabolic process	1 out of 79 genes, 1.3%	189 of 6335 genes, 3%	URA7
70271	protein complex biogenesis	1 out of 79 genes, 1.3%	303 of 6335 genes, 4.8%	PNO1
6979	response to oxidative stress	1 out of 79 genes, 1.3%	100 of 6335 genes, 1.6%	LTV1
48285	organelle fission	1 out of 79 genes, 1.3%	160 of 6335 genes, 2.5%	EBP2
70647	protein modification by small protein conjugation or removal	1 out of 79 genes, 1.3%	158 of 6335 genes, 2.5%	ELP2
43144	snoRNA processing	1 out of 79 genes, 1.3%	40 of 6335 genes, 0.6%	MTR4
6970	response to osmotic stress	1 out of 79 genes, 1.3%	90 of 6335 genes, 1.4%	LTV1
6417	regulation of translation	1 out of 79 genes, 1.3%	95 of 6335 genes, 1.5%	PUF6
71554	cell wall organization or biogenesis	0 out of 79 genes, 0%	197 of 6335 genes, 3.1%	none
6397	mRNA processing	0 out of 79 genes, 0%	193 of 6335 genes, 3.0%	none
45333	cellular respiration	0 out of 79 genes, 0%	91 of 6335 genes, 1.4%	none
8213	protein alkylation	0 out of 79 genes, 0%	46 of 6335 genes, 0.7%	none
7033	vacuole organization	0 out of 79 genes, 0%	74 of 6335 genes, 1.2%	none
6974	cellular response to DNA damage stimulus	0 out of 79 genes, 0%	290 of 6335 genes, 4.6%	none
6457	protein folding	0 out of 79 genes, 0%	90 of 6335 genes, 1.4%	none
5975	carbohydrate metabolic process	0 out of 79 genes, 0%	267 of 6335 genes, 4.2%	none
6091	generation of precursor metabolites and energy	0 out of 79 genes, 0%	160 of 6335 genes, 2.5%	none
6413	translational initiation	0 out of 79 genes, 0%	60 of 6335 genes, 0.9%	none
8380	RNA splicing	0 out of 79 genes, 0%	141 of 6335 genes, 2.2%	none
7059	chromosome segregation	0 out of 79 genes, 0%	146 of 6335 genes, 2.3%	none
6352	DNA-templated transcription, initiation	0 out of 79 genes, 0%	70 of 6335 genes, 1.1%	none
43934	sporulation	0 out of 79 genes, 0%	133 of 6335 genes, 2.1%	none
6414	translational elongation	0 out of 79 genes, 0%	332 of 6335 genes, 5.2%	none
7005	mitochondrion organization	0 out of 79 genes, 0%	343 of 6335 genes, 5.4%	none
6353	DNA-templated transcription, termination	0 out of 79 genes, 0%	42 of 6335 genes, 0.7%	none
6497	protein lipidation	0 out of 79 genes, 0%	44 of 6335 genes, 0.7%	none
33043	regulation of organelle organization	0 out of 79 genes, 0%	201 of 6335 genes, 3.2%	none
32543	mitochondrial translation	0 out of 79 genes, 0%	137 of 6335 genes, 2.2%	none
32787	monocarboxylic acid metabolic process	0 out of 79 genes, 0%	97 of 6335 genes, 1.5%	none
9311	oligosaccharide metabolic process	0 out of 79 genes, 0%	37 of 6335 genes, 0.6%	none
6869	lipid transport	0 out of 79 genes, 0%	55 of 6335 genes, 0.9%	none
6281	DNA repair	0 out of 79 genes, 0%	236 of 6335 genes, 3.7%	none
55085	transmembrane transport	0 out of 79 genes, 0%	225 of 6335 genes, 3.6%	none
16050	vesicle organization	0 out of 79 genes, 0%	72 of 6335 genes, 1.1%	none
746	conjugation	0 out of 79 genes, 0%	107 of 6335 genes, 1.7%	none
31399	regulation of protein modification process	0 out of 79 genes, 0%	85 of 6335 genes, 1.3%	none
51603	proteolysis involved in cellular protein catabolic process	0 out of 79 genes, 0%	195 of 6335 genes, 3.1%	none
16570	histone modification	0 out of 79 genes, 0%	107 of 6335 genes, 1.7%	none
6325	chromatin organization	0 out of 79 genes, 0%	236 of 6335 genes, 3.7%	none
51186	cofactor metabolic process	0 out of 79 genes, 0%	131 of 6335 genes, 2.1%	none
6811	ion transport	0 out of 79 genes, 0%	230 of 6335 genes, 3.6%	none
6997	nucleus organization	0 out of 79 genes, 0%	64 of 6335 genes, 1.0%	none
7124	pseudohyphal growth	0 out of 79 genes, 0%	70 of 6335 genes, 1.1%	none
8643	carbohydrate transport	0 out of 79 genes, 0%	33 of 6335 genes, 0.5%	none
6486	protein glycosylation	0 out of 79 genes, 0%	63 of 6335 genes, 1%	none
51049	regulation of transport	0 out of 79 genes, 0%	74 of 6335 genes, 1.2%	none
6470	protein dephosphorylation	0 out of 79 genes, 0%	40 of 6335 genes, 0.6%	none
6468	protein phosphorylation	0 out of 79 genes, 0%	181 of 6335 genes, 2.9%	none
6520	cellular amino acid metabolic process	0 out of 79 genes, 0%	241 of 6335 genes, 3.8%	none
51604	protein maturation	0 out of 79 genes, 0%	46 of 6335 genes, 0.7%	none
902	cell morphogenesis	0 out of 79 genes, 0%	28 of 6335 genes, 0.4%	none
16197	endosomal transport	0 out of 79 genes, 0%	86 of 6335 genes, 1.4%	none
43543	protein acylation	0 out of 79 genes, 0%	65 of 6335 genes, 1.0%	none
10324	membrane invagination	0 out of 79 genes, 0%	43 of 6335 genes, 0.7%	none
2181	cytoplasmic translation	0 out of 79 genes, 0%	168 of 6335 genes, 2.7%	none
48193	Golgi vesicle transport	0 out of 79 genes, 0%	193 of 6335 genes, 3.0%	none
6310	DNA recombination	0 out of 79 genes, 0%	158 of 6335 genes, 2.5%	none
1403	invasive growth in response to glucose limitation	0 out of 79 genes, 0%	53 of 6335 genes, 0.8%	none
32196	transposition	0 out of 79 genes, 0%	109 of 6335 genes, 1.7%	none
6766	vitamin metabolic process	0 out of 79 genes, 0%	44 of 6335 genes, 0.7%	none
7114	cell budding	0 out of 79 genes, 0%	61 of 6335 genes, 1%	none
9408	response to heat	0 out of 79 genes, 0%	71 of 6335 genes, 1.1%	none
6897	endocytosis	0 out of 79 genes, 0%	96 of 6335 genes, 1.5%	none
48308	organelle inheritance	0 out of 79 genes, 0%	56 of 6335 genes, 0.9%	none
18193	peptidyl-amino acid modification	0 out of 79 genes, 0%	88 of 6335 genes, 1.4%	none
23052	signaling	0 out of 79 genes, 0%	228 of 6335 genes, 3.6%	none
7031	peroxisome organization	0 out of 79 genes, 0%	68 of 6335 genes, 1.1%	none
6887	exocytosis	0 out of 79 genes, 0%	48 of 6335 genes, 0.8%	none
6873	cellular ion homeostasis	0 out of 79 genes, 0%	127 of 6335 genes, 2.0%	none
51321	meiotic cell cycle	0 out of 79 genes, 0%	174 of 6335 genes, 2.7%	none
6865	amino acid transport	0 out of 79 genes, 0%	47 of 6335 genes, 0.7%	none
32200	telomere organization	0 out of 79 genes, 0%	69 of 6335 genes, 1.1%	none
6418	tRNA aminoacylation for protein translation	0 out of 79 genes, 0%	36 of 6335 genes, 0.6%	none
42594	response to starvation	0 out of 79 genes, 0%	96 of 6335 genes, 1.5%	none
48284	organelle fusion	0 out of 79 genes, 0%	62 of 6335 genes, 1%	none
61025	membrane fusion	0 out of 79 genes, 0%	75 of 6335 genes, 1.2%	none
other	other	2 out of 79 genes, 2.5%		YGR283C,RRB1

## Sheet: C2 0.0
GOID	GO term	Frequency	Genome Frequency	Gene(s)
8150	biological process unknown	345 out of 1457 genes, 23.7%	1130 of 6335 genes, 17.8%	FUN14,YAL016C-B,FUN19,AIM2,BDH2,PAU7,YAR023C,UIP3,YBL029C-A,YBL039W-B,MOH1,SEF1,YBL086C,YBL095W,EDS1,FMP23,RFS1,YBR053C,YBR056W,ECM8,YBR085C-A,YBR137W,APD1,ICS2,YBR225W,OM14,YBR230W-A,MTC4,FMP21,BIT2,YBR285W,PAU24,COS2,YCL012C,HBN1,RNQ1,YCL049C,YCP4,YCR007C,CPR4,YCR075W-A,FUB1,HMRA2,YCR099C,PAU3,GPM2,RTK1,YDL027C,YDL057W,YET3,YDL086W,UBX3,TMA17,SNA4,UGX2,YDL176W,YDL180W,YDL206W,YDL218W,AIM6,COS7,…
42221	response to chemical	140 out of 1457 genes, 9.6%	393 of 6335 genes, 6.2%	OAF1,GPB2,PDR3,EDE1,PRX1,RTG3,UGA2,GRX7,GAL1,ZTA1,FES1,TPS1,NPL4,MXR2,GRX1,HSP30,TRX3,KIN82,YDL124W,CDC48,UFD2,SNF3,PRR2,RRI1,HBT1,GAL3,SNQ2,AFR1,SSY1,STB3,ADR1,PMP3,DFM1,CAD1,TSA2,GRX2,HSP31,FRD1,AFG1,GPA2,GLN3,RSP5,SPI1,HSP12,RIM15,ACT1,MIG1,CUP2,HAP2,STF2,MTL1,CTT1,UBR1,TRX2,YHB1,SAY1,ETP1,OPI1,RIM101,VMR1,SOD2,GRE3,TRR2,UBA4,STB5,CST6,MET30,XBP1,QDR1,IMP2',YAP5,HYR1,SIP4,YJL144W,YJR096W,VPS25…
5975	carbohydrate metabolic process	98 out of 1457 genes, 6.7%	267 of 6335 genes, 4.2%	PSK1,SHP1,NTH2,GAL7,GAL1,VID24,TKL2,TPS1,ARA1,PGI1,KTR4,MAL33,MAL32,GID7,GLK1,CIT2,RBK1,KNH1,NDE2,DLD1,NTH1,GAL3,TPS2,BMH2,RMD5,INM2,GLC3,UBC8,GIP2,GPP2,IGD1,HXK1,PYC1,PCL10,AMS1,SKN1,SOL4,ENO1,IMA1,MAL13,MAL11,GUT1,DOG2,DOG1,GRE3,PIG2,PCL7,FYV10,SGA1,GUT2,SUC2,IMA3,TDH1,SIP4,GLG2,YUR1,INO1,FBP26,IMA5,YJR096W,UGP1,RGT1,MNN4,GLG1,PCK1,HSP104,XYL2,GSY2,PIG1,CHS5,YLR345W,FBP1,DAK1,TSL1,GID8,NDE1,ROT…
6366	transcription from RNA polymerase II promoter	93 out of 1457 genes, 6.4%	469 of 6335 genes, 7.4%	OAF1,GPB2,PAU8,PDR3,RTG3,REG2,NHP6B,RXT2,VPS15,SMP1,MED8,THI2,MED2,PHO2,PRR2,GAL3,GIS1,STB3,ADR1,CRF1,YAP6,SPT3,ARO80,CAD1,EMI2,GLN3,DOT6,RSP5,RTR1,ACT1,MIG1,HSF1,INO80,CUP2,HAP2,RME1,GTR2,RAD2,OPI1,RIM101,STP2,STB5,CST6,MET30,RPI1,RRD1,IMP2',YAP5,SIP4,GSM1,VPS25,BYE1,SPT23,RGT1,TOA2,MSN4,HAP4,FRA1,RFX1,ECM22,VPS34,PDR8,RPM2,MAC1,MSN2,GAT2,CAT8,SSN8,CRZ1,MET4,EAF7,LAP3,SIP3,CRT10,HAL9,MSN1,CIN5,A…
6629	lipid metabolic process	82 out of 1457 genes, 5.6%	270 of 6335 genes, 4.3%	OAF1,CSG2,CMD1,EHT1,YPC1,PGS1,PBN1,MDH3,RRI1,YDR018C,IPT1,GIS1,MSS4,ADR1,DPP1,DPL1,YFT2,CHO1,ERG28,RSP5,FAB1,TAM41,CLD1,SKN1,CHO2,SAY1,OPI1,OSH7,NEM1,HTD2,ERG9,MDM31,DFG10,AYR1,POT1,LSB6,TES1,OPI3,URA8,YMR1,SPT23,YJU3,MCR1,OSH6,FOX2,GPT2,TGL4,CKI1,ATG26,UPS1,ECM22,VPS34,ECI1,ORM2,HMG1,PLB1,PAH1,YMR210W,TGL3,IDP3,LAP2,APP1,NSG2,SPS19,PDR16,FIG4,ARE2,INP54,GRE2,TCB1,CRC1,LCB4,ALE1,MCT1,DGA1,PIP2,NC…
6091	generation of precursor metabolites and energy	77 out of 1457 genes, 5.3%	160 of 6335 genes, 2.5%	PSK1,PET9,COR1,SHP1,PGI1,GLK1,COX9,NDE2,DLD1,MIC14,BMH2,KGD2,SDH4,QCR7,GLC3,RIP1,CYC7,GIP2,IGD1,QCR6,HXK1,PCL10,COX4,COX13,HAP2,SHY1,QCR9,ENO1,QCR10,COX6,PIG2,PCL7,SGA1,COX5B,KGD1,YJL045W,TDH1,GSM1,GLG2,CYC1,SOD1,UGP1,MBR1,HAP4,SDH1,PET10,GLG1,ADE16,COQ9,GSY2,PIG1,YLR345W,COX8,NDI1,AAC1,ISF1,NDE1,PAH1,COX7,GLC8,COX5A,CIT1,PPG1,ADH1,IDH2,LSC1,GAC1,MCT1,HAP5,ATF1,PET20,PCL8,FUM1,NCA2,GPH1,GDB1,QCR2
55085	transmembrane transport	75 out of 1457 genes, 5.1%	225 of 6335 genes, 3.6%	SSA1,PEX22,PET9,SSA3,ATP1,ATP3,AGP2,RTC2,FTH1,YBR241C,SUL1,PCA1,ATG22,ADP1,ATP16,PEX19,VCX1,YDL199C,HXT15,MPH2,ENA5,PEX7,PEX5,HSP78,PEX10,CCC2,TIM11,PEX3,HXT7,YDR387C,NHX1,AFG1,FCY21,SSA4,AVT6,YFL054C,AGP3,PMC1,VPS73,PEX14,PEX8,PEX4,SAM35,PEX18,YIA6,QDR1,PEX2,SSC1,MIR1,ATP2,AVT3,PXA2,PEX1,JEN1,FCJ1,PAM17,SSA2,XDJ1,PEX13,ECM22,ATP14,ATP18,MIM1,PEX15,ATP19,MDH2,YOL162W,YOL163W,AUS1,PDR10,MDL2,ATP15…
23052	signaling	69 out of 1457 genes, 4.7%	228 of 6335 genes, 3.6%	CDC24,PEX22,GPB2,EDE1,RTG3,PKC1,SLM4,VPS15,COS111,RDI1,SNF3,RRI1,SOK1,AFR1,BMH2,MTH1,DPL1,DFM1,PKH3,PKH1,GPA2,CMK1,HSF1,GPG1,MDS3,SIP2,PDE1,ROM1,PEX4,GTR2,OPI1,BCY1,SDP1,RPI1,CYR1,TAX4,EXO70,TPK1,SFK1,PEX1,TFS1,RCK2,STE11,ROM2,TUS1,GTR1,CSI1,FAR8,ROT1,LST8,CRZ1,FAR11,SRV2,MDG1,RHO5,BXI1,PEX15,IRA2,PKH2,RRI2,SGT1,RGS2,LCB4,PTP2,MKK2,TCO89,TPK2,TIP41,SYT1
51603	proteolysis involved in cellular protein catabolic process	67 out of 1457 genes, 4.6%	195 of 6335 genes, 3.1%	PRE7,SHP1,FES1,VID24,NPL4,UBX7,SAF1,STP22,GID7,PBN1,CDC48,CDC53,SCM3,UFD2,CDC34,DOA4,YDR131C,RMD5,YDR306C,SKP1,UBX5,GGA1,SEM1,DFM1,UBC8,AFG1,RSP5,RAD4,BLM10,MDJ1,CDH1,RPN14,HUL5,DOC1,UBR1,PUP2,NAS2,MET30,FYV10,MND2,PRE3,UBX6,DAS1,VPS25,DID4,TUL1,VPS24,SSH4,DOA1,OMA1,HRT3,YLR224W,UBX2,USA1,ASI1,GID8,SIS1,CUZ1,ASI2,PRE6,ATG19,HRT1,TRE2,PRE10,SNF8,PEP4,YME1
6605	protein targeting	66 out of 1457 genes, 4.5%	273 of 6335 genes, 4.3%	VPS8,SSA1,PEX22,PEP1,SSA3,ATG8,RTG3,VPS15,VID24,CMD1,ATG14,STP22,PEX19,ATG20,ATG9,PEX7,PEX5,HSP78,PEX10,PEX3,GGA1,AFG1,AST2,SSA4,VPS73,MON1,PEX14,PEX8,PEX4,APL6,HSE1,SAM35,PEX18,ATG7,PEX2,SSC1,VPS25,SSH4,PEX1,YPT52,FCJ1,PAM17,SSA2,XDJ1,PEX13,ATG23,IMP2,ROY1,YPT53,ATG4,URE2,MON2,ATG3,MIM1,PEX15,ATG19,SHR5,MDH2,VPS68,WTM1,TRE2,SNF8,ATG21,YME1,ATG11,ATG13
6811	ion transport	66 out of 1457 genes, 4.5%	230 of 6335 genes, 3.6%	PET9,ATP1,ATP3,AGP2,RTC2,FTH1,SUL1,PCA1,ATG22,KIN82,ATP16,VCX1,ENA5,CCC2,PMP3,TIM11,NHX1,AVT6,FET5,AGP3,PMC1,FMP37,BTN2,FMP43,DUR3,MUP3,LEU5,SMF2,YIA6,AVT7,KHA1,MIR1,ATP2,DAL5,AVT3,PXA2,JEN1,BPT1,YCT1,MMP1,UPS1,ATP14,DIC1,ATP18,GTR1,PET8,CRZ1,POR1,PDR16,ALP1,ATO2,FPK1,ATP19,SMF1,RSB1,SIA1,TPO4,COT1,FAA1,PUT4,SSU1,PXA1,ATP15,ATP20,CTR1,ARR3
7005	mitochondrion organization	65 out of 1457 genes, 4.5%	343 of 6335 genes, 5.4%	SSA1,GEM1,FZO1,NFS1,ADY3,SED1,KGD2,UPS3,CBS2,HSP78,TIM11,ATP22,SHE9,MRP20,UGO1,QCR7,SOM1,RSP5,MDJ1,RPO41,ACT1,AIM13,COX13,COX18,SHY1,PHB1,CBP4,PET54,MOS2,PPE1,SAM35,MDM31,COX16,SSC1,ARC19,RSM22,FCJ1,PAM17,COX12,FMP25,XDJ1,COA4,ATP14,RCF1,ATP18,RPM2,COX14,IMP2,ABF2,ATP25,MRPL24,COA6,YME2,POR1,AIM37,MIM1,MAM3,ATP19,MGM1,MCP1,MSD1,COA2,ATP20,YME1,MDM36
70271	protein complex biogenesis	61 out of 1457 genes, 4.2%	303 of 6335 genes, 4.8%	AIM3,ABP1,SCM3,ATG9,AIM7,UBC13,PEX7,SEC5,CBS2,RAV2,PEX5,TIM11,SKP1,ATP22,SEM1,PPM1,QCR7,SOM1,AFG3,BLM10,RPN14,HSF1,MMS2,HUL5,PEX14,COX13,SIP2,TWF1,SHY1,CBP4,PET54,NAS6,SAM35,NAS2,COX16,EXO70,RAV1,CAP1,HSK3,POM33,COX12,FMP25,PEX13,COA4,ATP14,USA1,RCF1,ATP18,COX14,ATP25,SPG5,COA6,MIM1,ATP19,ATG34,SGT1,LAS17,CIN1,COA2,ATP20,PIN3
55086	nucleobase-containing small molecule metabolic process	61 out of 1457 genes, 4.2%	189 of 6335 genes, 3%	BNA4,ATP1,ATP3,TKL2,PGI1,NFS1,HSP30,ATP16,FAD1,MDH3,NDE2,PHO2,HNT1,STF1,INH1,GUD1,CAB5,HNT2,TIM11,PHO8,APA2,YEF1,PHM8,BNA6,PNC1,NMA2,ROM1,RNR4,SOL4,RNR3,GUT2,BNA1,UTR1,BNA2,URA8,ATP2,UGP1,YNK1,YKL151C,ADE16,ATP14,NMA1,ROM2,ATP18,NDI1,NDE1,ROY1,URA10,PRM15,YMR315W,IDP3,YNL200C,ATP19,IRA2,ADH1,VHS3,ISN1,DDP1,ALD4,ATP15,ATP20
71554	cell wall organization or biogenesis	58 out of 1457 genes, 4%	197 of 6335 genes, 3.1%	PKC1,GIP1,ROT2,LRE1,BPH1,RRT12,FMP45,ADY3,SED1,BMH2,DON1,SSD1,PKH3,PKH1,ZRG8,SPO73,ACT1,SHE10,MTL1,SKN1,RIM101,KIC1,SPS100,SDP1,RPI1,QDR1,YPS6,IRC18,LOH1,MHP1,TAX4,YUR1,HSP150,SOD1,MYO3,PIR3,CHS5,STE11,ROM2,TUS1,ROT1,BCH1,FKS3,LST8,CRZ1,TEP1,YGP1,RIM21,LDS2,RRT8,PKH2,ZEO1,HPF1,AZF1,MPC54,MKK2,TCO89,CSR2
43934	sporulation	51 out of 1457 genes, 3.5%	133 of 6335 genes, 2.1%	GPB2,PAU8,SHP1,GIP1,UBX7,RRT12,FMP45,ADY3,BMH2,MSS4,DON1,XRS2,CTS2,EMI2,PRB1,GPA2,SPO73,SHC1,SPR6,ACT1,MDS3,SHE10,SPR3,RIM4,RIM101,SPS100,SGA1,QDR1,IRC18,LOH1,UBX6,UBI4,ADE16,ATG26,CHS5,SPO20,RIM11,FKS3,SPO1,TEP1,YNL194C,SPS19,PDR16,RIM21,MSO1,LDS2,RRT8,MPC54,PTP2,YOR338W,AQY1
7010	cytoskeleton organization	49 out of 1457 genes, 3.4%	232 of 6335 genes, 3.7%	SHP1,PKC1,AKL1,AIM3,CMD1,NPL4,LSB5,RVS161,SYP1,ABP1,CDC48,PPH21,RDI1,PPH22,AIM7,SAC6,FIN1,HSP42,SKP1,RSP5,ACT1,CDH1,HSF1,AIM14,TWF1,YSC84,RRD1,BBC1,MHP1,ABM1,CAP1,ARC19,SFK1,HSK3,LDB18,COF1,ACF2,ROT1,LST8,APP1,SRV2,SHE4,LAS17,SCD5,SCP1,IRC15,RRD2,HRR25,PIN3
70647	protein modification by small protein conjugation or removal	49 out of 1457 genes, 3.4%	158 of 6335 genes, 2.5%	SLX5,CDC53,SCM3,UFD2,RRI1,CDC34,UBC5,UBC13,BMH2,RMD5,PEX10,PIB1,SKP1,UBC8,UBP9,SLX8,RSP5,UBP5,OTU1,CDH1,MMS2,HUL5,DOC1,PEX4,UBR1,UBA4,ATG7,ULP2,MET30,PCI8,SPO22,MND2,HUL4,TUL1,UBA1,UBI4,APC9,CSI1,UBP15,APJ1,URE2,LAG2,RRI2,HRT1,SGT1,ULA1,LGE1,ASR1,AOS1
6468	protein phosphorylation	48 out of 1457 genes, 3.3%	181 of 6335 genes, 2.9%	PSK1,PKC1,AKL1,VPS15,LRE1,SAT4,KIN82,CDC7,MRK1,PRR2,KIN1,VHS1,PKH3,PKH1,RIM15,CMK1,PKP2,PCL10,RCK1,SIP2,PIL1,PKP1,PCL7,SDP1,IKS1,YAK1,TPK1,HAL5,NNK1,KNS1,VPS34,RCK2,STE11,MIH1,RIM11,TDA1,FPK1,PKH2,PTP2,HRK1,MEK1,LSP1,MKK2,TPK2,HRR25,DBF20,NCE102,ATG13
6974	cellular response to DNA damage stimulus	47 out of 1457 genes, 3.2%	290 of 6335 genes, 4.6%	SAW1,HTA2,APN2,HSP30,SLX5,CDC7,MGT1,RAD57,RAD28,UBC13,BMH2,XRS2,YEN1,SLX8,MAG1,SCC4,RAD4,ACT1,MMS2,LIF1,INO80,RAD2,DNA2,RRD1,RAD26,TAH11,YNK1,DOA1,IRC20,TSA1,HUG1,RAD10,TPP1,DDR48,RAD14,YKU70,YAF9,FAR11,EAF7,NTG2,DDR2,DNL4,ARP8,ESA1,PHR1,REV3,HRR25
6520	cellular amino acid metabolic process	46 out of 1457 genes, 3.2%	241 of 6335 genes, 3.8%	GDH3,UGA2,CIT2,PHO2,ARO10,ARO80,CHO1,LPD1,AGX1,DUG1,MET13,LYS5,DSD1,UGA1,GTF1,GTO1,ARG4,PUT2,ARO9,GTT1,ARG3,MET3,BNA2,STR2,BAT2,SRY1,MET1,ECM4,ALT1,IDP2,GLO1,ADI1,FMS1,ALD3,ALD2,GAD1,GTO3,ABZ2,MET4,LEU4,LAP3,CIT1,ADH1,IDH2,MSD1,GRS2
6979	response to oxidative stress	46 out of 1457 genes, 3.2%	100 of 6335 genes, 1.6%	PRX1,UGA2,GRX7,ZTA1,TPS1,MXR2,GRX1,HSP30,TRX3,YDL124W,TSA2,GRX2,HSP31,AFG1,HSP12,RIM15,ACT1,MTL1,CTT1,TRX2,YHB1,SOD2,GRE3,TRR2,UBA4,STB5,XBP1,HYR1,YJR096W,SOD1,GPX1,MSN4,MCR1,CCP1,HSP104,AHP1,RCK2,TSA1,MSN2,GAD1,DDR2,IRA2,GCY1,YRR1,OXR1,MDL2
45333	cellular respiration	45 out of 1457 genes, 3.1%	91 of 6335 genes, 1.4%	PET9,COR1,COX9,DLD1,MIC14,KGD2,SDH4,QCR7,RIP1,CYC7,QCR6,COX4,COX13,HAP2,SHY1,QCR9,QCR10,COX6,COX5B,KGD1,YJL045W,CYC1,SOD1,MBR1,HAP4,SDH1,PET10,ADE16,COQ9,COX8,NDI1,AAC1,ISF1,PAH1,COX7,COX5A,CIT1,IDH2,LSC1,MCT1,HAP5,PET20,FUM1,NCA2,QCR2
51186	cofactor metabolic process	45 out of 1457 genes, 3.1%	131 of 6335 genes, 2.1%	BNA4,PDX3,TKL2,PGI1,FAD1,MDH3,NDE2,CAB5,COQ4,PHO8,YEF1,RSP5,COX15,BNA6,PNC1,NMA2,RNR4,PDX1,SOL4,ARN2,GUT2,BNA1,UTR1,BNA2,YKL151C,MET1,COQ9,NMA1,HMG1,NDI1,FMS1,AAC1,NDE1,ABZ2,YMR315W,IDP3,YNL200C,CIT1,ADH1,COQ3,VHS3,LSC1,HEM15,FAA1,ALD4
278	mitotic cell cycle	40 out of 1457 genes, 2.7%	324 of 6335 genes, 5.1%	CDC24,SHP1,NPL4,SAT4,BUD5,CDC7,CDC48,CDC53,PPH21,SCM3,PPH22,CDC34,BMH2,FIN1,VHS1,SKP1,SCC4,ACT1,SAP155,CDH1,SAP4,DOC1,RME1,ULP2,MET30,VHS2,RRD1,MND2,CSE4,MYO3,LDB18,CHS5,MIH1,GID8,HRT1,GAC1,IRC15,RRD2,HRR25,DBF20
6873	cellular ion homeostasis	39 out of 1457 genes, 2.7%	127 of 6335 genes, 2.0%	CSG2,PCA1,NFS1,SAT4,VCX1,RAV2,CCC2,SKP1,PPZ2,NHX1,FIT1,PMC1,ARN2,SMF2,MDM31,TOK1,HAL5,RAV1,UTR1,SOD1,MNR2,TRK2,IZH3,FRE8,TIS11,SSQ1,MAC1,COA6,CRZ1,FRE4,MAM3,SMF1,VHS3,HRK1,COT1,FRE3,FIT3,ISU1,VMA13
6281	DNA repair	37 out of 1457 genes, 2.5%	236 of 6335 genes, 3.7%	SAW1,HTA2,APN2,CDC7,MGT1,RAD57,RAD28,UBC13,XRS2,YEN1,MAG1,SCC4,RAD4,ACT1,MMS2,LIF1,INO80,RAD2,DNA2,RRD1,RAD26,TAH11,DOA1,IRC20,RAD10,TPP1,DDR48,RAD14,YKU70,YAF9,EAF7,NTG2,DNL4,ESA1,PHR1,REV3,HRR25
51321	meiotic cell cycle	37 out of 1457 genes, 2.5%	174 of 6335 genes, 2.7%	MUM2,PCH2,MSH5,SNF3,RAD57,DON1,XRS2,DMC1,RIM15,RIM8,RCK1,RMR1,RME1,BNS1,RIM4,RIM101,DNA2,SPO22,HOS4,MND2,REC107,MSC3,RCK2,RAD10,MSC1,SPO1,SSN8,SLZ1,PDR16,GAC1,WTM1,MEK1,IRC15,LGE1,CSM4,HRR25,REC8
42594	response to starvation	37 out of 1457 genes, 2.5%	96 of 6335 genes, 1.5%	SHP1,ATG8,PHO5,VPS15,ATG14,RVS161,PTC6,ATG20,CDC48,ARF2,ATG9,GIS1,DPL1,PRB1,PHM8,RIM15,MIG1,SIP2,MTL1,PCL5,ATG7,XBP1,TAX4,MSN4,ATG38,ATG23,MSN2,SIP5,FAR11,ATG4,ATG3,DDR2,ESA1,ATG21,PEP4,ATG29,ATG13
32787	monocarboxylic acid metabolic process	37 out of 1457 genes, 2.5%	97 of 6335 genes, 1.5%	OAF1,ACH1,UGA2,EHT1,CIT2,MDH3,ADR1,GLO2,HSP31,YAT2,RSP5,LPD1,UGA1,PDX1,HTD2,POT1,TES1,SPT23,FOX2,ECI1,GLO1,CAT2,CYB2,YMR210W,CAT8,IDP3,SPS19,GOR1,GLO4,CRC1,MCT1,PYK2,PIP2,ALD4,FDH1,EEB1,ICL2
6897	endocytosis	37 out of 1457 genes, 2.5%	96 of 6335 genes, 1.5%	SNC1,SWH1,EDE1,ECM21,AKL1,CMD1,FTH1,SDS24,LSB5,RVS161,OSH2,LDB17,DOA4,RVS167,PKH1,RSP5,ACT1,ROG3,RIM8,PIL1,OSH7,YSC84,YAP1801,NEO1,ALY2,MYO3,OSH6,YPT52,COF1,ROM2,ROY1,YPT53,MON2,AKR2,SCD5,LSP1,CSR2
33043	regulation of organelle organization	35 out of 1457 genes, 2.4%	201 of 6335 genes, 3.2%	CDC24,GEM1,AIM3,ABP1,CDC7,PPH21,RDI1,PPH22,GYP7,AIM7,STN1,FIN1,CBS2,ADR1,HSP78,SKP1,ATP22,RSP5,CDH1,AIM14,DOC1,TWF1,PET54,ENO1,ULP2,SPO22,MND2,MHP1,CAP1,SBA1,HSK3,COX14,GAC1,LAS17,PIN3
6325	chromatin organization	33 out of 1457 genes, 2.3%	236 of 6335 genes, 3.7%	HTA2,NHP6B,AHC2,PHO2,GIS1,ADR1,SWR1,SPT3,VPS72,IES6,HAT2,JHD1,RSP5,IES1,ACT1,INO80,DOC1,HOS4,RAD26,JHD2,MSN4,APC9,MSN2,YKU70,YAF9,EAF7,AHC1,ARP8,ULS1,ESA1,LGE1,SPP1,SPN1
51726	regulation of cell cycle	31 out of 1457 genes, 2.1%	180 of 6335 genes, 2.8%	CDC24,PCH2,CDC7,PPH21,PPH22,SNF3,FIN1,SKP1,SEM1,RIM15,CDH1,PCL10,RCK1,DOC1,RME1,ULP2,PCL7,SPO22,HOS4,MND2,RCK2,HUG1,MIH1,GID8,PDR16,SGT1,GAC1,ESA1,MEK1,IRC15,CSM4
48193	Golgi vesicle transport	29 out of 1457 genes, 2%	193 of 6335 genes, 3.0%	SNC1,ATG8,SFT2,ATG20,ARF2,SEC5,TRS23,GGA1,GRH1,USE1,SEC15,SEC9,TRX2,APL6,GOS1,NEO1,EXO70,YPT52,BET3,COF1,EMP46,CHS5,VTI1,BCH1,YPT53,MON2,HRR25,GYP5,APM1
7031	peroxisome organization	29 out of 1457 genes, 2%	68 of 6335 genes, 1.1%	PEX22,PKC1,VPS15,ATG14,PEX32,PEX19,PEX7,ADR1,PEX5,PEX10,PEX3,PEX29,AFG1,PEX14,PEX8,PEX4,PEX28,PEX18,ATG36,PEX2,GPX1,PEX1,PEX13,VPS34,PEX30,PEX15,MDH2,MKK2,ATG11
16197	endosomal transport	28 out of 1457 genes, 1.9%	86 of 6335 genes, 1.4%	VPS8,SFT2,VPS15,STP22,ATG20,GGA1,VPS60,PKH1,RSP5,BTN2,HSE1,OSH7,TDA3,PEP8,SNA3,VPS35,RAV1,VPS55,DID4,VPS24,SSH4,YPT52,YPT53,IST1,MON2,PKH2,VPS68,TRE2
6970	response to osmotic stress	28 out of 1457 genes, 1.9%	90 of 6335 genes, 1.4%	FRT2,SMP1,RVS161,HSP30,MRK1,GPP2,HSP12,CTT1,GRE3,XBP1,RRD1,MSN4,MYO3,MNN4,RCK2,STE11,MSN2,RIM11,CRZ1,HAL9,MSN1,CIN5,PTP2,FRT1,RRD2,TCO89,USV1,HAL1
6457	protein folding	25 out of 1457 genes, 1.7%	90 of 6335 genes, 1.4%	SSA1,SSA3,HSP26,SSE2,AHA1,HSP78,SSA4,MDJ1,PHB1,BTN2,FMO1,SSC1,SBA1,SSA2,HSP104,XDJ1,CPR6,TSA1,ROT1,SIS1,STI1,MPD1,CIN1,SSE1,YME1
9408	response to heat	24 out of 1457 genes, 1.6%	71 of 6335 genes, 1.1%	HSP26,TPS1,HSP30,MRK1,UBC5,TPS2,AHA1,HSP78,SSA4,HSP12,MDJ1,RIM15,HSF1,PIL1,XBP1,MSN4,HSP104,STE11,MSN2,RIM11,DDR2,MSN1,GAC1,LSP1
61025	membrane fusion	22 out of 1457 genes, 1.5%	75 of 6335 genes, 1.2%	SNC1,ATG8,CMD1,FZO1,CDC48,RDI1,GYP7,IVY1,UGO1,USE1,SEC9,TRX2,ENO1,GOS1,YHR138C,BPT1,NYV1,PAH1,VTI1,PBI2,MSO1,MGM1
6310	DNA recombination	21 out of 1457 genes, 1.4%	158 of 6335 genes, 2.5%	SAW1,PCH2,CDC7,MSH5,RAD57,XRS2,DMC1,RMR1,RIM4,MND2,REC107,TAH11,MSC3,IRC20,RAD10,MSC1,YKU70,ARP8,IRC15,CSM4,REC8
7033	vacuole organization	21 out of 1457 genes, 1.4%	74 of 6335 genes, 1.2%	SHP1,ATG8,VPS15,CMD1,RDI1,ATG9,GYP7,IVY1,ACT1,TRX2,ENO1,YHR138C,NEO1,SFK1,BPT1,NYV1,PAH1,VTI1,PBI2,ATG4,ATG3
6397	mRNA processing	19 out of 1457 genes, 1.3%	193 of 6335 genes, 3.0%	PRP45,PKC1,ECM2,PRP5,LUC7,SLU7,PKH1,CWC23,SYF2,ISY1,PRP40,PAP1,USA1,RSE1,RPM2,CUS2,PKH2,SPP2,THP3
10324	membrane invagination	19 out of 1457 genes, 1.3%	43 of 6335 genes, 0.7%	SHP1,ATG8,SLM4,CMD1,ATG14,ATG15,CDC48,ATG9,ATG31,GTR2,ATG7,NVJ1,ATG4,ATG3,ATG21,PEP4,ATG29,ATG11,ATG13
48285	organelle fission	19 out of 1457 genes, 1.3%	160 of 6335 genes, 2.5%	CDC24,SHP1,CDC7,CDC48,PPH21,PPH22,FIN1,SKP1,SCC4,CDH1,DOC1,ULP2,MND2,CSE4,GAC1,IRC15,HRR25,MDM36,DBF20
7059	chromosome segregation	18 out of 1457 genes, 1.2%	146 of 6335 genes, 2.3%	SHP1,CDC48,SCM3,FIN1,IES6,SCC4,INO80,NBL1,MND2,CSE4,HSK3,SDS22,GLC8,IRC15,GIP3,CSM4,HRR25,REC8
8380	RNA splicing	17 out of 1457 genes, 1.2%	141 of 6335 genes, 2.2%	PRP45,ECM2,PRP5,LUC7,SLU7,CWC23,SYF2,PET54,ISY1,PRP40,USA1,RSE1,YMR087W,CUS2,SPP2,MNE1,THP3
31399	regulation of protein modification process	17 out of 1457 genes, 1.2%	85 of 6335 genes, 1.3%	LRE1,SCM3,BMH2,CDH1,PCL10,DOC1,PIL1,PCL7,SPO22,SDP1,STE11,MIH1,LAG2,PTP2,LSP1,NCE102,ATG13
6869	lipid transport	16 out of 1457 genes, 1.1%	55 of 6335 genes, 0.9%	SWH1,KIN82,OSH2,NPC2,DET1,OSH7,PXA2,OSH6,UPS1,ECM22,PDR16,FPK1,AUS1,RSB1,FAA1,PXA1
746	conjugation	16 out of 1457 genes, 1.1%	107 of 6335 genes, 1.7%	RXT2,CMD1,RVS161,PRR2,RRI1,HBT1,AFR1,PRM2,CHS5,STE11,CSI1,FAR8,FUS2,FAR11,MDG1,RRI2
9311	oligosaccharide metabolic process	16 out of 1457 genes, 1.1%	37 of 6335 genes, 0.6%	NTH2,TPS1,MAL32,NTH1,TPS2,AMS1,IMA1,MAL11,SUC2,IMA3,IMA5,UGP1,HSP104,TSL1,TPS3,ATH1
6417	regulation of translation	16 out of 1457 genes, 1.1%	95 of 6335 genes, 1.5%	PPH21,PPH22,CBS2,HSP78,SSD1,ATP22,HYP2,EDC2,MPT5,PET54,AIM23,ANB1,ITT1,COX14,AEP1,MTQ1
6887	exocytosis	15 out of 1457 genes, 1.0%	48 of 6335 genes, 0.8%	SNC1,SWH1,OSH2,KIN1,SEC5,SEM1,ACT1,SEC15,SEC9,OSH7,EXO70,MYO3,OSH6,MSO1,SYT1
6401	RNA catabolic process	14 out of 1457 genes, 1%	115 of 6335 genes, 1.8%	PKC1,NPL4,CDC48,PKH1,EDC2,MPT5,TIS11,DCS1,NGL3,PKH2,SKI7,DCS2,RNY1,DBF20
51169	nuclear transport	14 out of 1457 genes, 1%	174 of 6335 genes, 2.7%	SSA1,RTG3,CMD1,SOL2,IWR1,MSN5,SEM1,RSP5,BLM10,URE2,TEX1,SOL1,WTM1,SPN1
1403	invasive growth in response to glucose limitation	14 out of 1457 genes, 1%	53 of 6335 genes, 0.8%	GPB2,RXT2,DIA3,SPT3,RIM8,GPG1,SIP2,RME1,UBA4,SIP4,STE11,RIM21,MSN1,TPK2
16570	histone modification	13 out of 1457 genes, 0.9%	107 of 6335 genes, 1.7%	AHC2,GIS1,SPT3,HAT2,JHD1,ACT1,HOS4,JHD2,EAF7,AHC1,ESA1,LGE1,SPP1
6260	DNA replication	13 out of 1457 genes, 0.9%	151 of 6335 genes, 2.4%	MUM2,SLX1,CDC7,DOA4,STN1,BMH2,RIM4,DNA2,MET30,TAH11,SBA1,LGE1,CTI6
7114	cell budding	13 out of 1457 genes, 0.9%	61 of 6335 genes, 1%	CMD1,BUD5,PPH21,PPH22,ACT1,KIC1,UBA4,TAO3,MYO3,HYM1,TGL4,ROT1,TGL3
15931	nucleobase-containing compound transport	13 out of 1457 genes, 0.9%	121 of 6335 genes, 1.9%	PET9,SOL2,MSN5,SEM1,RSP5,SNG1,LEU5,YIA6,PET8,POR1,TEX1,SOL1,SPN1
16050	vesicle organization	13 out of 1457 genes, 0.9%	72 of 6335 genes, 1.1%	SNC1,MST28,DOA4,MST27,USE1,SEC9,GOS1,DID4,VPS24,NYV1,VTI1,ATG19,ATG21
8643	carbohydrate transport	13 out of 1457 genes, 0.9%	33 of 6335 genes, 0.5%	GLK1,SNF3,HXT15,MPH2,MTH1,HXT7,HXK1,MAL11,HXT5,HXT8,HXT9,RGT1,RGC1
6865	amino acid transport	13 out of 1457 genes, 0.9%	47 of 6335 genes, 0.7%	RTC2,ATG22,AVT6,AGP3,BTN2,MUP3,AVT7,AVT3,YCT1,MMP1,PET8,ALP1,PUT4
48284	organelle fusion	13 out of 1457 genes, 0.9%	62 of 6335 genes, 1%	SNC1,CMD1,FZO1,CDC48,UGO1,USE1,SEC9,GOS1,PRM2,NYV1,VTI1,FUS2,MGM1
70925	organelle assembly	12 out of 1457 genes, 0.8%	119 of 6335 genes, 1.9%	SHP1,ATG8,PKC1,SCM3,ATG9,SKP1,PKH1,YPT52,ATG4,ATG3,PKH2,SGT1
48308	organelle inheritance	12 out of 1457 genes, 0.8%	56 of 6335 genes, 0.9%	GEM1,VPS15,PEX19,ADY3,SEC5,PEX3,ACT1,PHB1,TRX2,MDM31,ARC19,ABF2
7124	pseudohyphal growth	12 out of 1457 genes, 0.8%	70 of 6335 genes, 1.1%	GPB2,MUM2,DIA3,BMH2,SPT3,GPA2,UBA4,DFG10,STE11,SLZ1,MSN1,HMS1
51049	regulation of transport	12 out of 1457 genes, 0.8%	74 of 6335 genes, 1.2%	AKL1,AGP2,RSP5,UBR1,ALY2,RGT1,ECM22,ROM2,CRZ1,URE2,FPK1,RGC1
6470	protein dephosphorylation	12 out of 1457 genes, 0.8%	40 of 6335 genes, 0.6%	PTC4,SAT4,PTC6,PPH21,PPH22,PHO8,GIP2,RTR1,HAL5,PPG1,PTC5,PTP2
51604	protein maturation	11 out of 1457 genes, 0.8%	46 of 6335 genes, 0.7%	PBN1,ATG15,AFG3,RIM8,DAP2,SSQ1,IMP2,ATG4,ATG19,ENV7,YME1
18193	peptidyl-amino acid modification	10 out of 1457 genes, 0.7%	88 of 6335 genes, 1.4%	AHC2,SPT3,HAT2,ACT1,PKP2,NAT2,PKP1,EAF7,AHC1,ESA1
910	cytokinesis	10 out of 1457 genes, 0.7%	96 of 6335 genes, 1.5%	CDC24,SDS24,BUD5,ACT1,RIM101,MYO3,HYM1,CHS5,CHS1,DBF20
32543	mitochondrial translation	10 out of 1457 genes, 0.7%	137 of 6335 genes, 2.2%	CBS2,HSP78,ATP22,MRP20,PET54,PPE1,RSM22,COX14,MRPL24,MSD1
43543	protein acylation	10 out of 1457 genes, 0.7%	65 of 6335 genes, 1.0%	AHC2,SPT3,HAT2,ACT1,NAT2,EAF7,SHR5,AHC1,AKR2,ESA1
6766	vitamin metabolic process	10 out of 1457 genes, 0.7%	44 of 6335 genes, 0.7%	THI2,RIB5,PET18,THI13,SNO3,FMS1,ABZ2,THI20,THI6,THI21
51052	regulation of DNA metabolic process	9 out of 1457 genes, 0.6%	94 of 6335 genes, 1.5%	SAW1,DOA4,STN1,MET30,SSC1,TAH11,SBA1,CTI6,CSM4
9451	RNA modification	8 out of 1457 genes, 0.5%	169 of 6335 genes, 2.7%	MUM2,NFS1,NBP35,UBA4,PUS5,SLZ1,ISU1,HRR25
902	cell morphogenesis	8 out of 1457 genes, 0.5%	28 of 6335 genes, 0.4%	HBT1,AFR1,DOT6,KIC1,TAO3,HYM1,FUS2,RNY1
8033	tRNA processing	8 out of 1457 genes, 0.5%	106 of 6335 genes, 1.7%	NFS1,RSP5,NBP35,UBA4,RPM2,YMR087W,ISU1,HRR25
32200	telomere organization	8 out of 1457 genes, 0.5%	69 of 6335 genes, 1.1%	SLX5,RAD57,STN1,XRS2,SLX8,DNA2,SBA1,YKU70
6497	protein lipidation	7 out of 1457 genes, 0.5%	44 of 6335 genes, 0.7%	PBN1,ATG7,ATG4,ATG3,SHR5,AKR2,ATG21
6997	nucleus organization	7 out of 1457 genes, 0.5%	64 of 6335 genes, 1.0%	CMD1,SCC4,NEM1,PRM2,POM33,FUS2,GSP2
6413	translational initiation	6 out of 1457 genes, 0.4%	60 of 6335 genes, 0.9%	RSM28,HYP2,MPT5,AIM23,SIS1,DBP1
2181	cytoplasmic translation	6 out of 1457 genes, 0.4%	168 of 6335 genes, 2.7%	SSA1,FES1,RSM28,AFG3,YMR31,RPM2
6486	protein glycosylation	5 out of 1457 genes, 0.3%	63 of 6335 genes, 1%	KTR4,YUR1,MNN4,ROT1,MNT4
32196	transposition	5 out of 1457 genes, 0.3%	109 of 6335 genes, 1.7%	YDR316W-B,YGR109W-B,BRF1,YIL082W-A,STE11
6383	transcription from RNA polymerase III promoter	5 out of 1457 genes, 0.3%	40 of 6335 genes, 0.6%	NHP6B,MAF1,BRF1,KNS1,GTR1
6352	DNA-templated transcription, initiation	4 out of 1457 genes, 0.3%	70 of 6335 genes, 1.1%	NHP6B,MED2,BRF1,TOA2
6414	translational elongation	4 out of 1457 genes, 0.3%	332 of 6335 genes, 5.2%	HYP2,ANB1,HEF3,MTQ1
6354	DNA-templated transcription, elongation	4 out of 1457 genes, 0.3%	87 of 6335 genes, 1.4%	VPS15,VPS34,ESA1,SPN1
6360	transcription from RNA polymerase I promoter	3 out of 1457 genes, 0.2%	64 of 6335 genes, 1.0%	RRN10,RXT3,GTR1
8213	protein alkylation	3 out of 1457 genes, 0.2%	46 of 6335 genes, 0.7%	PPM1,LGE1,SPP1
6364	rRNA processing	2 out of 1457 genes, 0.1%	303 of 6335 genes, 4.8%	RSP5,PUS5
6418	tRNA aminoacylation for protein translation	2 out of 1457 genes, 0.1%	36 of 6335 genes, 0.6%	MSD1,GRS2
42274	ribosomal small subunit biogenesis	1 out of 1457 genes, 0.1%	129 of 6335 genes, 2.0%	HRR25
54	ribosomal subunit export from nucleus	1 out of 1457 genes, 0.1%	48 of 6335 genes, 0.8%	RSP5
42273	ribosomal large subunit biogenesis	1 out of 1457 genes, 0.1%	95 of 6335 genes, 1.5%	HRR25
42255	ribosome assembly	0 out of 1457 genes, 0%	58 of 6335 genes, 0.9%	none
43144	snoRNA processing	0 out of 1457 genes, 0%	40 of 6335 genes, 0.6%	none
6353	DNA-templated transcription, termination	0 out of 1457 genes, 0%	42 of 6335 genes, 0.7%	none
other	other	77 out of 1457 genes, 5.3%		BDH1,YSA1,LDH1,PCS60,APE3,MAL31,PRD1,MAK32,YCR061W,HMRA1,SRF1,RTN2,GDH2,AAD4,RCR2,TVP15,HRQ1,PHO92,VAB2,GDI1,AAD6,LSB3,YGL114W,YGL185C,MDR1,YGR111W,MGA1,YOR1,RTC3,YHR112C,APE4,IGO2,CRG1,ATG32,YIL165C,AIM21,DAL2,DAL3,AIM22,YJL068C,NCE101,APS2,YUH1,IBA57,RSF2,AAD10,BLI1,APE1,APE2,PTK1,STE6,MCH2,DRE2,YLL058W,LIP2,SYM1,ATG33,EIS1,ARA2,TVP18,SEG1,HFD1,PAI3,HOR7,PRC1,ESBP6,IGO1,AAD14,APM4,MCH4,YOR019W,…

## Sheet: C2 0.1
GOID	GO term	Frequency	Genome Frequency	Gene(s)
8150	biological process unknown	114 out of 394 genes, 28.9%	1130 of 6335 genes, 17.8%	FUN14,FUN19,AIM2,BDH2,UIP3,YBL029C-A,YBL039W-B,MOH1,YBL086C,YBR056W,YBR085C-A,OM14,MTC4,FMP21,YBR285W,COS2,YCL012C,YCP4,YCR007C,HMRA2,RTK1,YET3,TMA17,SNA4,YDL180W,YDL206W,YDL218W,AIM6,YDR003W-A,FMP16,AMD2,YDR262W,YDR391C,JIP4,SPG3,SNA2,YEL020C,HVG1,YER053C-A,RRT13,YER079W,YFL042C,YGL007C-A,PRM8,RRT6,YGL258W-A,NQM1,YGR127W,YGR130C,YGR174W-A,YGR250C,HUA1,AIM17,YHL044W,AIM18,AIM46,YIL055C,YIL077C,AI…
42221	response to chemical	40 out of 394 genes, 10.2%	393 of 6335 genes, 6.2%	OAF1,PRX1,UGA2,ZTA1,TPS1,GRX1,SNF3,PMP3,GRX2,AFG1,SPI1,HSP12,RIM15,STF2,TRX2,SOD2,TRR2,CST6,SIP4,YJR096W,SOD1,GPX1,MCR1,CCP1,HSP104,FAR8,CAT8,SIS1,MLF3,MDG1,BXI1,DDR2,IRA2,GCY1,YRR1,PDR10,HAP5,PIP2,MDL2,ASR1
5975	carbohydrate metabolic process	38 out of 394 genes, 9.6%	267 of 6335 genes, 4.2%	GAL7,TKL2,TPS1,ARA1,KTR4,MAL33,MAL32,GID7,GLK1,NDE2,DLD1,NTH1,TPS2,BMH2,UBC8,GIP2,PYC1,PCL10,AMS1,SOL4,MAL13,GUT1,PIG2,SIP4,FBP26,IMA5,YJR096W,RGT1,HSP104,XYL2,TSL1,GID8,NDE1,CAT8,GLC8,GCY1,DDP1,GAC1
6091	generation of precursor metabolites and energy	29 out of 394 genes, 7.4%	160 of 6335 genes, 2.5%	PET9,GLK1,NDE2,DLD1,BMH2,RIP1,CYC7,GIP2,PCL10,COX4,QCR10,COX6,PIG2,COX5B,KGD1,YJL045W,GSM1,SOD1,MBR1,NDE1,COX7,GLC8,COX5A,LSC1,GAC1,MCT1,HAP5,ATF1,PET20
6979	response to oxidative stress	23 out of 394 genes, 5.8%	100 of 6335 genes, 1.6%	PRX1,UGA2,ZTA1,TPS1,GRX1,GRX2,AFG1,HSP12,RIM15,TRX2,SOD2,TRR2,YJR096W,SOD1,GPX1,MCR1,CCP1,HSP104,DDR2,IRA2,GCY1,YRR1,MDL2
55086	nucleobase-containing small molecule metabolic process	21 out of 394 genes, 5.3%	189 of 6335 genes, 3%	ATP1,ATP3,TKL2,NDE2,STF1,GUD1,CAB5,APA2,PHM8,SOL4,UTR1,URA8,ATP2,YKL151C,NDE1,YNL200C,IRA2,VHS3,ISN1,DDP1,ALD4
6629	lipid metabolic process	20 out of 394 genes, 5.1%	270 of 6335 genes, 4.3%	OAF1,EHT1,YPC1,YDR018C,YFT2,CLD1,MDM31,URA8,SPT23,MCR1,FOX2,GPT2,VPS34,LAP2,INP54,MCT1,PIP2,NCR1,YDC1,PGC1
55085	transmembrane transport	18 out of 394 genes, 4.6%	225 of 6335 genes, 3.6%	PET9,ATP1,ATP3,YBR241C,ATG22,ADP1,YDL199C,PEX10,PEX3,AFG1,SSA4,YFL054C,PMC1,ATP2,PXA2,JEN1,PDR10,MDL2
45333	cellular respiration	18 out of 394 genes, 4.6%	91 of 6335 genes, 1.4%	PET9,DLD1,RIP1,CYC7,COX4,QCR10,COX6,COX5B,KGD1,YJL045W,SOD1,MBR1,COX7,COX5A,LSC1,MCT1,HAP5,PET20
6366	transcription from RNA polymerase II promoter	18 out of 394 genes, 4.6%	469 of 6335 genes, 7.4%	OAF1,CRF1,RTR1,RAD2,CST6,SIP4,GSM1,SPT23,RGT1,VPS34,CAT8,HAL9,YRR1,GAC1,WTM1,HAP5,PIP2,CSR2
6605	protein targeting	16 out of 394 genes, 4.1%	273 of 6335 genes, 4.3%	VPS8,PEP1,ATG8,STP22,ATG20,ATG9,PEX10,PEX3,AFG1,AST2,SSA4,YPT53,SHR5,WTM1,ATG21,ATG11
32787	monocarboxylic acid metabolic process	16 out of 394 genes, 4.1%	97 of 6335 genes, 1.5%	OAF1,ACH1,UGA2,EHT1,GLO2,UGA1,SPT23,FOX2,GLO1,CYB2,CAT8,GLO4,MCT1,PYK2,PIP2,ALD4
51603	proteolysis involved in cellular protein catabolic process	16 out of 394 genes, 4.1%	195 of 6335 genes, 3.1%	SAF1,STP22,GID7,DOA4,YDR306C,UBX5,UBC8,AFG1,RAD4,UBX6,DID4,TUL1,GID8,SIS1,ASI2,PEP4
6468	protein phosphorylation	14 out of 394 genes, 3.6%	181 of 6335 genes, 2.9%	VHS1,RIM15,PCL10,SIP2,PIL1,PKP1,SDP1,YAK1,VPS34,RIM11,TDA1,MEK1,LSP1,NCE102
6811	ion transport	14 out of 394 genes, 3.6%	230 of 6335 genes, 3.6%	PET9,ATP1,ATP3,ATG22,PMP3,PMC1,AVT7,ATP2,PXA2,JEN1,BPT1,SMF1,FAA1,PXA1
51186	cofactor metabolic process	14 out of 394 genes, 3.6%	131 of 6335 genes, 2.1%	TKL2,NDE2,CAB5,COQ4,SOL4,UTR1,YKL151C,FMS1,NDE1,YNL200C,VHS3,LSC1,FAA1,ALD4
42594	response to starvation	12 out of 394 genes, 3.0%	96 of 6335 genes, 1.5%	ATG8,PTC6,ATG20,ATG9,PRB1,PHM8,RIM15,SIP2,SIP5,DDR2,ATG21,PEP4
6520	cellular amino acid metabolic process	11 out of 394 genes, 2.8%	241 of 6335 genes, 3.8%	UGA2,AGX1,LYS5,DSD1,UGA1,GTT1,GLO1,FMS1,ALD3,ALD2,GRS2
71554	cell wall organization or biogenesis	11 out of 394 genes, 2.8%	197 of 6335 genes, 3.1%	GIP1,BMH2,ZRG8,SDP1,SOD1,MYO3,FKS3,YGP1,RRT8,HPF1,CSR2
43934	sporulation	11 out of 394 genes, 2.8%	133 of 6335 genes, 2.1%	GIP1,BMH2,XRS2,PRB1,SHC1,UBX6,UBI4,RIM11,FKS3,YNL194C,RRT8
9408	response to heat	11 out of 394 genes, 2.8%	71 of 6335 genes, 1.1%	TPS1,TPS2,SSA4,HSP12,RIM15,PIL1,HSP104,RIM11,DDR2,GAC1,LSP1
6873	cellular ion homeostasis	10 out of 394 genes, 2.5%	127 of 6335 genes, 2.0%	RAV2,PPZ2,PMC1,MDM31,RAV1,UTR1,SOD1,MNR2,SMF1,VHS3
6897	endocytosis	10 out of 394 genes, 2.5%	96 of 6335 genes, 1.5%	ECM21,SDS24,DOA4,RIM8,PIL1,YAP1801,MYO3,YPT53,LSP1,CSR2
23052	signaling	10 out of 394 genes, 2.5%	228 of 6335 genes, 3.6%	SNF3,BMH2,SIP2,PDE1,SDP1,TFS1,FAR8,MDG1,BXI1,IRA2
6974	cellular response to DNA damage stimulus	9 out of 394 genes, 2.3%	290 of 6335 genes, 4.6%	BMH2,XRS2,YEN1,RAD4,RAD2,TPP1,DDR48,RAD14,DDR2
70271	protein complex biogenesis	9 out of 394 genes, 2.3%	303 of 6335 genes, 4.8%	ATG9,RAV2,ATP22,SIP2,RAV1,POM33,SPG5,ATG34,PIN3
51321	meiotic cell cycle	9 out of 394 genes, 2.3%	174 of 6335 genes, 2.7%	SNF3,XRS2,RIM15,RIM8,MSC1,GAC1,WTM1,MEK1,IRC15
70647	protein modification by small protein conjugation or removal	9 out of 394 genes, 2.3%	158 of 6335 genes, 2.5%	BMH2,PEX10,PIB1,UBC8,TUL1,UBI4,LAG2,ULA1,ASR1
16197	endosomal transport	8 out of 394 genes, 2.0%	86 of 6335 genes, 1.4%	VPS8,STP22,ATG20,SNA3,RAV1,VPS55,DID4,YPT53
9311	oligosaccharide metabolic process	8 out of 394 genes, 2.0%	37 of 6335 genes, 0.6%	TPS1,MAL32,NTH1,TPS2,AMS1,IMA5,HSP104,TSL1
51726	regulation of cell cycle	7 out of 394 genes, 1.8%	180 of 6335 genes, 2.8%	SNF3,RIM15,PCL10,GID8,GAC1,MEK1,IRC15
6281	DNA repair	7 out of 394 genes, 1.8%	236 of 6335 genes, 3.7%	XRS2,YEN1,RAD4,RAD2,TPP1,DDR48,RAD14
31399	regulation of protein modification process	7 out of 394 genes, 1.8%	85 of 6335 genes, 1.3%	BMH2,PCL10,PIL1,SDP1,LAG2,LSP1,NCE102
10324	membrane invagination	7 out of 394 genes, 1.8%	43 of 6335 genes, 0.7%	ATG8,ATG9,ATG31,NVJ1,ATG21,PEP4,ATG11
7031	peroxisome organization	7 out of 394 genes, 1.8%	68 of 6335 genes, 1.1%	PEX10,PEX3,AFG1,ATG36,GPX1,VPS34,ATG11
7033	vacuole organization	6 out of 394 genes, 1.5%	74 of 6335 genes, 1.2%	ATG8,ATG9,TRX2,YHR138C,BPT1,NYV1
7005	mitochondrion organization	6 out of 394 genes, 1.5%	343 of 6335 genes, 5.4%	FZO1,ATP22,PPE1,MDM31,YME2,MCP1
278	mitotic cell cycle	6 out of 394 genes, 1.5%	324 of 6335 genes, 5.1%	BMH2,VHS1,MYO3,GID8,GAC1,IRC15
48193	Golgi vesicle transport	6 out of 394 genes, 1.5%	193 of 6335 genes, 3.0%	ATG8,ATG20,TRS23,TRX2,EMP46,YPT53
61025	membrane fusion	6 out of 394 genes, 1.5%	75 of 6335 genes, 1.2%	ATG8,FZO1,TRX2,YHR138C,BPT1,NYV1
6970	response to osmotic stress	5 out of 394 genes, 1.3%	90 of 6335 genes, 1.4%	FRT2,HSP12,MYO3,RIM11,HAL9
6457	protein folding	5 out of 394 genes, 1.3%	90 of 6335 genes, 1.4%	SSE2,SSA4,FMO1,HSP104,SIS1
16050	vesicle organization	5 out of 394 genes, 1.3%	72 of 6335 genes, 1.1%	DOA4,MST27,DID4,NYV1,ATG21
7010	cytoskeleton organization	4 out of 394 genes, 1.0%	232 of 6335 genes, 3.7%	SYP1,HSP42,IRC15,PIN3
6869	lipid transport	4 out of 394 genes, 1.0%	55 of 6335 genes, 0.9%	NPC2,PXA2,FAA1,PXA1
6470	protein dephosphorylation	4 out of 394 genes, 1.0%	40 of 6335 genes, 0.6%	PTC6,GIP2,RTR1,PTC5
33043	regulation of organelle organization	3 out of 394 genes, 0.8%	201 of 6335 genes, 3.2%	ATP22,GAC1,PIN3
6401	RNA catabolic process	3 out of 394 genes, 0.8%	115 of 6335 genes, 1.8%	EDC2,DCS2,RNY1
6310	DNA recombination	3 out of 394 genes, 0.8%	158 of 6335 genes, 2.5%	XRS2,MSC1,IRC15
48308	organelle inheritance	3 out of 394 genes, 0.8%	56 of 6335 genes, 0.9%	PEX3,TRX2,MDM31
8643	carbohydrate transport	3 out of 394 genes, 0.8%	33 of 6335 genes, 0.5%	GLK1,SNF3,RGT1
1403	invasive growth in response to glucose limitation	3 out of 394 genes, 0.8%	53 of 6335 genes, 0.8%	RIM8,SIP2,SIP4
6397	mRNA processing	2 out of 394 genes, 0.5%	193 of 6335 genes, 3.0%	SLU7,ISY1
6413	translational initiation	2 out of 394 genes, 0.5%	60 of 6335 genes, 0.9%	SIS1,DBP1
8380	RNA splicing	2 out of 394 genes, 0.5%	141 of 6335 genes, 2.2%	SLU7,ISY1
6497	protein lipidation	2 out of 394 genes, 0.5%	44 of 6335 genes, 0.7%	SHR5,ATG21
746	conjugation	2 out of 394 genes, 0.5%	107 of 6335 genes, 1.7%	FAR8,MDG1
6997	nucleus organization	2 out of 394 genes, 0.5%	64 of 6335 genes, 1.0%	POM33,GSP2
6260	DNA replication	2 out of 394 genes, 0.5%	151 of 6335 genes, 2.4%	DOA4,BMH2
70925	organelle assembly	2 out of 394 genes, 0.5%	119 of 6335 genes, 1.9%	ATG8,ATG9
18193	peptidyl-amino acid modification	2 out of 394 genes, 0.5%	88 of 6335 genes, 1.4%	NAT2,PKP1
910	cytokinesis	2 out of 394 genes, 0.5%	96 of 6335 genes, 1.5%	SDS24,MYO3
7059	chromosome segregation	2 out of 394 genes, 0.5%	146 of 6335 genes, 2.3%	GLC8,IRC15
32543	mitochondrial translation	2 out of 394 genes, 0.5%	137 of 6335 genes, 2.2%	ATP22,PPE1
51604	protein maturation	2 out of 394 genes, 0.5%	46 of 6335 genes, 0.7%	RIM8,DAP2
43543	protein acylation	2 out of 394 genes, 0.5%	65 of 6335 genes, 1.0%	NAT2,SHR5
6766	vitamin metabolic process	2 out of 394 genes, 0.5%	44 of 6335 genes, 0.7%	FMS1,THI6
48285	organelle fission	2 out of 394 genes, 0.5%	160 of 6335 genes, 2.5%	GAC1,IRC15
6865	amino acid transport	2 out of 394 genes, 0.5%	47 of 6335 genes, 0.7%	ATG22,AVT7
6417	regulation of translation	2 out of 394 genes, 0.5%	95 of 6335 genes, 1.5%	ATP22,EDC2
48284	organelle fusion	2 out of 394 genes, 0.5%	62 of 6335 genes, 1%	FZO1,NYV1
6486	protein glycosylation	1 out of 394 genes, 0.3%	63 of 6335 genes, 1%	KTR4
902	cell morphogenesis	1 out of 394 genes, 0.3%	28 of 6335 genes, 0.4%	RNY1
51169	nuclear transport	1 out of 394 genes, 0.3%	174 of 6335 genes, 2.7%	WTM1
7114	cell budding	1 out of 394 genes, 0.3%	61 of 6335 genes, 1%	MYO3
6887	exocytosis	1 out of 394 genes, 0.3%	48 of 6335 genes, 0.8%	MYO3
51052	regulation of DNA metabolic process	1 out of 394 genes, 0.3%	94 of 6335 genes, 1.5%	DOA4
15931	nucleobase-containing compound transport	1 out of 394 genes, 0.3%	121 of 6335 genes, 1.9%	PET9
6354	DNA-templated transcription, elongation	1 out of 394 genes, 0.3%	87 of 6335 genes, 1.4%	VPS34
7124	pseudohyphal growth	1 out of 394 genes, 0.3%	70 of 6335 genes, 1.1%	BMH2
51049	regulation of transport	1 out of 394 genes, 0.3%	74 of 6335 genes, 1.2%	RGT1
32200	telomere organization	1 out of 394 genes, 0.3%	69 of 6335 genes, 1.1%	XRS2
6418	tRNA aminoacylation for protein translation	1 out of 394 genes, 0.3%	36 of 6335 genes, 0.6%	GRS2
6360	transcription from RNA polymerase I promoter	0 out of 394 genes, 0%	64 of 6335 genes, 1.0%	none
8213	protein alkylation	0 out of 394 genes, 0%	46 of 6335 genes, 0.7%	none
6364	rRNA processing	0 out of 394 genes, 0%	303 of 6335 genes, 4.8%	none
2181	cytoplasmic translation	0 out of 394 genes, 0%	168 of 6335 genes, 2.7%	none
6383	transcription from RNA polymerase III promoter	0 out of 394 genes, 0%	40 of 6335 genes, 0.6%	none
9451	RNA modification	0 out of 394 genes, 0%	169 of 6335 genes, 2.7%	none
6352	DNA-templated transcription, initiation	0 out of 394 genes, 0%	70 of 6335 genes, 1.1%	none
42255	ribosome assembly	0 out of 394 genes, 0%	58 of 6335 genes, 0.9%	none
6414	translational elongation	0 out of 394 genes, 0%	332 of 6335 genes, 5.2%	none
32196	transposition	0 out of 394 genes, 0%	109 of 6335 genes, 1.7%	none
6353	DNA-templated transcription, termination	0 out of 394 genes, 0%	42 of 6335 genes, 0.7%	none
42274	ribosomal small subunit biogenesis	0 out of 394 genes, 0%	129 of 6335 genes, 2.0%	none
42273	ribosomal large subunit biogenesis	0 out of 394 genes, 0%	95 of 6335 genes, 1.5%	none
43144	snoRNA processing	0 out of 394 genes, 0%	40 of 6335 genes, 0.6%	none
8033	tRNA processing	0 out of 394 genes, 0%	106 of 6335 genes, 1.7%	none
16570	histone modification	0 out of 394 genes, 0%	107 of 6335 genes, 1.7%	none
6325	chromatin organization	0 out of 394 genes, 0%	236 of 6335 genes, 3.7%	none
54	ribosomal subunit export from nucleus	0 out of 394 genes, 0%	48 of 6335 genes, 0.8%	none
other	other	22 out of 394 genes, 5.6%		YSA1,APE3,YCR061W,HMRA1,RTN2,RCR2,VAB2,MDR1,RTC3,APE4,IGO2,ATG32,YUH1,RSF2,APE2,SYM1,ARA2,HFD1,PRC1,ESBP6,YOR019W,HER1

## Sheet: C2 0.2
GOID	GO term	Frequency	Genome Frequency	Gene(s)
8150	biological process unknown	12 out of 47 genes, 25.5%	1130 of 6335 genes, 17.8%	YBR085C-A,OM14,COS2,RTK1,YDR003W-A,JIP4,YIL077C,AIM19,YIR016W,YKL100C,YLR312C,YOR289W
42221	response to chemical	7 out of 47 genes, 14.9%	393 of 6335 genes, 6.2%	UGA2,ZTA1,PMP3,GRX2,TRR2,GPX1,HSP104
6979	response to oxidative stress	6 out of 47 genes, 12.8%	100 of 6335 genes, 1.6%	UGA2,ZTA1,GRX2,TRR2,GPX1,HSP104
5975	carbohydrate metabolic process	4 out of 47 genes, 8.5%	267 of 6335 genes, 4.2%	GIP2,PCL10,HSP104,GID8
6520	cellular amino acid metabolic process	4 out of 47 genes, 8.5%	241 of 6335 genes, 3.8%	UGA2,UGA1,FMS1,ALD2
6629	lipid metabolic process	4 out of 47 genes, 8.5%	270 of 6335 genes, 4.3%	YPC1,YDR018C,NCR1,PGC1
6091	generation of precursor metabolites and energy	3 out of 47 genes, 6.4%	160 of 6335 genes, 2.5%	RIP1,GIP2,PCL10
32787	monocarboxylic acid metabolic process	3 out of 47 genes, 6.4%	97 of 6335 genes, 1.5%	UGA2,UGA1,CYB2
31399	regulation of protein modification process	3 out of 47 genes, 6.4%	85 of 6335 genes, 1.3%	PCL10,LSP1,NCE102
51603	proteolysis involved in cellular protein catabolic process	3 out of 47 genes, 6.4%	195 of 6335 genes, 3.1%	DOA4,YDR306C,GID8
6468	protein phosphorylation	3 out of 47 genes, 6.4%	181 of 6335 genes, 2.9%	PCL10,LSP1,NCE102
6457	protein folding	2 out of 47 genes, 4.3%	90 of 6335 genes, 1.4%	SSE2,HSP104
51726	regulation of cell cycle	2 out of 47 genes, 4.3%	180 of 6335 genes, 2.8%	PCL10,GID8
7005	mitochondrion organization	2 out of 47 genes, 4.3%	343 of 6335 genes, 5.4%	ATP22,MCP1
51186	cofactor metabolic process	2 out of 47 genes, 4.3%	131 of 6335 genes, 2.1%	FMS1,YNL200C
9408	response to heat	2 out of 47 genes, 4.3%	71 of 6335 genes, 1.1%	HSP104,LSP1
6897	endocytosis	2 out of 47 genes, 4.3%	96 of 6335 genes, 1.5%	DOA4,LSP1
71554	cell wall organization or biogenesis	1 out of 47 genes, 2.1%	197 of 6335 genes, 3.1%	RRT8
7010	cytoskeleton organization	1 out of 47 genes, 2.1%	232 of 6335 genes, 3.7%	HSP42
45333	cellular respiration	1 out of 47 genes, 2.1%	91 of 6335 genes, 1.4%	RIP1
7033	vacuole organization	1 out of 47 genes, 2.1%	74 of 6335 genes, 1.2%	ATG8
51052	regulation of DNA metabolic process	1 out of 47 genes, 2.1%	94 of 6335 genes, 1.5%	DOA4
43934	sporulation	1 out of 47 genes, 2.1%	133 of 6335 genes, 2.1%	RRT8
33043	regulation of organelle organization	1 out of 47 genes, 2.1%	201 of 6335 genes, 3.2%	ATP22
32543	mitochondrial translation	1 out of 47 genes, 2.1%	137 of 6335 genes, 2.2%	ATP22
9311	oligosaccharide metabolic process	1 out of 47 genes, 2.1%	37 of 6335 genes, 0.6%	HSP104
16050	vesicle organization	1 out of 47 genes, 2.1%	72 of 6335 genes, 1.1%	DOA4
278	mitotic cell cycle	1 out of 47 genes, 2.1%	324 of 6335 genes, 5.1%	GID8
6605	protein targeting	1 out of 47 genes, 2.1%	273 of 6335 genes, 4.3%	ATG8
6811	ion transport	1 out of 47 genes, 2.1%	230 of 6335 genes, 3.6%	PMP3
6470	protein dephosphorylation	1 out of 47 genes, 2.1%	40 of 6335 genes, 0.6%	GIP2
10324	membrane invagination	1 out of 47 genes, 2.1%	43 of 6335 genes, 0.7%	ATG8
55086	nucleobase-containing small molecule metabolic process	1 out of 47 genes, 2.1%	189 of 6335 genes, 3%	YNL200C
48193	Golgi vesicle transport	1 out of 47 genes, 2.1%	193 of 6335 genes, 3.0%	ATG8
6310	DNA recombination	1 out of 47 genes, 2.1%	158 of 6335 genes, 2.5%	MSC1
6260	DNA replication	1 out of 47 genes, 2.1%	151 of 6335 genes, 2.4%	DOA4
70271	protein complex biogenesis	1 out of 47 genes, 2.1%	303 of 6335 genes, 4.8%	ATP22
70925	organelle assembly	1 out of 47 genes, 2.1%	119 of 6335 genes, 1.9%	ATG8
6766	vitamin metabolic process	1 out of 47 genes, 2.1%	44 of 6335 genes, 0.7%	FMS1
51321	meiotic cell cycle	1 out of 47 genes, 2.1%	174 of 6335 genes, 2.7%	MSC1
7031	peroxisome organization	1 out of 47 genes, 2.1%	68 of 6335 genes, 1.1%	GPX1
42594	response to starvation	1 out of 47 genes, 2.1%	96 of 6335 genes, 1.5%	ATG8
6417	regulation of translation	1 out of 47 genes, 2.1%	95 of 6335 genes, 1.5%	ATP22
61025	membrane fusion	1 out of 47 genes, 2.1%	75 of 6335 genes, 1.2%	ATG8
910	cytokinesis	0 out of 47 genes, 0%	96 of 6335 genes, 1.5%	none
6397	mRNA processing	0 out of 47 genes, 0%	193 of 6335 genes, 3.0%	none
6360	transcription from RNA polymerase I promoter	0 out of 47 genes, 0%	64 of 6335 genes, 1.0%	none
8213	protein alkylation	0 out of 47 genes, 0%	46 of 6335 genes, 0.7%	none
6974	cellular response to DNA damage stimulus	0 out of 47 genes, 0%	290 of 6335 genes, 4.6%	none
6383	transcription from RNA polymerase III promoter	0 out of 47 genes, 0%	40 of 6335 genes, 0.6%	none
9451	RNA modification	0 out of 47 genes, 0%	169 of 6335 genes, 2.7%	none
6413	translational initiation	0 out of 47 genes, 0%	60 of 6335 genes, 0.9%	none
8380	RNA splicing	0 out of 47 genes, 0%	141 of 6335 genes, 2.2%	none
7059	chromosome segregation	0 out of 47 genes, 0%	146 of 6335 genes, 2.3%	none
6352	DNA-templated transcription, initiation	0 out of 47 genes, 0%	70 of 6335 genes, 1.1%	none
42255	ribosome assembly	0 out of 47 genes, 0%	58 of 6335 genes, 0.9%	none
6414	translational elongation	0 out of 47 genes, 0%	332 of 6335 genes, 5.2%	none
15931	nucleobase-containing compound transport	0 out of 47 genes, 0%	121 of 6335 genes, 1.9%	none
6353	DNA-templated transcription, termination	0 out of 47 genes, 0%	42 of 6335 genes, 0.7%	none
6497	protein lipidation	0 out of 47 genes, 0%	44 of 6335 genes, 0.7%	none
6869	lipid transport	0 out of 47 genes, 0%	55 of 6335 genes, 0.9%	none
42274	ribosomal small subunit biogenesis	0 out of 47 genes, 0%	129 of 6335 genes, 2.0%	none
6281	DNA repair	0 out of 47 genes, 0%	236 of 6335 genes, 3.7%	none
55085	transmembrane transport	0 out of 47 genes, 0%	225 of 6335 genes, 3.6%	none
746	conjugation	0 out of 47 genes, 0%	107 of 6335 genes, 1.7%	none
6366	transcription from RNA polymerase II promoter	0 out of 47 genes, 0%	469 of 6335 genes, 7.4%	none
8033	tRNA processing	0 out of 47 genes, 0%	106 of 6335 genes, 1.7%	none
16570	histone modification	0 out of 47 genes, 0%	107 of 6335 genes, 1.7%	none
6325	chromatin organization	0 out of 47 genes, 0%	236 of 6335 genes, 3.7%	none
6997	nucleus organization	0 out of 47 genes, 0%	64 of 6335 genes, 1.0%	none
7124	pseudohyphal growth	0 out of 47 genes, 0%	70 of 6335 genes, 1.1%	none
8643	carbohydrate transport	0 out of 47 genes, 0%	33 of 6335 genes, 0.5%	none
6354	DNA-templated transcription, elongation	0 out of 47 genes, 0%	87 of 6335 genes, 1.4%	none
6486	protein glycosylation	0 out of 47 genes, 0%	63 of 6335 genes, 1%	none
51049	regulation of transport	0 out of 47 genes, 0%	74 of 6335 genes, 1.2%	none
51604	protein maturation	0 out of 47 genes, 0%	46 of 6335 genes, 0.7%	none
902	cell morphogenesis	0 out of 47 genes, 0%	28 of 6335 genes, 0.4%	none
16197	endosomal transport	0 out of 47 genes, 0%	86 of 6335 genes, 1.4%	none
6364	rRNA processing	0 out of 47 genes, 0%	303 of 6335 genes, 4.8%	none
43543	protein acylation	0 out of 47 genes, 0%	65 of 6335 genes, 1.0%	none
6401	RNA catabolic process	0 out of 47 genes, 0%	115 of 6335 genes, 1.8%	none
2181	cytoplasmic translation	0 out of 47 genes, 0%	168 of 6335 genes, 2.7%	none
51169	nuclear transport	0 out of 47 genes, 0%	174 of 6335 genes, 2.7%	none
1403	invasive growth in response to glucose limitation	0 out of 47 genes, 0%	53 of 6335 genes, 0.8%	none
32196	transposition	0 out of 47 genes, 0%	109 of 6335 genes, 1.7%	none
7114	cell budding	0 out of 47 genes, 0%	61 of 6335 genes, 1%	none
48308	organelle inheritance	0 out of 47 genes, 0%	56 of 6335 genes, 0.9%	none
18193	peptidyl-amino acid modification	0 out of 47 genes, 0%	88 of 6335 genes, 1.4%	none
48285	organelle fission	0 out of 47 genes, 0%	160 of 6335 genes, 2.5%	none
23052	signaling	0 out of 47 genes, 0%	228 of 6335 genes, 3.6%	none
6887	exocytosis	0 out of 47 genes, 0%	48 of 6335 genes, 0.8%	none
6873	cellular ion homeostasis	0 out of 47 genes, 0%	127 of 6335 genes, 2.0%	none
70647	protein modification by small protein conjugation or removal	0 out of 47 genes, 0%	158 of 6335 genes, 2.5%	none
42273	ribosomal large subunit biogenesis	0 out of 47 genes, 0%	95 of 6335 genes, 1.5%	none
6865	amino acid transport	0 out of 47 genes, 0%	47 of 6335 genes, 0.7%	none
32200	telomere organization	0 out of 47 genes, 0%	69 of 6335 genes, 1.1%	none
6970	response to osmotic stress	0 out of 47 genes, 0%	90 of 6335 genes, 1.4%	none
43144	snoRNA processing	0 out of 47 genes, 0%	40 of 6335 genes, 0.6%	none
6418	tRNA aminoacylation for protein translation	0 out of 47 genes, 0%	36 of 6335 genes, 0.6%	none
48284	organelle fusion	0 out of 47 genes, 0%	62 of 6335 genes, 1%	none
54	ribosomal subunit export from nucleus	0 out of 47 genes, 0%	48 of 6335 genes, 0.8%	none
other	other	4 out of 47 genes, 8.5%		YSA1,APE4,SYM1,HFD1
