# Supplementary material for: Comprehensive analysis of forty yeast microarray datasets reveals a novel subset of genes (APha-RiB) consistently negatively associated with ribosome biogenesis
Source: BMC Bioinformatics. 2014 Sep 29;15(1):322. doi: 10.1186/1471-2105-15-322 (PMC4262117; doi:10.1186/1471-2105-15-322)
Supplement: Supplementary file 5 — Additional file 5: Table S4: GO Term and GO Slim analysis results of the cellular components enriched in the cluster C2 at δ = 0.2. (XLSX 15 KB) [file 12859_2014_6633_MOESM5_ESM.xlsx]

## Sheet: 0.2 Term
GOID	GO_term	Cluster frequency	Background frequency	P-value	FDR	Expected FP	Gene(s) annotated to the term
5739	mitochondrion	19 out of 47 genes, 40.4%	1151 out of 7167 background genes, 16.1%	0.0032	0.02	0.02	YSA1/YBR111C:OM14/YBR230C:DOA4/YDR069C:ATP22/YDR350C:GRX2/YDR513W:RIP1/YEL024W:TRR2/YHR106W:YIL077C:AIM19/YIL087C:GPX1/YKL026C:SYM1/YLR251W:CYB2/YML054C:MSC1/YML128C:HFD1/YMR110C:YNL200C:MCP1/YOR228C:LSP1/YPL004C:PGC1/YPL206C:NCE102/YPR149W

## Sheet: 0.2 Slim
GOID	GO term	Frequency	Genome Frequency	Gene(s)
5737	cytoplasm	36 out of 47 genes, 76.6%	3981 of 6335 genes, 62.8%	ATG8,UGA2,ZTA1,YBR085C-A,YSA1,SSE2,YPC1,OM14,COS2,DOA4,HSP42,ATP22,GRX2,RIP1,GIP2,UGA1,TRR2,APE4,YIL077C,AIM19,GPX1,HSP104,SYM1,CYB2,MSC1,FMS1,HFD1,GID8,ALD2,YNL200C,MCP1,YOR289W,LSP1,NCR1,PGC1,NCE102
5739	mitochondrion	19 out of 47 genes, 40.4%	1147 of 6335 genes, 18.1%	YSA1,OM14,DOA4,ATP22,GRX2,RIP1,TRR2,YIL077C,AIM19,GPX1,SYM1,CYB2,MSC1,HFD1,YNL200C,MCP1,LSP1,PGC1,NCE102
16020	membrane	18 out of 47 genes, 38.3%	1569 of 6335 genes, 24.8%	ATG8,YPC1,OM14,COS2,YDR018C,PMP3,ATP22,RIP1,GPX1,YKL100C,SYM1,MSC1,HFD1,RRT8,MCP1,LSP1,NCR1,NCE102
5740	mitochondrial envelope	9 out of 47 genes, 19.1%	352 of 6335 genes, 5.6%	OM14,ATP22,RIP1,GPX1,SYM1,CYB2,HFD1,MCP1,LSP1
5634	nucleus	6 out of 47 genes, 12.8%	2158 of 6335 genes, 34.1%	ZTA1,YBR085C-A,YSA1,HSP104,GID8,YOR289W
5575	cellular component unknown	5 out of 47 genes, 10.6%	714 of 6335 genes, 11.3%	RTK1,YDR003W-A,JIP4,YIR016W,YLR312C
12505	endomembrane system	5 out of 47 genes, 10.6%	774 of 6335 genes, 12.2%	YPC1,DOA4,MSC1,HFD1,NCE102
5886	plasma membrane	4 out of 47 genes, 8.5%	377 of 6335 genes, 6%	PMP3,MSC1,LSP1,NCE102
5773	vacuole	4 out of 47 genes, 8.5%	270 of 6335 genes, 4.3%	ATG8,COS2,APE4,NCR1
5783	endoplasmic reticulum	3 out of 47 genes, 6.4%	406 of 6335 genes, 6.4%	YPC1,MSC1,NCE102
5840	ribosome	1 out of 47 genes, 2.1%	349 of 6335 genes, 5.5%	APE4
5777	peroxisome	1 out of 47 genes, 2.1%	69 of 6335 genes, 1.1%	GPX1
5856	cytoskeleton	1 out of 47 genes, 2.1%	203 of 6335 genes, 3.2%	HSP42
5933	cellular bud	1 out of 47 genes, 2.1%	205 of 6335 genes, 3.2%	NCE102
5618	cell wall	1 out of 47 genes, 2.1%	96 of 6335 genes, 1.5%	RRT8
5938	cell cortex	0 out of 47 genes, 0%	143 of 6335 genes, 2.3%	none
5815	microtubule organizing center	0 out of 47 genes, 0%	71 of 6335 genes, 1.1%	none
16023	cytoplasmic membrane-bounded vesicle	0 out of 47 genes, 0%	107 of 6335 genes, 1.7%	none
5576	extracellular region	0 out of 47 genes, 0%	27 of 6335 genes, 0.4%	none
5730	nucleolus	0 out of 47 genes, 0%	329 of 6335 genes, 5.2%	none
30427	site of polarized growth	0 out of 47 genes, 0%	239 of 6335 genes, 3.8%	none
5794	Golgi apparatus	0 out of 47 genes, 0%	173 of 6335 genes, 2.7%	none
5694	chromosome	0 out of 47 genes, 0%	362 of 6335 genes, 5.7%	none
other	other	2 out of 47 genes, 4.3%		YDR306C,PCL10
